# Supplementary material for: Meta-QTL and ortho-MQTL analyses identified genomic regions controlling rice yield, yield-related traits and root architecture under water deficit conditions
Source: Sci Rep. 2021 Mar 25;11:6942. doi: 10.1038/s41598-021-86259-2 (PMC7994909; doi:10.1038/s41598-021-86259-2)
Supplement: Supplementary file 2 — Supplementary Information 2. [file 41598_2021_86259_MOESM2_ESM.xlsx]

## Sheet: Sheet1
Comprehensive Meta-QTL and ortho-MQTL analyses identified genomic regions controlling rice yield, yield-related traits and root architecture under water deficit conditions
Bahman Khahani1, Elahe Tavakol1*, Vahid Shariati 2*, Laura Rossini3
1 Department of Plant Genetics and Production, College of Agriculture, Shiraz University, Shiraz, Iran.
2 NIGEB Genome Center, National Institute of genetic Engineering and Biotechnology, Tehran, Iran.
3 Università degli Studi di Milano – DiSAA, Milano, Italy
* Corresponding Authors
E-mail: elahetavackol@gmail.com, vshariati@nigeb.ac.ir

## Sheet: all traits
Table S2- Comparison of common MQTL regions detected in the present study and previous study under drought and well-water conditions, respectively
Trait	MQTLs under drought condition				MQTLs under well-water condition
	Chr	MQTL	position	CI	Chr	MQTL	position	CI
GW	8	MQTL-GW4	79.81	0.96	8	MQTL-GW26	80.09	6.78
GW	12	MQTL-GW5	79.84	19.14	12	MQTL-GW34	77.56	6.92
HD	3	MQTL-HD1	43.96	3.92	3	MQTL-HD6	44.5	2.18
HD	5	MQTL-HD3	92.66	33.1	5	MQTL-HD12	99.43	26.84
PH	1	MQTL-PH2	129.7	3.07	1	MQTL-PH5	129.19	2.12
PH	2	MQTL-PH4	45.05	6.29	2	MQTL-PH9	44.24	5.59
PH	4	MQTL-PH7	106.79	1.28	4	MQTL-PH16	108.46	4.29
PH	7	MQTL-PH8	49.37	3.68	7	MQTL-PH20	50.65	0.3
PH	8	MQTL-PH9	92.7	4.15	8	MQTL-PH24	92.21	1.7
YLD	3	MQTL-YLD3	131.47	9.37	3	MQTL-YLD11	127.52	3.48
