# Supplementary material for: Meta-QTL and ortho-MQTL analyses identified genomic regions controlling rice yield, yield-related traits and root architecture under water deficit conditions
Source: Sci Rep. 2021 Mar 25;11:6942. doi: 10.1038/s41598-021-86259-2 (PMC7994909; doi:10.1038/s41598-021-86259-2)
Supplement: Supplementary file 3 — Supplementary Information 3. [file 41598_2021_86259_MOESM3_ESM.xlsx]

## Sheet: Sheet1
Comprehensive Meta-QTL and ortho-MQTL analyses identified genomic regions controlling rice yield, yield-related traits and root architecture under water deficit conditions
Bahman Khahani1, Elahe Tavakol1*, Vahid Shariati 2*, Laura Rossini3
1 Department of Plant Genetics and Production, College of Agriculture, Shiraz University, Shiraz, Iran.
2 NIGEB Genome Center, National Institute of genetic Engineering and Biotechnology, Tehran, Iran.
3 Università degli Studi di Milano – DiSAA, Milano, Italy
* Corresponding Authors
E-mail: elahetavackol@gmail.com, vshariati@nigeb.ac.ir

## Sheet: Candidate Gene
MQTL	Chr No.	RAP ID	Integrated Rice Science Database ID	Gene name	Gene description
MQTL-DT1	1	Os01g0658900	OSBZ8|OsbZIP05	OSBZ8|OsbZIP05	OSBZ8
MQTL-DT1	1	Os01g0659900	OsFBK1	OsFBK1	Kelch-domain-containing F-box protein, Component of an SCF E3 ligase, Regulation of anther and root secondary cell wall thickenings, Regulation of lignificatio
MQTL-DT4	11	Os11g0484500	Os6PGDH2	Os6PGDH2	Similar to 6-phosphogluconate dehydrogenase
MQTL-DT4	11	Os11g0490900	OsWRKY72	OsWRKY72	Similar to WRKY transcription factor 72
MQTL-GW1	2	Os02g0701300	OsGRF4, GRF4, GS2/OsGRF4, PT2, GLW2	GRAIN SIZE 2	Growth-regulating factor, Regulation of grain shape and panicle length, Negative regulation of seed shattering (Os02t0701300-01)
MQTL-GW3	7	Os07g0603300	GL7, GW7, qGW7, qGL7, SLG7, GL7/GW7/SLG7	Grain Length on Chromosome 7, grain width QTL on chromosome 7	TON1 RECRUIT MOTIF (TRM)-containing protein, Regulation of grain size and shape (Os07t0603300-01)
MQTL-GW3	7	Os07g0603700	ge1, ge, CYP78A13, OsCYP78A13, GE, BG2	GIANT EMBRYO 1	CYP78A13 (Cytochrome P450), Size control between embryo and endosperm (Os07t0603700-01)
MQTL-GW3	7	Os07g0616000	ep2, EP2/DEP2/SRS1, SRS1/DEP2, DEP2, SRS1, CL7(t)	ERECT PANICLE 2	Aminoacyl-tRNA synthetase, class I, conserved site domain containing protein. (Os07t0616000-01);Hypothetical conserved gene. (Os07t0616000-02)
MQTL-GW4	8	Os08g0390000	BIP131	brassinosteroid receptor kinase (BRI1)-interacting protein 131, BRI1-interacting protein 131, brassinosteroid receptor kinase-interacting protein 131	Moesin domain containing protein. (Os08t0390000-01);Moesin domain containing protein. (Os08t0390000-02)
MQTL-GW5	12	Os12g0533500	OsVIL1, VIL1, OsVIL2	VIN3-LIKE 1, VERNALIZATION INSENSITIVE 3-LIKE 2	Protein containing PHD domain, FNIII domain and VID domain, Positive regulator of flowering (Os12t0533500-01)
MQTL-HD1	3	Os03g0284100	OsPRR73, Os-PRR73, Prr3, OsPRR3, OsRRA20, OsCCT11	PSEUDO-RESPONSE REGULATOR 73	Similar to Two-component response regulator-like PRR73. (Os03t0284100-01);Similar to Two-component response regulator-like PRR73. (Os03t0284100-02);Similar to Two-component response regulator-like PRR73. (Os03t0284100-03);Non-protein coding transcript. (Os03t0284100-04)
MQTL-HD3	5	Os05g0489700	OsbZIP42, OsABF7, HBF1	b-ZIP TRANSCRIPTION FACTOR 42	Similar to BZIP protein BZO2H3 (Fragment). (Os05t0489700-01)
MQTL-HD3	5	Os05g0494100	OsDrAp2, DrAp2, OsHAPL1, HAPL1	DR1 ASSOCIATED PROTEIN 2	Histone-like transcription factor, Transcriptional repressor, Repressor of heading date, Inhibition of flowering under long-day condition (Os05t0494100-01)
MQTL-HD3	5	Os05g0437700	OsbZIP40	b-ZIP TRANSCRIPTION FACTOR 40	Similar to G-box-binding factor 4. (Os05t0437700-01)
MQTL-HD3	5	Os05g0443900	OsbZIP41, TGA1	b-ZIP TRANSCRIPTION FACTOR 41	Similar to Basic leucine zipper protein (Liguleless2). (Os05t0443900-01)
MQTL-HD3	5	Os05g0492000	OsbZIP43	b-ZIP TRANSCRIPTION FACTOR 43	Similar to BZIP transcription factor. (Os05t0492000-00)
MQTL-HD3	5	Os05g0494600	Os_F0757	Os_F0757	Similar to Circadian clock coupling factor ZGT. (Os05t0494600-01)
MQTL-HD3	5	Os05g0495200	OsbZIP44	b-ZIP TRANSCRIPTION FACTOR 44	Basic leucine zipper domain containing protein. (Os05t0495200-01);Basic leucine zipper domain containing protein. (Os05t0495200-02)
MQTL-HD3	5	Os05g0518000	OsFTL10	FLOWERING TIME LIKE GENE 10	Similar to ZCN12 protein. (Os05t0518000-00)
MQTL-HD4	9	Os09g0134500	OsSET33, SDG723, OsTrx1	Oryza sativa Trithorax1, SET Protein 33	Hypothetical conserved gene. (Os09t0134500-01);Trithorax group protein, Regulation of flowering time (Os09t0134500-02)
MQTL-HD4	9	Os09g0240200	OsB, OsCO3, OsBBX27, OsCO3/OsB, OsCCT31	CONSTANS-like gene B, B-box-containing protein 27, CCT domain-containing gene 31, CCT (CO, CO-LIKE and TOC1) domain protein 31, CCT domain protein 31	Zinc finger, B-box domain containing protein. (Os09t0240200-01)
MQTL-HD6	10	Os10g0463400	Ef1 (Ef2), Ef2, Ef1, Ehd1, Eh1(t)*, EF1, ef1, qEHD-10-1(t) (qEhd1), OsRR30, OsRR22	EARLINESS 1	B-type response regulator, Floral inducer to promote short-day (SD) flowering pathway (Os10t0463400-01)
MQTL-HD6	10	Os10g0397400	brd2, OsBRD2, Dim/dwf1, Dim, dwf1, OsDWF1, DWF1, LHDD10|LTBSG1	BRASSINOSTEROID DEFICIENT DWARF 2	Dim/dwf1 protein, Cell elongation protein DIMINUTO/Dwarf1, Brassinosteroid (BR) biosynthesis (Os10t0397400-01)
MQTL-HD6	10	Os10g0419200	Ehd2, RID1, OsID1, ID1, OsId1, OsID, Ehd2/RID1/OsId1, RID1/OsID1/Ehd2	EARLY HEADING DATE 2	Cys2/His2-type zinc finger transcription factor, Heading date (Os10t0419200-01)
MQTL-PH10	12	Os12g0271600	BIP134	brassinosteroid receptor kinase (BRI1)-interacting protein 134, BRI1-interacting protein 134, brassinosteroid receptor kinase-interacting protein 134	Similar to Myosin heavy chain-like. (Os12t0271600-01);Hypothetical conserved gene. (Os12t0271600-02)
MQTL-PH2	1	Os01g0746400	d10(d15,d16), d16, d15, dwf9, d10, OsCCD8b, OsCCD8, CCD8, OsD10	DWARF 'KIKEIBANSHINRIKI OR TOYOHIKARIBUNWAI TILLERING	Similar to Carotenoid cleavage dioxygenase. (Os01t0746400-00)
MQTL-PH4	2	Os02g0260200	EP3/LP, LP, OsFbox076, OsFbox76, Os_F0106, OsEP3	ERECT PANICLE 3	Cyclin-like F-box domain containing protein. (Os02t0260200-01)
MQTL-PH6	3	Os03g0625700	OsSEC3A		Similar to Roothairless 1. (Os03t0625700-00)
MQTL-PH7	4	Os04g0611700	OsKS3, OSKS3, KS3, KSL3, OsKSL3, OsKS2, KS2, OsTPS25	ENT-KAURENE SYNTHASE 3	Similar to Ent-kaurene synthase-like 3. (Os04t0611700-00)
MQTL-PH8	7	Os07g0261200	Ghd2, Ghd7, OsCCT26, OsCMF8, OsI, Ghd7/Hd4, Hd4, EH7-1/Hd4, Ghd7-0a, EH7-1	HEADING DATE 7	CCT(CONSTANS, CONSTANS-LIKE, and TIMING OF CHLOROPHYLL A/B BINDING1) domain protein, Heading date, Long-day repression, Regulator of growth, development, and stress-response (Os07t0261200-01)
MQTL-RDR2	4	Os04g0565400	OscZOGT3, cZOGT3	CIS-ZEATIN O-GLUCOSYLTRANSFERASE 3	cis-Zeatin-O-glucosyltransferase, Catalyze O-glucosylation of cZ and cZ-riboside (Os04t0565400-01)
MQTL-RDW1	1	Os01g0869200	OsMGT1, OsMRS2-2	MAGNESIUM TRANSPORTER1, Magnesium transporter 1, MRS2/MGT family member 2	Magnesium transporter, Mg-mediated aluminum tolerance (Os01t0869200-01)
MQTL-RDW2	5	Os05g0497600	OsAIR1, AIR1	arsenic-induced RING E3 ligase 1, ARSENIC-INDUCED RING E3 LIGASE 1	Arsenic-induced RING E3 ligase, Abiotic stress response (Os05t0497600-01)
MQTL-RDW5	9	Os09g0509300	WEG1		Similar to HRGP. (Os09t0509300-01)
MQTL-RL1	4	Os04g0612700	OsCAD7, fc1, CAD7	FINE CULM 1	Similar to Cinnamyl alcohol dehydrogenase (EC 1.1.1.195). (Os04t0612700-01)
MQTL-RL4	9	Os09g0545300	OsSAUR39	SMALL AUXIN-UP RNA 39	SAUR family protein, Negative regulator of auxin synthesis and transport (Os09t0545300-01)
MQTL-RL4	9	Os09g0545400	OsSAUR40	SMALL AUXIN-UP RNA 40	Similar to Auxin induced protein. (Os09t0545400-01)
MQTL-RL4	9	Os09g0545700	OsSAUR41	SMALL AUXIN-UP RNA 41	Similar to Auxin induced protein. (Os09t0545700-01)
MQTL-RL4	9	Os09g0546100	OsSAUR45	SMALL AUXIN-UP RNA 45	Small auxin-up RNA (SAUR), Auxin-responsive SAUR gene family member, Auxin synthesis and transport, Plant growth (Os09t0546100-01)
MQTL-RL4	9	Os09g0546200	OsSAUR46	SMALL AUXIN-UP RNA 46	Similar to auxin induced protein. (Os09t0546200-00)
MQTL-RL4	9	Os09g0546700	OsSAUR51	SMALL AUXIN-UP RNA 51	Similar to SAUR55 - auxin-responsive SAUR family member. (Os09t0546700-00)
MQTL-RL4	9	Os09g0546900	OsSAUR53	SMALL AUXIN-UP RNA 53	Similar to Auxin induced protein. (Os09t0546900-01)
MQTL-RL4	9	Os09g0547000	OsSAUR54	SMALL AUXIN-UP RNA 54	Similar to Auxin induced protein. (Os09t0547000-01)
MQTL-RL4	9	Os09g0547100	OsSAUR55	SMALL AUXIN-UP RNA 55	Similar to Auxin induced protein. (Os09t0547100-01)
MQTL-RN2	5	Os05g0475400	Osh36, OsAMTR1, AMTR1	alanine:glyoxylate aminotransferase-like protein, aminotransferase 1	Similar to Alanine:glyoxylate aminotransferase-like protein (Fragment). (Os05t0475400-01);Aminotransferase, Regulation of abiotic stress responses (Os05t0475400-02)
MQTL-RN2	5	Os05g0497600	OsAIR1, AIR1	arsenic-induced RING E3 ligase 1, ARSENIC-INDUCED RING E3 LIGASE 1	Arsenic-induced RING E3 ligase, Abiotic stress response (Os05t0497600-01)
MQTL-RT1	1	Os01g0643300	PIN3A, OsPIN3a, OsPIN3t, OsPIN10a, OsPIN3, OsPIN3t	PIN PROTEIN 10A	Auxin efflux carrier protein, Auxin transport, Drought tolerance (Os01t0643300-01);Similar to Auxin efflux carrier protein. (Os01t0643300-02)
MQTL-RT1	1	Os01g0659900	OsFbox033, OsFbox33, Os_F0114, OsFBK1, FBK1	F-box protein 33	Cyclin-like F-box domain containing protein. (Os01t0659900-01)
MQTL-RT2	1	Os01g0869200	OsMGT1, OsMRS2-2	MAGNESIUM TRANSPORTER1, Magnesium transporter 1, MRS2/MGT family member 2	Magnesium transporter, Mg-mediated aluminum tolerance (Os01t0869200-01)
MQTL-RT4	5	Os05g0389000	OsERF#142, OsERF142, AP2/EREBP#049, AP2/EREBP49, SMOS1, OsSMOS1, SHB, OsAP2-EREBP-049, RLA1, RLA1/SMOS1	ETHYLENE RESPONSE FACTOR 142	Similar to AP2-1 protein (Fragment). (Os05t0389000-01);AP2/ERF transcription factor, Regulation of cell elongation and proliferation in root meristem, Organ size control (Os05t0389000-02)
MQTL-TN2	6	Os06g0181300	aid1, OsAID1	ANTHER INDEHISCENCE 1	Similar to terminal acidic SANT 1. (Os06t0181300-01)
MQTL-YLD2	2	Os02g0673100	OsALMT7		Similar to ALMT3. (Os02t0673100-01);Similar to ALMT3. (Os02t0673100-02)
MQTL-YLD2	2	Os02g0674800	Roc5(t), Roc5, GL2-5, OsROC5, oul1	RICE OUTMOST CELL-SPECIFIC GENE 5	Similar to OCL1 homeobox protein. (Os02t0674800-01)
MQTL-YLD3	3	Os03g0709100	OsUCL8	UCLACYANIN-LIKE PROTEIN 8	Similar to Basic blue protein (Cusacyanin) (Plantacyanin) (CBP). (Os03t0709100-01)
MQTL-YLD3	3	Os03g0726700	TAC3	TILLER ANGLE CONTROL 3	Control of tiller angle (Os03t0726700-01)
MQTL-YLD4	4	Os04g0597800	OsPTR6, OsNRT1;2, PTR6|OsNPF7.3	PROTEIN TRANSPORTER 6	TGF-beta receptor, type I/II extracellular region family protein. (Os04t0597800-01)
MQTL-YLD5	6	Os06g0274500	OsSERL2, SERK1, OsBAK1-7	SERK-like gene 2, Somatic Embryogenesis Protein Kinase 1, bri1-associated receptor kinase 1 (BAK1) homologue 7	Similar to SERK1 (Fragment). (Os06t0274500-01)
MQTL-YLD8	11	Os11g0184900	OsNAC5, NAC71, ONAC071, ONAC009, ONAC9, ONAC020, ONAC20, OnNAC5*, OnNAC5, OsNAC5/ONAC009	NAC DOMAIN-CONTAINING PROTEIN 5	Similar to OsNAC5 protein [imported]-rice. (Os11t0184900-01);NAC-type transcription factor, Regulation of stress-inducible genes, Stress tolerance (Os11t0184900-02)

## Sheet: GW
MQTL	Chr No.	RAP ID	Integrated Rice Science Database ID	Gene name	Gene description
MQTL-GW1	2	Os02g0674700			Similar to protein binding protein. (Os02t0674700-00)
MQTL-GW1	2	Os02g0674750			Hypothetical conserved gene. (Os02t0674750-00)
MQTL-GW1	2	Os02g0674800	Roc5(t), Roc5, GL2-5, OsROC5, oul1	RICE OUTMOST CELL-SPECIFIC GENE 5	Similar to OCL1 homeobox protein. (Os02t0674800-01)
MQTL-GW1	2	Os02g0675000			Hypothetical protein. (Os02t0675000-01)
MQTL-GW1	2	Os02g0675100			Conserved hypothetical protein. (Os02t0675100-01)
MQTL-GW1	2	Os02g0675400			Similar to OSIGBa0111L12.2 protein. (Os02t0675400-00)
MQTL-GW1	2	Os02g0675550			Hypothetical protein. (Os02t0675550-00)
MQTL-GW1	2	Os02g0675700			Protein of unknown function DUF248, methyltransferase putative family protein. (Os02t0675700-01)
MQTL-GW1	2	Os02g0675750			Hypothetical gene. (Os02t0675750-00)
MQTL-GW1	2	Os02g0675800	OsFbox105, Os_F0549	F-box protein 105	Cyclin-like F-box domain containing protein. (Os02t0675800-01)
MQTL-GW1	2	Os02g0676000			Membrane bound O-acyl transferase, MBOAT family protein. (Os02t0676000-01);Similar to predicted protein. (Os02t0676000-02)
MQTL-GW1	2	Os02g0676400			Multi antimicrobial extrusion protein MatE family protein. (Os02t0676400-00)
MQTL-GW1	2	Os02g0676500	OsRFPH2-2	RING finger protein OsRFPH2-2, RING-H2 protein 2	Similar to OSIGBa0127A14.6 protein. (Os02t0676500-00)
MQTL-GW1	2	Os02g0676800	OsERF#020, OsERF020, OsERF20, AP2/EREBP#126, AP2/EREBP126	ETHYLENE RESPONSE FACTOR 20	Similar to Dehydration responsive element binding protein 1E (DREB1E protein). (Os02t0676800-01)
MQTL-GW1	2	Os02g0677300	OsDREB1G, OsERF025, OsERF#025, OsERF25, ERF25, AP2/EREBP#138, AP2/EREBP138	DEHYDRATION-RESPONSIVE ELEMENT-BINDING PROTEIN 1G	Similar to CRT/DRE binding factor 1. (Os02t0677300-02)
MQTL-GW1	2	Os02g0677600			Conserved hypothetical protein. (Os02t0677600-01)
MQTL-GW1	2	Os02g0677700	OsC3H17, OsWD40-49	ZINC FINGER CCCH DOMAIN-CONTAINING PROTEIN 17	Similar to Nucleic acid binding protein. (Os02t0677700-01);Similar to Isoform 2 of Zinc finger CCCH domain-containing protein 17. (Os02t0677700-02)
MQTL-GW1	2	Os02g0677800			Similar to 40S ribosomal protein S13. (Os02t0677800-01)
MQTL-GW1	2	Os02g0678200	OsSPX-MFS2, SPX-MFS2	SPX-MFS protein 2	SPX-MFS protein, Pi homeostasis (Os02t0678200-01)
MQTL-GW1	2	Os02g0678300			Similar to protein HOTHEAD. (Os02t0678300-01)
MQTL-GW1	2	Os02g0678400			NAD(P)-binding domain containing protein. (Os02t0678400-01)
MQTL-GW1	2	Os02g0678601			Hypothetical gene. (Os02t0678601-01)
MQTL-GW1	2	Os02g0678800	OsGRF10	GROWTH-REGULATING FACTOR 10	Transcriptional activator/repressor, Reguration of KNOX gene, Oskn2 (regulator of meristem function), Floral organogenesis (Os02t0678800-01)
MQTL-GW1	2	Os02g0679200			Pentatricopeptide repeat domain containing protein. (Os02t0679200-01)
MQTL-GW1	2	Os02g0679500			Similar to Rac GTPase activating protein 1. (Os02t0679500-01)
MQTL-GW1	2	Os02g0679700	OsOFP6, OsOFP09	OVATE family protein 6, ovate family protein 9, OVATE-domain containing protein 9	Protein of unknown function DUF623, plant domain containing protein. (Os02t0679700-01)
MQTL-GW1	2	Os02g0680400		FACE1	Similar to CaaX processing zinc-metallo endoprotease. (Os02t0680400-01);Similar to CAAX prenyl protease 1 homolog. (Os02t0680400-02)
MQTL-GW1	2	Os02g0680500			Pentatricopeptide repeat domain containing protein. (Os02t0680500-01)
MQTL-GW1	2	Os02g0680600	OsMCS, MCS, OsIspF	2-C-methyl-D-erythritol 2, 4-cyclodiphosphate synthase, MECDP synthase	Similar to 2-C-methyl-D-erythritol 2,4-cyclodiphosphate synthase, chloroplast precursor (EC 4.6.1.12) (MECPS) (MECDP-synthase). (Os02t0680600-01)
MQTL-GW1	2	Os02g0680700			Similar to DNA binding protein. (Os02t0680700-01)
MQTL-GW1	2	Os02g0681000			Mechanosensitive ion channel MscS domain containing protein. (Os02t0681000-01)
MQTL-GW1	2	Os02g0681100			Protein of unknown function DUF604 family protein. (Os02t0681100-01)
MQTL-GW1	2	Os02g0681200			Zinc finger, RING/FYVE/PHD-type domain containing protein. (Os02t0681200-01)
MQTL-GW1	2	Os02g0681632	OsRLCK83	RECEPTOR-LIKE CYTOPLASMIC KINASE 83	Peptidoglycan-binding Lysin subgroup domain containing protein. (Os02t0681632-00)
MQTL-GW1	2	Os02g0681700	OsRLCK83	RECEPTOR-LIKE CYTOPLASMIC KINASE 83	Serine/threonine protein kinase-related domain containing protein. (Os02t0681700-01)
MQTL-GW1	2	Os02g0681900			GRAS transcription factor domain containing protein. (Os02t0681900-01)
MQTL-GW1	2	Os02g0682200	OsMADS6, MADS6, MFO1	MOSAIC FLORAL ORGANS 1	MADS-box transcription factor, Regulation of floral organ identity and meristem fate, Endosperm development (Os02t0682200-01)
MQTL-GW1	2	Os02g0682300	DHS		Zinc finger, RING/FYVE/PHD-type domain containing protein. (Os02t0682300-01)
MQTL-GW1	2	Os02g0682500	OsWD40-50, OsTTG1A, TTG1A	TRANSPARENT TESTA GLABRA1A, TRANSPARENT TESTA GLABRA 1A	Similar to TRANSPARENT TESTA GLABRA 1 protein (TTG1 protein). (Os02t0682500-01)
MQTL-GW1	2	Os02g0682600		TIM13	Zinc finger, Tim10/DDP-type family protein. (Os02t0682600-01)
MQTL-GW1	2	Os02g0682700			Similar to protein binding protein. (Os02t0682700-00)
MQTL-GW1	2	Os02g0683100			Hypothetical protein. (Os02t0683100-00)
MQTL-GW1	2	Os02g0683500	RAV6	Related to ABI3/VP1, RELATED TO ABSCISIC ACID INSENSITIVE3 (ABI3)/VIVIPAROUS1 (VP1) 6	B3 DNA-binding domain-containing protein, Brassinosteroid (BR) homeostasis (Os02t0683500-01)
MQTL-GW1	2	Os02g0683800			Conserved hypothetical protein. (Os02t0683800-01)
MQTL-GW1	2	Os02g0683900			Protein of unknown function DUF1084 family protein. (Os02t0683900-01);Similar to T5E21.3. (Os02t0683900-02)
MQTL-GW1	2	Os02g0684000			Tetratricopeptide-like helical domain containing protein. (Os02t0684000-00)
MQTL-GW1	2	Os02g0684100			Sulfotransferase domain domain containing protein. (Os02t0684100-00)
MQTL-GW1	2	Os02g0684150			Conserved hypothetical protein. (Os02t0684150-00)
MQTL-GW1	2	Os02g0684300			Nucleoporin protein Ndc1-Nup domain containing protein. (Os02t0684300-01)
MQTL-GW1	2	Os02g0684400			Similar to OXS3 (OXIDATIVE STRESS 3). (Os02t0684400-01)
MQTL-GW1	2	Os02g0684500			Similar to Histone H4. (Os02t0684500-00)
MQTL-GW1	2	Os02g0684600			Similar to predicted protein. (Os02t0684600-01)
MQTL-GW1	2	Os02g0684800			Hypothetical conserved gene. (Os02t0684800-01)
MQTL-GW1	2	Os02g0684900			Similar to Chromosome condensation regulator protein (Fragment). (Os02t0684900-01)
MQTL-GW1	2	Os02g0685200	OsMyb1R, LHY-like_chr.2	MYB transcription factor OsMyb1R, Cold induced MYB 1	MYB transcription factor, Transcriptional activator in mediating stress and rhythm responsivegene expression (Os02t0685200-01)
MQTL-GW1	2	Os02g0685350			Hypothetical gene. (Os02t0685350-00)
MQTL-GW1	2	Os02g0685600	OsPP2C25, PP2C25, OsPP36	protein phosphatase 2C25, protein phosphatase 2C 25, protein phosphatase 36	Similar to Protein phosphatase 2C-like. (Os02t0685600-01)
MQTL-GW1	2	Os02g0685750			Hypothetical gene. (Os02t0685750-01);Hypothetical gene. (Os02t0685750-02)
MQTL-GW1	2	Os02g0685900	OsCDPK5, OsCPK5	CALCIUM-DEPENDENT PROTEIN KINASE 5	Similar to Calcium dependent protein kinase. (Os02t0685900-00)
MQTL-GW1	2	Os02g0686100			Similar to RING-H2 finger protein ATL1B. (Os02t0686100-00)
MQTL-GW1	2	Os02g0686300			Similar to H0307D04.3 protein. (Os02t0686300-01)
MQTL-GW1	2	Os02g0686400			Similar to Aspartyl-tRNA synthetase (EC 6.1.1.12) (Aspartate--tRNA ligase) (AspRS). (Os02t0686400-01);Similar to Aspartyl-tRNA synthetase (EC 6.1.1.12) (Aspartate--tRNA ligase) (AspRS). (Os02t0686400-02)
MQTL-GW1	2	Os02g0686500	Os_F0138	Os_F0138	F-box domain, cyclin-like domain containing protein. (Os02t0686500-01)
MQTL-GW1	2	Os02g0686600			Metal-dependent protein hydrolase family protein. (Os02t0686600-01)
MQTL-GW1	2	Os02g0686700			Protein of unknown function DUF581 family protein. (Os02t0686700-01)
MQTL-GW1	2	Os02g0686800			Protein of unknown function DUF581 family protein. (Os02t0686800-01)
MQTL-GW1	2	Os02g0687200			Protein of unknown function DUF581 family protein. (Os02t0687200-01)
MQTL-GW1	2	Os02g0687500			Similar to S-ribonuclease binding protein SBP1. (Os02t0687500-01)
MQTL-GW1	2	Os02g0687550			Hypothetical gene. (Os02t0687550-00)
MQTL-GW1	2	Os02g0687600			Hypothetical protein. (Os02t0687600-01)
MQTL-GW1	2	Os02g0687900	OsSCP9	SERINE CARBOXYPEPTIDASE 9	Peptidase S10, serine carboxypeptidase family protein. (Os02t0687900-01)
MQTL-GW1	2	Os02g0688000			Hypothetical protein. (Os02t0688000-00)
MQTL-GW1	2	Os02g0688200			Similar to Pectinesterase. (Os02t0688200-00)
MQTL-GW1	2	Os02g0688500			Glycosyltransferase, ALG6/ALG8 domain containing protein. (Os02t0688500-01);Hypothetical conserved gene. (Os02t0688500-02)
MQTL-GW1	2	Os02g0688900			GPI transamidase subunit PIG-U family protein. (Os02t0688900-01)
MQTL-GW1	2	Os02g0689000			Pectinesterase inhibitor domain containing protein. (Os02t0689000-01)
MQTL-GW1	2	Os02g0689066			Conserved hypothetical protein. (Os02t0689066-00)
MQTL-GW1	2	Os02g0689132			Similar to EIL transcription factor. (Os02t0689132-00)
MQTL-GW1	2	Os02g0689200	OsPUP11	PURINE PERMEASE 11	Protein of unknown function DUF250 domain containing protein. (Os02t0689200-01);Similar to cDNA clone:J023134O11, full insert sequence. (Os02t0689200-02);Similar to cDNA clone:J023134O11, full insert sequence. (Os02t0689200-03)
MQTL-GW1	2	Os02g0689500			Similar to transposon protein. (Os02t0689500-01)
MQTL-GW1	2	Os02g0689550			Hypothetical protein. (Os02t0689550-00)
MQTL-GW1	2	Os02g0689600			Domain of unknown function DUF828 domain containing protein. (Os02t0689600-00)
MQTL-GW1	2	Os02g0689700			Ribosomal protein L18P/L5E family protein. (Os02t0689700-01);Ribosomal protein L18P/L5E family protein. (Os02t0689700-02)
MQTL-GW1	2	Os02g0689800			Similar to DEAD/DEAH box helicase domain-containing protein PIE1. (Os02t0689800-01)
MQTL-GW1	2	Os02g0689900	OsNRT1.5A	nitrate transporter 1.5A	TGF-beta receptor, type I/II extracellular region family protein. (Os02t0689900-01)
MQTL-GW1	2	Os02g0690000			Conserved hypothetical protein. (Os02t0690000-01)
MQTL-GW1	2	Os02g0690200			Conserved hypothetical protein. (Os02t0690200-01)
MQTL-GW1	2	Os02g0690500	OsPP2C26, PP2C26, OsPP37	protein phosphatase 2C26, protein phosphatase 2C 26, protein phosphatase 37	Similar to TA11 protein (Fragment). (Os02t0690500-01)
MQTL-GW1	2	Os02g0690550			Hypothetical protein. (Os02t0690550-00)
MQTL-GW1	2	Os02g0690600	OsPUB36	plant U-box-containing protein 36, U-box protein 36	Zinc finger, RING/FYVE/PHD-type domain containing protein. (Os02t0690600-01)
MQTL-GW1	2	Os02g0690700			Clathrin coat associated protein AP-50 domain containing protein. (Os02t0690700-01)
MQTL-GW1	2	Os02g0690800			Peptidase M20 family protein. (Os02t0690800-01);Peptidase M20 family protein. (Os02t0690800-02)
MQTL-GW1	2	Os02g0691500	OsbHLH049	basic helix-loop-helix protein 049	Similar to OSIGBa0142I02-OSIGBa0101B20.1 protein. (Os02t0691500-01)
MQTL-GW1	2	Os02g0691650			Hypothetical gene. (Os02t0691650-00)
MQTL-GW1	2	Os02g0691800			Similar to asparagine synthase family protein. (Os02t0691800-01)
MQTL-GW1	2	Os02g0691900			Conserved hypothetical protein. (Os02t0691900-01)
MQTL-GW1	2	Os02g0692000			Similar to RING finger family protein. (Os02t0692000-01)
MQTL-GW1	2	Os02g0692700			Similar to PLATZ transcription factor. (Os02t0692700-01)
MQTL-GW1	2	Os02g0693000			Conserved hypothetical protein. (Os02t0693000-01)
MQTL-GW1	2	Os02g0693200	OsDjC20	DnaJ domain protein C20	Similar to Chaperone protein dnaJ. (Os02t0693200-01);Similar to Chaperone protein dnaJ. (Os02t0693200-02);Similar to Chaperone protein dnaJ. (Os02t0693200-03)
MQTL-GW1	2	Os02g0693400			Peptidase C19, ubiquitin carboxyl-terminal hydrolase 2 family protein. (Os02t0693400-01)
MQTL-GW1	2	Os02g0693450			Hypothetical protein. (Os02t0693450-00)
MQTL-GW1	2	Os02g0693500			Similar to OSIGBa0142I02-OSIGBa0101B20.17 protein. (Os02t0693500-01)
MQTL-GW1	2	Os02g0693700	OsABCB11, ABCB11, OsPGP11, OsMDR11, OsABCB11_1, OsABCB11_2	MULTIDRUG RESISTANCE 11	Hypothetical conserved gene. (Os02t0693700-01);Similar to P-glycoprotein ABCB5. (Os02t0693700-02)
MQTL-GW1	2	Os02g0694100	OsFbox106, Os_F0496	F-box protein 106	Cyclin-like F-box domain containing protein. (Os02t0694100-01)
MQTL-GW1	2	Os02g0694201			Acyl-CoA N-acyltransferase domain containing protein. (Os02t0694201-01)
MQTL-GW1	2	Os02g0694300			Conserved hypothetical protein. (Os02t0694300-01)
MQTL-GW1	2	Os02g0694400			Conserved hypothetical protein. (Os02t0694400-01);Conserved hypothetical protein. (Os02t0694400-02)
MQTL-GW1	2	Os02g0694600			Hypothetical conserved gene. (Os02t0694600-00)
MQTL-GW1	2	Os02g0694700			Zinc finger, RING-type domain containing protein. (Os02t0694700-01)
MQTL-GW1	2	Os02g0694800			Similar to ATP binding / protein kinase. (Os02t0694800-01)
MQTL-GW1	2	Os02g0694900	OsMKK10-1	MITOGEN-ACTIVATED PROTEIN KINASE KINASE 10-1	Protein kinase, catalytic domain domain containing protein. (Os02t0694900-00)
MQTL-GW1	2	Os02g0695050			Leucine-rich repeat domain containing protein. (Os02t0695050-00)
MQTL-GW1	2	Os02g0695200	OsMYB58/63-L	OsMyb4-like protein	Similar to P-type R2R3 Myb protein (Fragment). (Os02t0695200-01);Similar to P-type R2R3 Myb protein (Fragment). (Os02t0695200-02)
MQTL-GW1	2	Os02g0695600			Conserved hypothetical protein. (Os02t0695600-01)
MQTL-GW1	2	Os02g0695700			Conserved hypothetical protein. (Os02t0695700-01)
MQTL-GW1	2	Os02g0695800	OsOPT8	Oligopeptide transporter 8	Similar to oligopeptide transporter 4. (Os02t0695800-01)
MQTL-GW1	2	Os02g0695900			Similar to oligopeptide transporter 4. (Os02t0695900-01)
MQTL-GW1	2	Os02g0696200			Hypothetical protein. (Os02t0696200-00)
MQTL-GW1	2	Os02g0696500	OsXTH23, XTR3, OsXTR3	XYLOGLUCAN ENDOTRANSGLUCOSYDASE/HYDROLASE 23	Concanavalin A-like lectin/glucanase domain containing protein. (Os02t0696500-01);Similar to Xyloglucan endotransglucosylase/hydrolasev protein 30 (Fragment). (Os02t0696500-02)
MQTL-GW1	2	Os02g0696600			Hypothetical conserved gene. (Os02t0696600-00)
MQTL-GW1	2	Os02g0696650			Hypothetical gene. (Os02t0696650-00)
MQTL-GW1	2	Os02g0696700	JMJ707	Jumonji 707	Transcription factor jumonji/aspartyl beta-hydroxylase domain containing protein. (Os02t0696700-01)
MQTL-GW1	2	Os02g0696900	OsKANADI1, OsKANADI2	OsKANADI1, OsKANADI2	Myb-like DNA-binding domain, SHAQKYF class domain containing protein. (Os02t0696900-00)
MQTL-GW1	2	Os02g0697200			Conserved hypothetical protein. (Os02t0697200-01)
MQTL-GW1	2	Os02g0697300			ENTH/VHS domain containing protein. (Os02t0697300-01)
MQTL-GW1	2	Os02g0697400	Os4CL2	4-COUMARATE:COENZYME A LIGASE 2	4-coumarate:coenzyme A ligase, Flavonoid biosynthesis (Os02t0697400-01)
MQTL-GW1	2	Os02g0697450			Hypothetical gene. (Os02t0697450-00)
MQTL-GW1	2	Os02g0697500			Similar to Selenium-binding protein-like. (Os02t0697500-01);Hypothetical conserved gene. (Os02t0697500-02)
MQTL-GW1	2	Os02g0697550			Hypothetical protein. (Os02t0697550-00)
MQTL-GW1	2	Os02g0697600			ATPase, AAA-type, core domain containing protein. (Os02t0697600-01);Similar to ATPase family AAA domain-containing protein 3. (Os02t0697600-02)
MQTL-GW1	2	Os02g0697650			Hypothetical gene. (Os02t0697650-00)
MQTL-GW1	2	Os02g0697700			Conserved hypothetical protein. (Os02t0697700-01)
MQTL-GW1	2	Os02g0697800		SCAMP5	Similar to Secretory carrier-associated membrane protein 5. (Os02t0697800-01)
MQTL-GW1	2	Os02g0697900			Hypothetical protein. (Os02t0697900-01)
MQTL-GW1	2	Os02g0698000	OsPrk	Phosphoribulokinase, PRKase	Similar to Phosphoribulokinase, chloroplast precursor (EC 2.7.1.19) (Phosphopentokinase) (PRKase) (PRK). (Os02t0698000-01);Similar to Phosphoribulokinase, chloroplast precursor (EC 2.7.1.19) (Phosphopentokinase) (PRKase) (PRK). (Os02t0698000-02);Similar to Phosphoribulokinase, chloroplast precursor (EC 2.7.1.19) (Phosphopentokinase) (PRKase) (PRK). (Os02t0698000-03)
MQTL-GW1	2	Os02g0698100			Galactose oxidase, central domain containing protein. (Os02t0698100-01)
MQTL-GW1	2	Os02g0698800	OsWRKY66	WRKY GENE 66	WRKY transcription factor 66. (Os02t0698800-01)
MQTL-GW1	2	Os02g0699000	OsNPF7.2, NPF7.2	OsNPF7.2	Tonoplast localized low-affinity nitrate transporter, Nitrate accumulation and homeostasis (Os02t0699000-01)
MQTL-GW1	2	Os02g0699150			Hypothetical protein. (Os02t0699150-00)
MQTL-GW1	2	Os02g0699300	OsARFB1d, ARFB1d	ADP-RIBOSYLATION FACTOR B1D	Similar to ADP-ribosylation factor-like protein. (Os02t0699300-01)
MQTL-GW1	2	Os02g0699400			RelA/SpoT protein domain containing protein. (Os02t0699400-00)
MQTL-GW1	2	Os02g0699433			Hypothetical conserved gene. (Os02t0699433-00)
MQTL-GW1	2	Os02g0699466			Conserved hypothetical protein. (Os02t0699466-00)
MQTL-GW1	2	Os02g0699500			Conserved hypothetical protein. (Os02t0699500-01)
MQTL-GW1	2	Os02g0699600			Similar to 60S ribosomal protein L12. (Os02t0699600-01)
MQTL-GW1	2	Os02g0699700			Similar to DNA topoisomerase II. (Os02t0699700-01);Similar to DNA topoisomerase 2. (Os02t0699700-02)
MQTL-GW1	2	Os02g0699800			Conserved hypothetical protein. (Os02t0699800-01)
MQTL-GW1	2	Os02g0699824			Conserved hypothetical protein. (Os02t0699824-00)
MQTL-GW1	2	Os02g0699836			Hypothetical protein. (Os02t0699836-00)
MQTL-GW1	2	Os02g0699850			Hypothetical gene. (Os02t0699850-01)
MQTL-GW1	2	Os02g0699900			Bromodomain transcription factor containing protein. (Os02t0699900-01)
MQTL-GW1	2	Os02g0700000			EF-HAND 1 domain containing protein. (Os02t0700000-01)
MQTL-GW1	2	Os02g0700100	OsWD40-51, OsCDC20.1, WD40-51, CDC20.1	cell division cycle protein 20.1	Similar to WD-repeat protein. (Os02t0700100-01)
MQTL-GW1	2	Os02g0700300			Similar to Phosphate starvation response regulator-like protein. (Os02t0700300-01)
MQTL-GW1	2	Os02g0700400	OsAOX1c	ALTERNATIVE OXIDASE 1C	Homodimeric diiron-carboxylate protein, Cyanide-resistant respiration in mitochondria, Reactive oxygen species (ROS) scavenging (Os02t0700400-01)
MQTL-GW1	2	Os02g0700500	OsPUT1, PUT, OsLAT1	POLYAMINE UPTAKE TRANSPORTER 1	Polyamine uptake transporter, High-affinity spermidine transporter, Import of spermidine transported via phloem, Polyamine uptake (Os02t0700500-01)
MQTL-GW1	2	Os02g0700600	CDKF;4, Orysa;CDKF;4	CYCLIN-DEPENDENT KINASE F;4	Similar to GAMYB-binding protein. (Os02t0700600-01);Similar to Cyclin-dependent kinase F-4. (Os02t0700600-02);Similar to cDNA clone:J013158B11, full insert sequence. (Os02t0700600-03);Similar to Cyclin-dependent kinase F-4. (Os02t0700600-04);Non-protein coding transcript. (Os02t0700600-05)
MQTL-GW1	2	Os02g0700700	OsBRXL2, OsBRXL1	BREVIS RADIX-LIKE 2	Disease resistance/zinc finger/chromosome condensation-like region domain containing protein. (Os02t0700700-01)
MQTL-GW1	2	Os02g0700901			Hypothetical gene. (Os02t0700901-00)
MQTL-GW1	2	Os02g0701300	OsGRF4, GRF4, GS2/OsGRF4, PT2, GLW2	GRAIN SIZE 2	Growth-regulating factor, Regulation of grain shape and panicle length, Negative regulation of seed shattering (Os02t0701300-01)
MQTL-GW1	2	Os02g0701600	OsVTE4, OsgammaTMT, gammaTMT	VITAMIN E DEFICIENT 4, gamma tocopherol methyltransferase	Similar to Tocopherol O-methyltransferase, chloroplast precursor (EC 2.1.1.95) (Gamma-tocopherol methyltransferase). (Os02t0701600-01)
MQTL-GW1	2	Os02g0701700			Conserved hypothetical protein. (Os02t0701700-01)
MQTL-GW1	2	Os02g0701900			NAD(P)-binding domain containing protein. (Os02t0701900-01)
MQTL-GW1	2	Os02g0702000	OSOTP51	OTP51	Similar to predicted protein. (Os02t0702000-00)
MQTL-GW1	2	Os02g0702100			Similar to transcription factor GT-3b. (Os02t0702100-01)
MQTL-GW1	2	Os02g0702300			Conserved hypothetical protein. (Os02t0702300-01)
MQTL-GW1	2	Os02g0702351			Hypothetical conserved gene. (Os02t0702351-00)
MQTL-GW1	2	Os02g0702400			Pectinacetylesterase family protein. (Os02t0702400-01)
MQTL-GW1	2	Os02g0702500			Similar to B0403H10-OSIGBa0105A11.22 protein. (Os02t0702500-01);Similar to B0403H10-OSIGBa0105A11.22 protein. (Os02t0702500-02);Hypothetical conserved gene. (Os02t0702500-03);Conserved hypothetical protein. (Os02t0702500-04)
MQTL-GW2	5	Os05g0172500	OsFbox250, Os_F0011	F-box protein 250	Cyclin-like F-box domain containing protein. (Os05t0172500-01)
MQTL-GW2	5	Os05g0172800			Conserved hypothetical protein. (Os05t0172800-01)
MQTL-GW2	5	Os05g0173500			Conserved hypothetical protein. (Os05t0173500-01);Hypothetical conserved gene. (Os05t0173500-02);Hypothetical conserved gene. (Os05t0173500-03)
MQTL-GW2	5	Os05g0173700			Similar to DNA replication licensing factor MCM3 homolog (Replication origin activator) (ROA protein) (Fragment). (Os05t0173700-01)
MQTL-GW2	5	Os05g0173800			TPP-binding enzymes, conserved site domain containing protein. (Os05t0173800-01)
MQTL-GW2	5	Os05g0175450			Similar to OSIGBa0157K09-H0214G12.6 protein. (Os05t0175450-00)
MQTL-GW2	5	Os05g0175800	OsFbox251, Os_F0085	F-box protein 251	F-box domain, cyclin-like domain containing protein. (Os05t0175800-00)
MQTL-GW2	5	Os05g0176000	OsMed36_2, Med36_2	Nucleolar protein 1, Mediator 36_2	Similar to fibrillarin-2. (Os05t0176000-01)
MQTL-GW2	5	Os05g0176100	OsCesA1, OsCesA-1, OsCESA1, OS_CESA01, CesA1	CELLULOSE SYNTHASE A1	Similar to Cellulose synthase BoCesA1. (Os05t0176100-01);Similar to RSW1-like cellulose synthase catalytic subunit (Fragment). (Os05t0176100-05);Similar to Cellulose synthase BoCesA1. (Os05t0176100-06);Similar to Cellulose synthase BoCesA8. (Os05t0176100-07)
MQTL-GW2	5	Os05g0176300	OsSTA141	OsSTA141	Conserved hypothetical protein. (Os05t0176300-01)
MQTL-GW2	5	Os05g0176400	OsC3H34	ZINC FINGER CCCH DOMAIN-CONTAINING PROTEIN 34	Zinc finger, CCCH-type domain containing protein. (Os05t0176400-01)
MQTL-GW2	5	Os05g0176500			ATP10 family protein. (Os05t0176500-02)
MQTL-GW2	5	Os05g0176600			Conserved hypothetical protein. (Os05t0176600-01)
MQTL-GW2	5	Os05g0176700			Conserved hypothetical protein. (Os05t0176700-01)
MQTL-GW2	5	Os05g0176800	OsBOR4	EFFLUX BORON TRANSPORTER 4	Boron efflux transporter, Pollen germination and/or tube elongation (Os05t0176800-01)
MQTL-GW2	5	Os05g0176901			Hypothetical protein. (Os05t0176901-00)
MQTL-GW2	5	Os05g0177000	OsFbox252, Os_F0066	F-box protein 252	Cyclin-like F-box domain containing protein. (Os05t0177000-01)
MQTL-GW2	5	Os05g0177100			F-box domain, cyclin-like domain containing protein. (Os05t0177100-01)
MQTL-GW2	5	Os05g0177400	OsFbox253, Os_F0052	F-box protein 253	Hypothetical conserved gene. (Os05t0177400-00)
MQTL-GW2	5	Os05g0177500			UDP-glucuronosyl/UDP-glucosyltransferase family protein. (Os05t0177500-01)
MQTL-GW2	5	Os05g0177800			Similar to UDP-glycosyltransferase UGT98B4. (Os05t0177800-00)
MQTL-GW2	5	Os05g0177900			Conserved hypothetical protein. (Os05t0177900-00)
MQTL-GW2	5	Os05g0178000			NPH3 domain containing protein. (Os05t0178000-00)
MQTL-GW2	5	Os05g0178100	OsGA3ox1, GA3ox1, OsGA3OX1	GIBBERELLIN 3BETA-HYDROXYLASE 1	GA 3beta-hydroxylase1, GA metabolism (Os05t0178100-01)
MQTL-GW2	5	Os05g0178300	OsCDT5	CADMIUM TOLERANT 5	Similar to Cadmium tolerant 1. (Os05t0178300-01)
MQTL-GW2	5	Os05g0178400			Similar to Protein phosphatase 2A B'kappa subunit. (Os05t0178400-01)
MQTL-GW2	5	Os05g0178600	OsIAA15	IAA15	Similar to Auxin-responsive protein (Aux/IAA) (Fragment). (Os05t0178600-01)
MQTL-GW2	5	Os05g0178900			PRP38 family protein. (Os05t0178900-01);PRP38 family protein. (Os05t0178900-02)
MQTL-GW2	5	Os05g0178950			Hypothetical protein. (Os05t0178950-00)
MQTL-GW2	5	Os05g0179000	OsRFPH2-5	RING finger protein OsRFPH2-5, RING-H2 protein 5	Zinc finger, RING/FYVE/PHD-type domain containing protein. (Os05t0179000-01)
MQTL-GW2	5	Os05g0179050			Hypothetical protein. (Os05t0179050-00)
MQTL-GW2	5	Os05g0179100			DVL family protein. (Os05t0179100-01)
MQTL-GW2	5	Os05g0179300	OsAT7, OsAt7	ACYLTRANSFERASE 7	Transferase family protein. (Os05t0179300-01)
MQTL-GW2	5	Os05g0179450			Hypothetical protein. (Os05t0179450-00)
MQTL-GW2	5	Os05g0179800			Similar to BRI1-KD interacting protein 128 (Fragment). (Os05t0179800-01);Similar to early fruit mRNA. (Os05t0179800-02)
MQTL-GW2	5	Os05g0179900			Conserved hypothetical protein. (Os05t0179900-00)
MQTL-GW2	5	Os05g0179950			Similar to cDNA, clone: J100088D24, full insert sequence. (Os05t0179950-00)
MQTL-GW2	5	Os05g0180300			Leucine-rich repeat, plant specific containing protein. (Os05t0180300-01)
MQTL-GW2	5	Os05g0180400			Ribosomal protein L5 domain containing protein. (Os05t0180400-01)
MQTL-GW2	5	Os05g0180500			Hypothetical conserved gene. (Os05t0180500-01)
MQTL-GW2	5	Os05g0180600	PI3K		Similar to Phosphatidylinositol 3-kinase, root isoform. (Os05t0180600-01);Similar to Phosphatidylinositol 3-kinase, root isoform (EC 2.7.1.137) (PI3- kinase) (PtdIns-3-kinase) (PI3K) (SPI3K-5). (Os05t0180600-02)
MQTL-GW2	5	Os05g0180700			Conserved hypothetical protein. (Os05t0180700-01)
MQTL-GW2	5	Os05g0181000			Heat shock protein Hsp70 family protein. (Os05t0181000-01)
MQTL-GW2	5	Os05g0181100			Glutamate dehydrogenase, NAD-specific domain containing protein. (Os05t0181100-00)
MQTL-GW2	5	Os05g0181200	OsCYP96D2	P-450 96D2	Similar to Phytochrome P450-like protein. (Os05t0181200-01)
MQTL-GW2	5	Os05g0181250			Similar to predicted protein. (Os05t0181250-01)
MQTL-GW2	5	Os05g0181300			Conserved hypothetical protein. (Os05t0181300-01)
MQTL-GW2	5	Os05g0181650			Hypothetical gene. (Os05t0181650-00)
MQTL-GW2	5	Os05g0181700			Conserved hypothetical protein. (Os05t0181700-01)
MQTL-GW2	5	Os05g0181902			Similar to ribosomal protein S19. (Os05t0181902-00)
MQTL-GW2	5	Os05g0182000			Similar to late embryogenesis abundant protein. (Os05t0182000-01)
MQTL-GW2	5	Os05g0182100			Tetratricopeptide-like helical domain containing protein. (Os05t0182100-01)
MQTL-GW2	5	Os05g0182150			Hypothetical protein. (Os05t0182150-00)
MQTL-GW2	5	Os05g0182201			Similar to bifunctional protein tilS/hprT. (Os05t0182201-01)
MQTL-GW2	5	Os05g0182500	OsUBC8	UBIQUITIN-CONJUGATING ENZYME 8	Similar to Ubiquitin carrier protein. (Os05t0182500-01);Rad6 (Ubiquitin carrier protein). (Os05t0182500-02)
MQTL-GW2	5	Os05g0182550			Hypothetical gene. (Os05t0182550-00)
MQTL-GW2	5	Os05g0182600		SSRP1-B	Similar to SSRP1 protein. (Os05t0182600-01)
MQTL-GW2	5	Os05g0182650			Conserved hypothetical protein. (Os05t0182650-01)
MQTL-GW2	5	Os05g0182700			Protein of unknown function DUF1664 family protein. (Os05t0182700-01)
MQTL-GW2	5	Os05g0182800			Glutaminyl-tRNA synthetase, class Ic domain containing protein. (Os05t0182800-01);Similar to glutaminyl-tRNA synthetase. (Os05t0182800-02)
MQTL-GW2	5	Os05g0182900			Conserved hypothetical protein. (Os05t0182900-01)
MQTL-GW2	5	Os05g0183100	OsWRKY67	WRKY GENE 67	Similar to WRKY transcription factor 16 (Fragment). (Os05t0183100-01)
MQTL-GW2	5	Os05g0183200			Similar to barley mlo defense gene homolog6. (Os05t0183200-00)
MQTL-GW2	5	Os05g0183300	OsMLO12, MLO12	POWDERY-MILDEW-RESISTANCE GENE O_	Similar to barley mlo defense gene homolog6. (Os05t0183300-00)
MQTL-GW2	5	Os05g0183566			Similar to barley mlo defense gene homolog6. (Os05t0183566-00)
MQTL-GW2	5	Os05g0183900			Similar to transposon protein CACTA, En/Spm sub-class. (Os05t0183900-00)
MQTL-GW2	5	Os05g0184016			Hypothetical protein. (Os05t0184016-00)
MQTL-GW2	5	Os05g0184250			Hypothetical protein. (Os05t0184250-00)
MQTL-GW2	5	Os05g0184500			Conserved hypothetical protein. (Os05t0184500-00)
MQTL-GW2	5	Os05g0184901			Phospholipase A2, active site domain containing protein. (Os05t0184901-01)
MQTL-GW2	5	Os05g0185650			Similar to predicted protein. (Os05t0185650-01)
MQTL-GW2	5	Os05g0185700			Similar to predicted protein. (Os05t0185700-01);Ribokinase family protein. (Os05t0185700-02)
MQTL-GW2	5	Os05g0185767			Hypothetical gene. (Os05t0185767-01)
MQTL-GW2	5	Os05g0185800			Conserved hypothetical protein. (Os05t0185800-01)
MQTL-GW2	5	Os05g0186000			Similar to 30S ribosomal protein S31, chloroplast (Fragment). (Os05t0186000-01);Similar to PSRP4. (Os05t0186000-02);Similar to 30S ribosomal protein S31, chloroplast (Fragment). (Os05t0186000-03)
MQTL-GW2	5	Os05g0186100	OsPHP2, Hpt4, OsHP5, OsHpt4	PSEUDO-PHOSPHOTRANSFER PROTEIN 2	Similar to Histidine-containing phosphotransfer protein 4. (Os05t0186100-01)
MQTL-GW3	7	Os07g0529800	GOS2, OseIF1, OsGOS2, SUI1, PtfS, eIF-1	translation initiation factor eIF1, protein translation factor SUI1	Protein translation factor SUI1 homolog (GOS2 protein). (Os07t0529800-01)
MQTL-GW3	7	Os07g0530100			Tyrosyl-DNA phosphodiesterase family protein. (Os07t0530100-01)
MQTL-GW3	7	Os07g0530300			Protein of unknown function DUF1715, eukaryotic family protein. (Os07t0530300-01)
MQTL-GW3	7	Os07g0530400	Os_F0782	Os_F0782	Ribosomal protein S14, conserved site domain containing protein. (Os07t0530400-01)
MQTL-GW3	7	Os07g0530600		PDRP1	Protein of unknown function DUF299 family protein. (Os07t0530600-01)
MQTL-GW3	7	Os07g0530700			Conserved hypothetical protein. (Os07t0530700-01);Conserved hypothetical protein. (Os07t0530700-02)
MQTL-GW3	7	Os07g0531200			Conserved hypothetical protein. (Os07t0531200-01)
MQTL-GW3	7	Os07g0531400	prx104	class III peroxidase 104	Similar to Peroxidase 27 precursor (EC 1.11.1.7) (Atperox P27) (PRXR7) (ATP12a). (Os07t0531400-01);Plant peroxidase domain containing protein. (Os07t0531400-02)
MQTL-GW3	7	Os07g0531500			Harpin-induced 1 domain containing protein. (Os07t0531500-01)
MQTL-GW3	7	Os07g0531600			Phospholipid/glycerol acyltransferase domain containing protein. (Os07t0531600-01)
MQTL-GW3	7	Os07g0531700			NUC153 domain containing protein. (Os07t0531700-01)
MQTL-GW3	7	Os07g0531900			Hypothetical conserved gene. (Os07t0531900-00)
MQTL-GW3	7	Os07g0532500			Ankyrin repeat containing protein. (Os07t0532500-01);Hypothetical conserved gene. (Os07t0532500-02)
MQTL-GW3	7	Os07g0532600			Hypothetical conserved gene. (Os07t0532600-01)
MQTL-GW3	7	Os07g0532800			Peptidase A1 domain containing protein. (Os07t0532800-00)
MQTL-GW3	7	Os07g0532866			Hypothetical protein. (Os07t0532866-00)
MQTL-GW3	7	Os07g0532932			Hypothetical protein. (Os07t0532932-00)
MQTL-GW3	7	Os07g0533000			Peptidase A1 domain containing protein. (Os07t0533000-00)
MQTL-GW3	7	Os07g0533201	OsWOX9, DWL1	WUSCHEL-LIKE HOMEOBOX 9	Similar to WUSCHEL-related homeobox 7. (Os07t0533201-00)
MQTL-GW3	7	Os07g0533300			Peptidase A1 domain containing protein. (Os07t0533300-00)
MQTL-GW3	7	Os07g0533600			Peptidase aspartic, catalytic domain containing protein. (Os07t0533600-01)
MQTL-GW3	7	Os07g0533800			Peptidase A1 domain containing protein. (Os07t0533800-01)
MQTL-GW3	7	Os07g0533850			Hypothetical conserved gene. (Os07t0533850-00)
MQTL-GW3	7	Os07g0533900			Conserved hypothetical protein. (Os07t0533900-00)
MQTL-GW3	7	Os07g0534000			Similar to permeases of the major facilitator superfamily. (Os07t0534000-01)
MQTL-GW3	7	Os07g0534100			Protein kinase, catalytic domain domain containing protein. (Os07t0534100-00)
MQTL-GW3	7	Os07g0534200			Hypothetical protein. (Os07t0534200-01)
MQTL-GW3	7	Os07g0534300			Hypothetical conserved gene. (Os07t0534300-01)
MQTL-GW3	7	Os07g0534350			Hypothetical protein. (Os07t0534350-00)
MQTL-GW3	7	Os07g0534400			Hypothetical protein. (Os07t0534400-01)
MQTL-GW3	7	Os07g0534500	OsRLCK233	RECEPTOR-LIKE CYTOPLASMIC KINASE 233	Gnk2-homologous domain domain containing protein. (Os07t0534500-01)
MQTL-GW3	7	Os07g0534600			Hypothetical protein. (Os07t0534600-00)
MQTL-GW3	7	Os07g0534700			Serine/threonine protein kinase-related domain containing protein. (Os07t0534700-01)
MQTL-GW3	7	Os07g0535100	OsFbox375, Os_F0062	F-box protein 375	Cyclin-like F-box domain containing protein. (Os07t0535100-01)
MQTL-GW3	7	Os07g0535200	OsFbox376, Os_F0063	F-box protein 376	Cyclin-like F-box domain containing protein. (Os07t0535200-01)
MQTL-GW3	7	Os07g0535600			F-box associated interaction domain domain containing protein. (Os07t0535600-00)
MQTL-GW3	7	Os07g0535700			F-box associated type 1 domain containing protein. (Os07t0535700-01)
MQTL-GW3	7	Os07g0535800			Similar to SRK15 protein (Fragment). (Os07t0535800-01)
MQTL-GW3	7	Os07g0536300			Gnk2-homologous domain domain containing protein. (Os07t0536300-00)
MQTL-GW3	7	Os07g0536400			Conserved hypothetical protein. (Os07t0536400-00)
MQTL-GW3	7	Os07g0536800			Hypothetical conserved gene. (Os07t0536800-00)
MQTL-GW3	7	Os07g0536966			Hypothetical protein. (Os07t0536966-00)
MQTL-GW3	7	Os07g0537000			Similar to Receptor protein kinase. (Os07t0537000-01);Similar to receptor-like serine-threonine protein kinase. (Os07t0537000-02)
MQTL-GW3	7	Os07g0537200	OsRLCK234	RECEPTOR-LIKE CYTOPLASMIC KINASE 234	Protein of unknown function DUF26 domain containing protein. (Os07t0537200-01)
MQTL-GW3	7	Os07g0537250			Hypothetical gene. (Os07t0537250-01)
MQTL-GW3	7	Os07g0537300			Similar to receptor-like serine-threonine protein kinase. (Os07t0537300-00)
MQTL-GW3	7	Os07g0537400			Similar to receptor-like serine-threonine protein kinase. (Os07t0537400-01)
MQTL-GW3	7	Os07g0537500			Serine/threonine protein kinase-related domain containing protein. (Os07t0537500-01)
MQTL-GW3	7	Os07g0537550			Hypothetical gene. (Os07t0537550-00)
MQTL-GW3	7	Os07g0537600			Hypothetical conserved gene. (Os07t0537600-01)
MQTL-GW3	7	Os07g0537701			Conserved hypothetical protein. (Os07t0537701-01)
MQTL-GW3	7	Os07g0537900			Similar to SRK3 gene. (Os07t0537900-01);Hypothetical conserved gene. (Os07t0537900-02)
MQTL-GW3	7	Os07g0538000			Similar to hydrolase, hydrolyzing O-glycosyl compounds. (Os07t0538000-01)
MQTL-GW3	7	Os07g0538200			Serine/threonine protein kinase-related domain containing protein. (Os07t0538200-01);Serine/threonine protein kinase-related domain containing protein. (Os07t0538200-02)
MQTL-GW3	7	Os07g0538250			Hypothetical protein. (Os07t0538250-00)
MQTL-GW3	7	Os07g0538300			Hypothetical conserved gene. (Os07t0538300-01)
MQTL-GW3	7	Os07g0538350			Hypothetical protein. (Os07t0538350-00)
MQTL-GW3	7	Os07g0538400	OsRLCK235	RECEPTOR-LIKE CYTOPLASMIC KINASE 235	Similar to Receptor-like protein kinase 4. (Os07t0538400-01)
MQTL-GW3	7	Os07g0538700			Hypothetical conserved gene. (Os07t0538700-01)
MQTL-GW3	7	Os07g0539100	Gns11	beta-1, 3-glucanase 11	Glycoside hydrolase, family 17 protein. (Os07t0539100-01);Glycoside hydrolase, family 17 protein. (Os07t0539100-02)
MQTL-GW3	7	Os07g0539200			Conserved hypothetical protein. (Os07t0539200-01)
MQTL-GW3	7	Os07g0539300	Gns13	beta-1, 3-glucanase 13	Glycoside hydrolase, family 17 protein. (Os07t0539300-01);Glycoside hydrolase, family 17 protein. (Os07t0539300-02)
MQTL-GW3	7	Os07g0539400	Gns12	beta-1, 3-glucanase 12	Similar to hydrolase, hydrolyzing O-glycosyl compounds. (Os07t0539400-00)
MQTL-GW3	7	Os07g0539700			Hypothetical conserved gene. (Os07t0539700-01)
MQTL-GW3	7	Os07g0539900			Similar to Beta-1,3-glucanase-like protein. (Os07t0539900-01)
MQTL-GW3	7	Os07g0539950			Conserved hypothetical protein. (Os07t0539950-01)
MQTL-GW3	7	Os07g0540000			Similar to Wax synthase isoform 1. (Os07t0540000-00)
MQTL-GW3	7	Os07g0540100			Serine/threonine protein kinase-related domain containing protein. (Os07t0540100-01)
MQTL-GW3	7	Os07g0540200			Similar to OSIGBa0116M22.12 protein. (Os07t0540200-01)
MQTL-GW3	7	Os07g0540366	DTC1		Similar to kelch repeat-containing protein. (Os07t0540366-01)
MQTL-GW3	7	Os07g0540500	OsRLCK236	RECEPTOR-LIKE CYTOPLASMIC KINASE 236	Similar to receptor-like protein kinase RK20-1. (Os07t0540500-00)
MQTL-GW3	7	Os07g0540600			Gnk2-homologous domain domain containing protein. (Os07t0540600-00)
MQTL-GW3	7	Os07g0540700			Hypothetical protein. (Os07t0540700-00)
MQTL-GW3	7	Os07g0540800			Protein kinase, catalytic domain domain containing protein. (Os07t0540800-00)
MQTL-GW3	7	Os07g0541000			Similar to Receptor protein kinase. (Os07t0541000-01)
MQTL-GW3	7	Os07g0541200			Similar to receptor-like serine-threonine protein kinase. (Os07t0541200-00)
MQTL-GW3	7	Os07g0541400	CRK6	CRK6	Similar to Receptor protein kinase. (Os07t0541400-01)
MQTL-GW3	7	Os07g0541500	CRK10	CRK10	Similar to KI domain interacting kinase 1. (Os07t0541500-01)
MQTL-GW3	7	Os07g0541600			Similar to cDNA clone:002-112-D06, full insert sequence. (Os07t0541600-01);Conserved hypothetical protein. (Os07t0541600-02)
MQTL-GW3	7	Os07g0541700	OsRLCK237	RECEPTOR-LIKE CYTOPLASMIC KINASE 237	Similar to receptor-like serine-threonine protein kinase. (Os07t0541700-01)
MQTL-GW3	7	Os07g0541800			Similar to KI domain interacting kinase 1. (Os07t0541800-01)
MQTL-GW3	7	Os07g0541850			Hypothetical protein. (Os07t0541850-00)
MQTL-GW3	7	Os07g0541900			Similar to KI domain interacting kinase 1. (Os07t0541900-01)
MQTL-GW3	7	Os07g0542067			Hypothetical protein. (Os07t0542067-00)
MQTL-GW3	7	Os07g0542232			Hypothetical protein. (Os07t0542232-00)
MQTL-GW3	7	Os07g0542400			Similar to Receptor protein kinase. (Os07t0542400-01);Similar to receptor-like protein kinase RK20-1. (Os07t0542400-02)
MQTL-GW3	7	Os07g0542600			Similar to receptor-like protein kinase RK20-1. (Os07t0542600-01)
MQTL-GW3	7	Os07g0542701			Conserved hypothetical protein. (Os07t0542701-01)
MQTL-GW3	7	Os07g0542800			Similar to H0306B06.7 protein. (Os07t0542800-00)
MQTL-GW3	7	Os07g0542900	OsUCL22	UCLACYANIN-LIKE PROTEIN 22	Similar to blue copper protein. (Os07t0542900-00)
MQTL-GW3	7	Os07g0543000	OsbHLH057	basic helix-loop-helix protein 057	Similar to Helix-loop-helix-like protein (Fragment). (Os07t0543000-01);Similar to Helix-loop-helix-like protein (Fragment). (Os07t0543000-02)
MQTL-GW3	7	Os07g0543100		BETA-AMYLASE 1	Similar to Beta-amylase (EC 3.2.1.2). (Os07t0543100-00)
MQTL-GW3	7	Os07g0543300		BETA-AMYLASE 2	Similar to Beta-amylase. (Os07t0543300-00)
MQTL-GW3	7	Os07g0543500			Armadillo-like helical domain containing protein. (Os07t0543500-00)
MQTL-GW3	7	Os07g0543600			Six-bladed beta-propeller, TolB-like domain containing protein. (Os07t0543600-00)
MQTL-GW3	7	Os07g0543700			Similar to Mov34/MPN/PAD-1 family protein. (Os07t0543700-01)
MQTL-GW3	7	Os07g0543800			Hypothetical conserved gene. (Os07t0543800-01)
MQTL-GW3	7	Os07g0544800			Similar to Oxygen-evolving enhancer protein 3-2, chloroplast precursor (OEE3) (16 kDa subunit of oxygen evolving system of photosystem II) (OEC 16 kDa subunit) (Ferredoxin-NADP reductase binding protein) (BP). (Os07t0544800-01)
MQTL-GW3	7	Os07g0544900			Ribosomal protein L28 family protein. (Os07t0544900-01)
MQTL-GW3	7	Os07g0545001			Hypothetical gene. (Os07t0545001-00)
MQTL-GW3	7	Os07g0545100			Protein of unknown function DUF1218 family protein. (Os07t0545100-01)
MQTL-GW3	7	Os07g0545300			Similar to Histone H2A. (Os07t0545300-01)
MQTL-GW3	7	Os07g0545400			Protein H2A. (Os07t0545400-01);Non-protein coding transcript. (Os07t0545400-02)
MQTL-GW3	7	Os07g0545500	OsSTA198	OsSTA198	Similar to VMP4 protein. (Os07t0545500-01);Similar to cDNA clone:J033131F22, full insert sequence. (Os07t0545500-02)
MQTL-GW3	7	Os07g0545800	CIGR1	CHITIN INDUSIBLE GIBBERELLIN RESPONSIVE GENE 1	Similar to Chitin-inducible gibberellin-responsive protein. (Os07t0545800-01)
MQTL-GW3	7	Os07g0545900			Similar to EMB1417. (Os07t0545900-01)
MQTL-GW3	7	Os07g0546000	IPI, ipi	isopentenyl diphosphate isomerase, IPP isomerase	Similar to Isopentenyl pyrophosphate:dimethyllallyl pyrophosphate isomerase (EC 5.3.3.2) (Fragment). (Os07t0546000-01)
MQTL-GW3	7	Os07g0546100			Conserved hypothetical protein. (Os07t0546100-01);Hypothetical conserved gene. (Os07t0546100-02)
MQTL-GW3	7	Os07g0546150			Hypothetical protein. (Os07t0546150-00)
MQTL-GW3	7	Os07g0546200			Conserved hypothetical protein. (Os07t0546200-01)
MQTL-GW3	7	Os07g0546400			NPH3 domain containing protein. (Os07t0546400-01)
MQTL-GW3	7	Os07g0546501			Hypothetical gene. (Os07t0546501-00)
MQTL-GW3	7	Os07g0546600			Similar to Translation releasing factor RF-2. (Os07t0546600-01)
MQTL-GW3	7	Os07g0546700			Similar to 60S ribosomal protein L38. (Os07t0546700-01)
MQTL-GW3	7	Os07g0546750			Hypothetical conserved gene. (Os07t0546750-00)
MQTL-GW3	7	Os07g0546800	OsFbox378, Os_F0217	F-box protein 378	F-box domain, cyclin-like domain containing protein. (Os07t0546800-00)
MQTL-GW3	7	Os07g0547100	OsFbox379, Os_F0261	F-box protein 379	F-box domain, cyclin-like domain containing protein. (Os07t0547100-00)
MQTL-GW3	7	Os07g0547700	OsFbox383, Os_F0702	F-box protein 383	Conserved hypothetical protein. (Os07t0547700-00)
MQTL-GW3	7	Os07g0548100	OsFbox384, Os_F0579	F-box protein 384	Hypothetical conserved gene. (Os07t0548100-00)
MQTL-GW3	7	Os07g0548300			Hypothetical conserved gene. (Os07t0548300-01)
MQTL-GW3	7	Os07g0548500			Conserved hypothetical protein. (Os07t0548500-01)
MQTL-GW3	7	Os07g0548800			Conserved hypothetical protein. (Os07t0548800-01)
MQTL-GW3	7	Os07g0548900			Hypothetical conserved gene. (Os07t0548900-01)
MQTL-GW3	7	Os07g0549100			Conserved hypothetical protein. (Os07t0549100-01)
MQTL-GW3	7	Os07g0549150			Hypothetical gene. (Os07t0549150-00)
MQTL-GW3	7	Os07g0549200			Pentatricopeptide repeat domain containing protein. (Os07t0549200-01);Pentatricopeptide repeat domain containing protein. (Os07t0549200-02)
MQTL-GW3	7	Os07g0549300			Conserved hypothetical protein. (Os07t0549300-00)
MQTL-GW3	7	Os07g0549600	Udt1, bHLH164, OsUDT1, OsbHLH164	UNDEVELOPED TAPETUM 1	Similar to Undeveloped tapetum 1. (Os07t0549600-01)
MQTL-GW3	7	Os07g0549700			Armadillo-like helical domain containing protein. (Os07t0549700-01)
MQTL-GW3	7	Os07g0549800			Similar to RGP-3 (Fragment). (Os07t0549800-01)
MQTL-GW3	7	Os07g0549900			Similar to Histone H4. (Os07t0549900-00)
MQTL-GW3	7	Os07g0550500			Hypothetical conserved gene. (Os07t0550500-01)
MQTL-GW3	7	Os07g0550600			Transferase family protein. (Os07t0550600-01)
MQTL-GW3	7	Os07g0550750			Hypothetical protein. (Os07t0550750-00)
MQTL-GW3	7	Os07g0550900			Similar to Receptor-like protein kinase 6. (Os07t0550900-01)
MQTL-GW3	7	Os07g0551100			Hypothetical protein. (Os07t0551100-00)
MQTL-GW3	7	Os07g0551300			Similar to KI domain interacting kinase 1. (Os07t0551300-01)
MQTL-GW3	7	Os07g0551400			Rossmann-like alpha/beta/alpha sandwich fold domain containing protein. (Os07t0551400-01);Similar to USP family protein. (Os07t0551400-02)
MQTL-GW3	7	Os07g0551501			Hypothetical protein. (Os07t0551501-00)
MQTL-GW3	7	Os07g0551600	OsCslF9, OsCSLF9	CELLULOSE SYNTHASE LIKE F9	Similar to Cellulose synthase-like CslF9. (Os07t0551600-01)
MQTL-GW3	7	Os07g0551650			Hypothetical gene. (Os07t0551650-01)
MQTL-GW3	7	Os07g0551700	OsCslF8, OsCSLF8	CELLULOSE SYNTHASE LIKE F8	Similar to Cellulose synthase (Fragment). (Os07t0551700-01)
MQTL-GW3	7	Os07g0551750			Hypothetical protein. (Os07t0551750-00)
MQTL-GW3	7	Os07g0552400			Similar to Mixed-linked glucan synthase 2. (Os07t0552400-00)
MQTL-GW3	7	Os07g0552800	OsCslF2, OsCSLF2	CELLULOSE SYNTHASE LIKE F2	Cellulose synthase family protein. (Os07t0552800-01);Similar to Mixed-linked glucan synthase 2. (Os07t0552800-02)
MQTL-GW3	7	Os07g0553000	OsCslF1, OsCSLF1	CELLULOSE SYNTHASE LIKE F1	Similar to Mixed-linked glucan synthase 2. (Os07t0553000-00)
MQTL-GW3	7	Os07g0553450			Hypothetical protein. (Os07t0553450-00)
MQTL-GW3	7	Os07g0553600			Hypothetical protein. (Os07t0553600-01);Hypothetical protein. (Os07t0553600-02)
MQTL-GW3	7	Os07g0553633			Serine/threonine protein kinase-related domain containing protein. (Os07t0553633-01)
MQTL-GW3	7	Os07g0553700			Similar to Light induced protein like. (Os07t0553700-01)
MQTL-GW3	7	Os07g0553800			Conserved hypothetical protein. (Os07t0553800-00)
MQTL-GW3	7	Os07g0553900			Conserved hypothetical protein. (Os07t0553900-01)
MQTL-GW3	7	Os07g0554100	OsFbox387, Os_F0534	F-box protein 387	Conserved hypothetical protein. (Os07t0554100-00)
MQTL-GW3	7	Os07g0554150			Hypothetical protein. (Os07t0554150-00)
MQTL-GW3	7	Os07g0554200	OsFbox388, Os_F0605	F-box protein 388	F-box domain, Skp2-like domain containing protein. (Os07t0554200-00)
MQTL-GW3	7	Os07g0554400			Conserved hypothetical protein. (Os07t0554400-00)
MQTL-GW3	7	Os07g0554450			Hypothetical protein. (Os07t0554450-00)
MQTL-GW3	7	Os07g0554500	OsFbox389, Os_F0673	F-box protein 389	Similar to OSIGBa0107A02.1 protein. (Os07t0554500-00)
MQTL-GW3	7	Os07g0554600	OsFbox390, Os_F0759	F-box protein 390	F-box domain, Skp2-like domain containing protein. (Os07t0554600-01)
MQTL-GW3	7	Os07g0554650			Hypothetical protein. (Os07t0554650-00)
MQTL-GW3	7	Os07g0554850			Hypothetical protein. (Os07t0554850-00)
MQTL-GW3	7	Os07g0554900	OsFbox393, Os_F0462	F-box protein 393	Cyclin-like F-box domain containing protein. (Os07t0554900-01)
MQTL-GW3	7	Os07g0555000	OsFbox394, Os_F0722	F-box protein 394	F-box domain, Skp2-like domain containing protein. (Os07t0555000-01)
MQTL-GW3	7	Os07g0555050			Hypothetical protein. (Os07t0555050-00)
MQTL-GW3	7	Os07g0555100			Conserved hypothetical protein. (Os07t0555100-01)
MQTL-GW3	7	Os07g0555200	eIF4Gtsv1, tsv1, eIF4G	Rice tungro spherical virus (RTSV) resistance gene, RTSV resistance gene, eukaryotic translation initiation factor 4G	Similar to Eukaryotic translation initiation factor 4g (Fragment). (Os07t0555200-01);Similar to Eukaryotic translation initiation factor 4g (Fragment). (Os07t0555200-02);Similar to predicted protein. (Os07t0555200-03);Similar to predicted protein. (Os07t0555200-04);Similar to predicted protein. (Os07t0555200-05)
MQTL-GW3	7	Os07g0555300			Conserved hypothetical protein. (Os07t0555300-01);Conserved hypothetical protein. (Os07t0555300-02)
MQTL-GW3	7	Os07g0555400			Conserved hypothetical protein. (Os07t0555400-01)
MQTL-GW3	7	Os07g0556000	CycD6;1, CycD6;os;1, Orysa;CycD6;1, Orysa;CYCD6;1	CYCLIN-D6-1	Cyclin D domain containing protein. (Os07t0556000-01)
MQTL-GW3	7	Os07g0556066			Hypothetical protein. (Os07t0556066-00)
MQTL-GW3	7	Os07g0556200	PetC	PetC	Rieske [2Fe-2S] region domain containing protein. (Os07t0556200-01)
MQTL-GW3	7	Os07g0556300			Octicosapeptide/Phox/Bem1p domain containing protein. (Os07t0556300-01)
MQTL-GW3	7	Os07g0556500			Hypothetical conserved gene. (Os07t0556500-01)
MQTL-GW3	7	Os07g0556800	OSRIP18		Ribosome-inactivating protein family protein. (Os07t0556800-01)
MQTL-GW3	7	Os07g0557100	OsENT2		Delayed-early response protein/equilibrative nucleoside transporter family protein. (Os07t0557100-01)
MQTL-GW3	7	Os07g0557200			Delayed-early response protein/equilibrative nucleoside transporter family protein. (Os07t0557200-01)
MQTL-GW3	7	Os07g0557400			Delayed-early response protein/equilibrative nucleoside transporter family protein. (Os07t0557400-01)
MQTL-GW3	7	Os07g0557500			WRC domain containing protein. (Os07t0557500-01);Hypothetical conserved gene. (Os07t0557500-02)
MQTL-GW3	7	Os07g0557601			Hypothetical gene. (Os07t0557601-00)
MQTL-GW3	7	Os07g0557700			Conserved hypothetical protein. (Os07t0557700-00)
MQTL-GW3	7	Os07g0558000			ABC-1 domain containing protein. (Os07t0558000-01)
MQTL-GW3	7	Os07g0558100	OsMyb7	myb transcription factor 7, transcription factor MYB7	Similar to Myb-related transcription factor LBM1. (Os07t0558100-00)
MQTL-GW3	7	Os07g0558150			Hypothetical protein. (Os07t0558150-00)
MQTL-GW3	7	Os07g0558200			Inositol monophosphatase family protein. (Os07t0558200-01);Similar to predicted protein. (Os07t0558200-02)
MQTL-GW3	7	Os07g0558300			Inositol monophosphatase family protein. (Os07t0558300-01)
MQTL-GW3	7	Os07g0558400	CP29, Lhcb4, OsLhcb4	light-harvesting protein CP29	Similar to Chlorophyll a/b-binding protein CP29 precursor. (Os07t0558400-01)
MQTL-GW3	7	Os07g0558500	NYC4	NON-YELLOW COLORING4	Inositol phosphatase-like protein. (Os07t0558500-01);Similar to Protein THYLAKOID FORMATION1, chloroplastic. (Os07t0558500-02)
MQTL-GW3	7	Os07g0558800			PapD-like domain containing protein. (Os07t0558800-01)
MQTL-GW3	7	Os07g0558900			Protein of unknown function wound-induced domain containing protein. (Os07t0558900-00)
MQTL-GW3	7	Os07g0559100			Hypothetical conserved gene. (Os07t0559100-01)
MQTL-GW3	7	Os07g0559400			Similar to uncharacterized secreted protein. (Os07t0559400-00)
MQTL-GW3	7	Os07g0559550			Hypothetical gene. (Os07t0559550-00)
MQTL-GW3	7	Os07g0559700	OsMST6	monosaccharide transporter 6	Similar to Monosaccharide transporter 3. (Os07t0559700-00)
MQTL-GW3	7	Os07g0560100			Conserved hypothetical protein. (Os07t0560100-00)
MQTL-GW3	7	Os07g0560300			Armadillo-like helical domain containing protein. (Os07t0560300-01)
MQTL-GW3	7	Os07g0560400			Hypothetical protein. (Os07t0560400-01)
MQTL-GW3	7	Os07g0560700			Hypothetical conserved gene. (Os07t0560700-01);Hypothetical conserved gene. (Os07t0560700-02)
MQTL-GW3	7	Os07g0561101			Hypothetical conserved gene. (Os07t0561101-01)
MQTL-GW3	7	Os07g0561300	OsFbox396, Os_F0578, OsMsr9	F-box protein 396	Cyclin-like F-box domain containing protein. (Os07t0561300-01)
MQTL-GW3	7	Os07g0561500			Short-chain dehydrogenase/reductase SDR domain containing protein. (Os07t0561500-01)
MQTL-GW3	7	Os07g0561800			Similar to carbohydrate transporter/ sugar porter. (Os07t0561800-01);Similar to carbohydrate transporter/ sugar porter. (Os07t0561800-02)
MQTL-GW3	7	Os07g0562051			Similar to exostosin family protein. (Os07t0562051-00)
MQTL-GW3	7	Os07g0562400			Major facilitator superfamily protein. (Os07t0562400-01)
MQTL-GW3	7	Os07g0562700			Similar to Type III chlorophyll a/b-binding protein (Fragment). (Os07t0562700-01);Similar to Type III chlorophyll a/b-binding protein (Fragment). (Os07t0562700-02)
MQTL-GW3	7	Os07g0562800	OsMyoVIIIA, OsMyoVIIIA-1, OsMyoVIIIA-2	Myosin VIIIA, Myosin class VIII A	Similar to Myosin heavy chain class VIII A2 protein. (Os07t0562800-01);Similar to Myosin heavy chain class VIII A2 protein. (Os07t0562800-02);Similar to Myosin heavy chain class VIII A2 protein. (Os07t0562800-03)
MQTL-GW3	7	Os07g0562900			Hypothetical conserved gene. (Os07t0562900-00)
MQTL-GW3	7	Os07g0563000			Similar to D-erythro-sphingosine kinase/ diacylglycerol kinase. (Os07t0563000-01)
MQTL-GW3	7	Os07g0563300	GD1	GERMINATION DEFECTIVE 1	B3 domain transcriptional repressor, Regulator of seed germination and seedling development (Os07t0563300-01)
MQTL-GW3	7	Os07g0563400			Protein of unknown function DUF761, plant family protein. (Os07t0563400-01)
MQTL-GW3	7	Os07g0563500			Hypothetical protein. (Os07t0563500-00)
MQTL-GW3	7	Os07g0563600			FAR1 domain containing protein. (Os07t0563600-01)
MQTL-GW3	7	Os07g0563700			IKI3 family protein. (Os07t0563700-01)
MQTL-GW3	7	Os07g0563800			Similar to ARF GAP-like zinc finger-containing protein ZIGA3. (Os07t0563800-01);Arf GTPase activating protein family protein. (Os07t0563800-02);Arf GTPase activating protein family protein. (Os07t0563800-03);Similar to ARF GAP-like zinc finger-containing protein ZIGA3. (Os07t0563800-04)
MQTL-GW3	7	Os07g0564000			Conserved hypothetical protein. (Os07t0564000-01)
MQTL-GW3	7	Os07g0564100			UDP-glucuronosyl/UDP-glucosyltransferase family protein. (Os07t0564100-01)
MQTL-GW3	7	Os07g0564150			Hypothetical gene. (Os07t0564150-00)
MQTL-GW3	7	Os07g0564200			Conserved hypothetical protein. (Os07t0564200-01)
MQTL-GW3	7	Os07g0564500			Pyridine nucleotide-disulphide oxidoreductase, NAD-binding region domain containing protein. (Os07t0564500-01)
MQTL-GW3	7	Os07g0564533			Similar to HAT family dimerisation domain containing protein. (Os07t0564533-00)
MQTL-GW3	7	Os07g0564600	Scamp1, OsSCAMP1	SECRETORY CARRIER MEMBRANE PROTEIN 1	Similar to Secretory carrier membrane protein. (Os07t0564600-01);Similar to Secretory carrier membrane protein. (Os07t0564600-02)
MQTL-GW3	7	Os07g0564700			Similar to ATMIN7 (ARABIDOPSIS THALIANA HOPM INTERACTOR 7); guanyl-nucleotide exchange factor/ protein binding. (Os07t0564700-01)
MQTL-GW3	7	Os07g0564750			Conserved hypothetical protein. (Os07t0564750-00)
MQTL-GW3	7	Os07g0564800			Protein of unknown function DUF707 family protein. (Os07t0564800-01)
MQTL-GW3	7	Os07g0565000			Similar to 40S ribosomal protein S11. (Os07t0565000-01)
MQTL-GW3	7	Os07g0565100			Similar to 40S ribosomal protein S11. (Os07t0565100-00)
MQTL-GW3	7	Os07g0565200			Similar to Cell differentiation protein rcd1. (Os07t0565200-01)
MQTL-GW3	7	Os07g0565300			Bromodomain containing protein. (Os07t0565300-01)
MQTL-GW3	7	Os07g0565350			Hypothetical protein. (Os07t0565350-00)
MQTL-GW3	7	Os07g0565400			Similar to SRF8 (STRUBBELIG-RECEPTOR FAMILY 8). (Os07t0565400-01)
MQTL-GW3	7	Os07g0565500			Conserved hypothetical protein. (Os07t0565500-01)
MQTL-GW3	7	Os07g0565600	OsCYP37, OsCYP37a, OsCYP37b	CYCLOPHILIN 37	Similar to predicted protein. (Os07t0565600-01);Similar to Peptidyl-prolyl cis-trans isomerase TLP38, chloroplast precursor (EC 5.2.1.8) (PPIase) (Rotamase) (Thylakoid lumen PPIase of 38 kDa) (p38). (Os07t0565600-02)
MQTL-GW3	7	Os07g0565700			Alpha/beta hydrolase family protein. (Os07t0565700-01);Alpha/beta hydrolase family protein. (Os07t0565700-02)
MQTL-GW3	7	Os07g0565800			Similar to LLA-115. (Os07t0565800-01)
MQTL-GW3	7	Os07g0566150			Hypothetical conserved gene. (Os07t0566150-00)
MQTL-GW3	7	Os07g0566200	OsPP2C64, PP2C64, OsPP97	protein phosphatase 2C64, protein phosphatase 2C 64, protein phosphatase 97	Similar to catalytic/ protein phosphatase type 2C. (Os07t0566200-01);Similar to catalytic/ protein phosphatase type 2C. (Os07t0566200-02)
MQTL-GW3	7	Os07g0566500	ONAC010, ONAC10, OsSTA199	NAC DOMAIN-CONTAINING PROTEIN 10	Similar to NAC domain protein. (Os07t0566500-01)
MQTL-GW3	7	Os07g0566800			Toll-Interleukin receptor domain containing protein. (Os07t0566800-01)
MQTL-GW3	7	Os07g0567000			Similar to Exostosin-like. (Os07t0567000-00)
MQTL-GW3	7	Os07g0567025			Hypothetical protein. (Os07t0567025-00)
MQTL-GW3	7	Os07g0567100	OsCYP51H9	P-450 51H9	Similar to CYP51G1. (Os07t0567100-00)
MQTL-GW3	7	Os07g0567250			Hypothetical protein. (Os07t0567250-00)
MQTL-GW3	7	Os07g0567300			Hypothetical conserved gene. (Os07t0567300-01)
MQTL-GW3	7	Os07g0567400			Similar to Cytochrome c6. (Os07t0567400-01)
MQTL-GW3	7	Os07g0567500			Similar to predicted protein. (Os07t0567500-00)
MQTL-GW3	7	Os07g0567700			Similar to SCARECROW. (Os07t0567700-01);SCARECROW gene regulator-like protein. (Os07t0567700-02);Similar to Scarecrow-like 23 (Fragment). (Os07t0567700-03)
MQTL-GW3	7	Os07g0567801			Conserved hypothetical protein. (Os07t0567801-01)
MQTL-GW3	7	Os07g0567900			Conserved hypothetical protein. (Os07t0567900-00)
MQTL-GW3	7	Os07g0568000			Apolipophorin III-like domain containing protein. (Os07t0568000-01);Similar to predicted protein. (Os07t0568000-02);Similar to predicted protein. (Os07t0568000-03);Apolipophorin III-like domain containing protein. (Os07t0568000-04)
MQTL-GW3	7	Os07g0568100	SYMRK	SYMBIOSIS LEU-RICH REPEAT RECEPTOR KINASE	LRR protein kinase, Common symbiosis signaling (SYM) pathway (Os07t0568100-01)
MQTL-GW3	7	Os07g0568200			Homeodomain-related containing protein. (Os07t0568200-01)
MQTL-GW3	7	Os07g0568300	OsC3H50, OsTZF6, OsCCCH-Zn-6	ZINC FINGER CCCH DOMAIN-CONTAINING PROTEIN 50	Similar to ZF protein (Fragment). (Os07t0568300-01);Similar to ZF protein (Fragment). (Os07t0568300-02)
MQTL-GW3	7	Os07g0568400			TB2/DP1 and HVA22 related protein family protein. (Os07t0568400-01)
MQTL-GW3	7	Os07g0568500			Peptidase aspartic, active site domain containing protein. (Os07t0568500-01);Peptidase aspartic, active site domain containing protein. (Os07t0568500-02);Peptidase aspartic, active site domain containing protein. (Os07t0568500-03)
MQTL-GW3	7	Os07g0568600	OsCDPK20, OsCPK20	CALCIUM-DEPENDENT PROTEIN KINASE 20	Similar to Calcium-dependent protein kinase. (Os07t0568600-01);Similar to calcium-dependent protein kinase, isoform AK1. (Os07t0568600-02)
MQTL-GW3	7	Os07g0568650			Hypothetical protein. (Os07t0568650-00)
MQTL-GW3	7	Os07g0568700	OsFOR1, Osfor1, PGIP	FLORAL ORGAN REGULATOR 1	Polygalacturonase-inhibiting protein, Inhibitor of fungal polygalacturonase, Regulation of floral organ number (Os07t0568700-02)
MQTL-GW3	7	Os07g0568800			Hypothetical protein. (Os07t0568800-01)
MQTL-GW3	7	Os07g0568900			Conserved hypothetical protein. (Os07t0568900-01)
MQTL-GW3	7	Os07g0569000			Conserved hypothetical protein. (Os07t0569000-01)
MQTL-GW3	7	Os07g0569100	OsREM4.1	REMORIN 4.1	Remorin protein, Coordination of interlink between abscisic acid (ABA) and brassinosteroid (BR) signaling (Os07t0569100-01)
MQTL-GW3	7	Os07g0569166			Conserved hypothetical protein. (Os07t0569166-01)
MQTL-GW3	7	Os07g0569500			Nicotinamide N-methyltransferase, putative domain containing protein. (Os07t0569500-01)
MQTL-GW3	7	Os07g0569550			Similar to protein kinase. (Os07t0569550-00)
MQTL-GW3	7	Os07g0569600			Chaperonin-like RbcX domain containing protein. (Os07t0569600-01)
MQTL-GW3	7	Os07g0569700	OsSAP16	STRESS ASSOCIATED PROTEIN GENE 16	Zinc finger AN1 and C2H2 domain-containing stress-associated protein, Stress response, Regulation of the expression of stress-associated genes (Os07t0569700-01)
MQTL-GW3	7	Os07g0569800			Similar to protein kinase. (Os07t0569800-01)
MQTL-GW3	7	Os07g0570100			Similar to predicted protein. (Os07t0570100-01)
MQTL-GW3	7	Os07g0570300			Peptidase M16, core domain containing protein. (Os07t0570300-01)
MQTL-GW3	7	Os07g0570500			Similar to predicted protein. (Os07t0570500-01)
MQTL-GW3	7	Os07g0570550			Cupredoxin domain containing protein. (Os07t0570550-00)
MQTL-GW3	7	Os07g0570575			Hypothetical protein. (Os07t0570575-00)
MQTL-GW3	7	Os07g0570600			Cupredoxin domain containing protein. (Os07t0570600-01)
MQTL-GW3	7	Os07g0570700			Ribosome recycling factor family protein. (Os07t0570700-01)
MQTL-GW3	7	Os07g0571000			Hypothetical gene. (Os07t0571000-01)
MQTL-GW3	7	Os07g0571100			Conserved hypothetical protein. (Os07t0571100-01);Hypothetical conserved gene. (Os07t0571100-02);Hypothetical conserved gene. (Os07t0571100-03)
MQTL-GW3	7	Os07g0571200			Hypothetical protein. (Os07t0571200-00)
MQTL-GW3	7	Os07g0571300			Hypothetical protein. (Os07t0571300-01)
MQTL-GW3	7	Os07g0571500			Similar to Transmembrane protein 49. (Os07t0571500-00)
MQTL-GW3	7	Os07g0571600			Chalcone isomerase domain containing protein. (Os07t0571600-00)
MQTL-GW3	7	Os07g0571700			Similar to Transporter-like protein. (Os07t0571700-01)
MQTL-GW3	7	Os07g0571800	OsYAB7, OsYABBY7	YABBY7	Similar to Protein YABBY 7. (Os07t0571800-01)
MQTL-GW3	7	Os07g0571900			Prp18 domain containing protein. (Os07t0571900-01)
MQTL-GW3	7	Os07g0572000	OsWD40-144	OsWD40-144	WD40/YVTN repeat-like domain containing protein. (Os07t0572000-01)
MQTL-GW3	7	Os07g0572050			Similar to Copper amine oxidase. (Os07t0572050-00)
MQTL-GW3	7	Os07g0572075			Hypothetical protein. (Os07t0572075-00)
MQTL-GW3	7	Os07g0572100	DAO	Copper amine oxidase	Similar to Amine oxidase like protein (EC 1.4.3.6) (Copper amine oxidase). (Os07t0572100-01)
MQTL-GW3	7	Os07g0572300			Protein of unknown function DUF868, plant family protein. (Os07t0572300-01)
MQTL-GW3	7	Os07g0572400			Conserved hypothetical protein. (Os07t0572400-01)
MQTL-GW3	7	Os07g0572500			Conserved hypothetical protein. (Os07t0572500-01)
MQTL-GW3	7	Os07g0572600			Similar to F20D23.3 protein. (Os07t0572600-01)
MQTL-GW3	7	Os07g0572800	OsWNK1	WITH NO LYSINE KINASE 1	Similar to MAP kinase-like protein. (Os07t0572800-01);Hypothetical conserved gene. (Os07t0572800-02)
MQTL-GW3	7	Os07g0572900			Similar to 40S ribosomal protein S13. (Os07t0572900-01)
MQTL-GW3	7	Os07g0573000			Conserved hypothetical protein. (Os07t0573000-01)
MQTL-GW3	7	Os07g0573100			Similar to Adenylyl-sulfate kinase 1, chloroplast precursor (EC 2.7.1.25) (APS kinase) (Adenosine-5'phosphosulfate kinase) (ATP adenosine-5'- phosphosulfate 3'-phosphotransferase). (Os07t0573100-01)
MQTL-GW3	7	Os07g0573200			Similar to Adenylyl-sulfate kinase. (Os07t0573200-00)
MQTL-GW3	7	Os07g0573300			FYVE finger-containing phosphoinositide kinase (EC 2.7.1.68) (1- phosphatidylinositol-4-phosphate 5-kinase) (PIP5K) (PtdIns(4)P-5- kinase) (PIKfyve) (p235). Splice isoform p235S. (Os07t0573300-01);Similar to FYVE finger-containing phosphoinositide kinase (EC 2.7.1.68) (1- phosphatidylinositol-4-phosphate 5-kinase) (PIP5K) (PtdIns(4)P-5- kinase) (PIKfyve) (p235). (Os07t0573300-02)
MQTL-GW3	7	Os07g0573400			Protein of unknown function DUF239, plant domain containing protein. (Os07t0573400-01);Protein of unknown function DUF239, plant domain containing protein. (Os07t0573400-02)
MQTL-GW3	7	Os07g0573450			Hypothetical protein. (Os07t0573450-00)
MQTL-GW3	7	Os07g0573500			Hypothetical gene. (Os07t0573500-01)
MQTL-GW3	7	Os07g0573600	OsREX1-S	required for excision 1-S	Nucleotide excision repair, TFIIH, subunit TTDA domain containing protein. (Os07t0573600-01)
MQTL-GW3	7	Os07g0573700		CSTLP2	Nucleotide-sugar transporter family protein. (Os07t0573700-01)
MQTL-GW3	7	Os07g0573800			Similar to root border cell-specific protein. (Os07t0573800-01);FMN-binding split barrel domain containing protein. (Os07t0573800-02);FMN-binding split barrel domain containing protein. (Os07t0573800-03);Hypothetical protein. (Os07t0573800-04)
MQTL-GW3	7	Os07g0573900	OsAGP27	ARABINOGALACTAN PROTEIN 27	Hypothetical conserved gene. (Os07t0573900-00)
MQTL-GW3	7	Os07g0574100			Similar to receptor-kinase isolog. (Os07t0574100-00)
MQTL-GW3	7	Os07g0574150			Hypothetical protein. (Os07t0574150-00)
MQTL-GW3	7	Os07g0574200			Ubiquitin supergroup domain containing protein. (Os07t0574200-00)
MQTL-GW3	7	Os07g0574400			Hypothetical gene. (Os07t0574400-01)
MQTL-GW3	7	Os07g0574500			Ubiquitin domain containing protein. (Os07t0574500-01)
MQTL-GW3	7	Os07g0574600			Hypothetical conserved gene. (Os07t0574600-00)
MQTL-GW3	7	Os07g0574800	OsTubA1, TubA1, OS-TubA3, TubA3	TUBULIN ALPHA-1 CHAIN	Tubulin alpha-1 chain. (Os07t0574800-01);Tubulin alpha-1 chain. (Os07t0574800-02)
MQTL-GW3	7	Os07g0574900			Similar to C3H transcription factor. (Os07t0574900-01)
MQTL-GW3	7	Os07g0575000	OsERF#006, OsERF006, OsERF6, AP2/EREBP#075, AP2/EREBP75	ETHYLENE RESPONSE FACTOR 6	Pathogenesis-related transcriptional factor/ERF, DNA-binding domain containing protein. (Os07t0575000-00)
MQTL-GW3	7	Os07g0575100			Similar to predicted protein. (Os07t0575100-00)
MQTL-GW3	7	Os07g0575366			Conserved hypothetical protein. (Os07t0575366-00)
MQTL-GW3	7	Os07g0575500			Similar to beta-hexosaminidase. (Os07t0575500-00)
MQTL-GW3	7	Os07g0575550			Hypothetical protein. (Os07t0575550-00)
MQTL-GW3	7	Os07g0575600			Similar to Lectin receptor-type kinase. (Os07t0575600-01);Similar to Lectin-like receptor kinase 7;2. (Os07t0575600-02)
MQTL-GW3	7	Os07g0575700	SIT3	Salt Intolerance 3	Similar to Lectin-like receptor kinase 7;2. (Os07t0575700-01)
MQTL-GW3	7	Os07g0575733			Conserved hypothetical protein. (Os07t0575733-00)
MQTL-GW3	7	Os07g0575750			Similar to Lectin receptor-type kinase. (Os07t0575750-00)
MQTL-GW3	7	Os07g0575800		NYC3-LIKE 2	Similar to hydrolase, alpha/beta fold family protein. (Os07t0575800-01)
MQTL-GW3	7	Os07g0575900			Protein of unknown function DUF946, plant family protein. (Os07t0575900-01)
MQTL-GW3	7	Os07g0576000			UbiA prenyltransferase family protein. (Os07t0576000-01);Homogentisic acid geranylgeranyl transferase. (Os07t0576000-02);Non-protein coding transcript. (Os07t0576000-03)
MQTL-GW3	7	Os07g0576100	OsGH3-10	GH3-10	Similar to indole-3-acetic acid amido synthetase. (Os07t0576100-00)
MQTL-GW3	7	Os07g0576300			Hypothetical protein. (Os07t0576300-00)
MQTL-GW3	7	Os07g0576500	OsGH3-9	GH3-9	Similar to Auxin-responsive GH3-8 protein. (Os07t0576500-01)
MQTL-GW3	7	Os07g0576550			Hypothetical protein. (Os07t0576550-00)
MQTL-GW3	7	Os07g0576600			Conserved hypothetical protein. (Os07t0576600-00)
MQTL-GW3	7	Os07g0577300			Glycoside hydrolase, family 17 protein. (Os07t0577300-01)
MQTL-GW3	7	Os07g0577400			Similar to Constitutive photomorphogenesis protein 10. (Os07t0577400-01)
MQTL-GW3	7	Os07g0577500			Conserved hypothetical protein. (Os07t0577500-01)
MQTL-GW3	7	Os07g0577600			Similar to Type II chlorophyll a/b binding protein from photosystem I precursor. (Os07t0577600-01);Similar to Chlorophyll a-b binding protein. (Os07t0577600-02)
MQTL-GW3	7	Os07g0577700			Succinyl-CoA synthetase-like domain containing protein. (Os07t0577700-01)
MQTL-GW3	7	Os07g0577801			Conserved hypothetical protein. (Os07t0577801-00)
MQTL-GW3	7	Os07g0577900			Target SNARE coiled-coil region domain containing protein. (Os07t0577900-01)
MQTL-GW3	7	Os07g0578050			Hypothetical gene. (Os07t0578050-00)
MQTL-GW3	7	Os07g0578125	Os_F0741	Os_F0741	Protein of unknown function DUF295 domain containing protein. (Os07t0578125-00)
MQTL-GW3	7	Os07g0578200			Major facilitator superfamily, general substrate transporter domain containing protein. (Os07t0578200-01)
MQTL-GW3	7	Os07g0578300	OsSub53, SUB53	Subtilisin 53, SUBTILISIN 53	Peptidase S8, subtilisin-related domain containing protein. (Os07t0578300-01)
MQTL-GW3	7	Os07g0578333			Conserved hypothetical protein. (Os07t0578333-01)
MQTL-GW3	7	Os07g0578600			Similar to 5-formyltetrahydrofolate cycloligase (EC 6.3.3.2). (Os07t0578600-01);Similar to 5-formyltetrahydrofolate cyclo-ligase. (Os07t0578600-02);Similar to 5-formyltetrahydrofolate cyclo-ligase. (Os07t0578600-03)
MQTL-GW3	7	Os07g0578700			Conserved hypothetical protein. (Os07t0578700-00)
MQTL-GW3	7	Os07g0578800			Pentatricopeptide repeat domain containing protein. (Os07t0578800-00)
MQTL-GW3	7	Os07g0579000			Conserved hypothetical protein. (Os07t0579000-01)
MQTL-GW3	7	Os07g0579100			Conserved hypothetical protein. (Os07t0579100-01)
MQTL-GW3	7	Os07g0580200			Conserved hypothetical protein. (Os07t0580200-01)
MQTL-GW3	7	Os07g0580300			Hypothetical conserved gene. (Os07t0580300-00)
MQTL-GW3	7	Os07g0580500	OsBZR1, Os BZR1	BRASSINAZOLE RESISTANT 1	Transcription factor, Brassinosteroid (BR)-regulated growth response, Feedback inhibition of BR biosynthesis (Os07t0580500-01)
MQTL-GW3	7	Os07g0580700			Integrin alpha chain, C-terminal cytoplasmic region, conserved site domain containing protein. (Os07t0580700-01)
MQTL-GW3	7	Os07g0580733			Protein of unknown function DUF2921 domain containing protein. (Os07t0580733-00)
MQTL-GW3	7	Os07g0580766			Protein of unknown function DUF2921 domain containing protein. (Os07t0580766-00)
MQTL-GW3	7	Os07g0580800			Hypothetical protein. (Os07t0580800-01)
MQTL-GW3	7	Os07g0580900	OsGGPPS1	geranylgeranyl diphosphate synthase 1	Similar to GGDP synthase. (Os07t0580900-01);Similar to GGDP synthase. (Os07t0580900-02)
MQTL-GW3	7	Os07g0581000	OsUGT3		Protein of unknown function DUF250 domain containing protein. (Os07t0581000-01);Protein of unknown function DUF250 domain containing protein. (Os07t0581000-02)
MQTL-GW3	7	Os07g0581100			Similar to ruvB-like 2. (Os07t0581100-00)
MQTL-GW3	7	Os07g0581300			Conserved hypothetical protein. (Os07t0581300-01);Similar to predicted protein. (Os07t0581300-02)
MQTL-GW3	7	Os07g0581333			Hypothetical protein. (Os07t0581333-00)
MQTL-GW3	7	Os07g0581366	OsIDD5	indeterminate domain 5	Zinc finger, C2H2 domain containing protein. (Os07t0581366-00)
MQTL-GW3	7	Os07g0581400	OsIDD5	indeterminate domain 5	Hypothetical gene. (Os07t0581400-01)
MQTL-GW3	7	Os07g0581550			Hypothetical protein. (Os07t0581550-00)
MQTL-GW3	7	Os07g0581700	Oshox14, OsHox14	HOMEOBOX GENE 14	Similar to HAHB-7 (Fragment). (Os07t0581700-01)
MQTL-GW3	7	Os07g0582400			Similar to Proton myo-inositol cotransporter. (Os07t0582400-01)
MQTL-GW3	7	Os07g0582450			Hypothetical gene. (Os07t0582450-00)
MQTL-GW3	7	Os07g0582500			Similar to Proton myo-inositol cotransporter. (Os07t0582500-01)
MQTL-GW3	7	Os07g0582600			Conserved hypothetical protein. (Os07t0582600-00)
MQTL-GW3	7	Os07g0582700			Conserved hypothetical protein. (Os07t0582700-01)
MQTL-GW3	7	Os07g0582800			Hypothetical protein. (Os07t0582800-01)
MQTL-GW3	7	Os07g0582850			General substrate transporter family protein. (Os07t0582850-00)
MQTL-GW3	7	Os07g0582900			Conserved hypothetical protein. (Os07t0582900-01)
MQTL-GW3	7	Os07g0583000			Ribosome associated membrane RAMP4 family protein. (Os07t0583000-01)
MQTL-GW3	7	Os07g0583200			Mitochodrial transcription termination factor-related family protein. (Os07t0583200-01)
MQTL-GW3	7	Os07g0583300	OsC3H51	ZINC FINGER CCCH DOMAIN-CONTAINING PROTEIN 51	Putative zinc finger CCCH domain-containing protein 51. (Os07t0583300-00)
MQTL-GW3	7	Os07g0583500			RNA recognition motif domain domain containing protein. (Os07t0583500-00)
MQTL-GW3	7	Os07g0583600	CIGR2	CHITIN INDUSIBLE GIBBERELLIN RESPONSIVE GENE 2	Chitin-inducible gibberellin-responsive protein. (Os07t0583600-01);Chitin-inducible gibberellin-responsive protein. (Os07t0583600-02);Similar to Chitin-inducible gibberellin-responsive protein 2. (Os07t0583600-03)
MQTL-GW3	7	Os07g0583700	OsWRKY87, OsSUSIBA2-like	WRKY GENE 87	WRKY transcription factor 78. (Os07t0583700-01)
MQTL-GW3	7	Os07g0584000			Similar to Yippee-like protein CG15309. (Os07t0584000-01)
MQTL-GW3	7	Os07g0584100	OsWNK5	WITH NO LYSINE KINASE 5	Similar to MAP kinase-like protein. (Os07t0584100-01)
MQTL-GW3	7	Os07g0584200			BTB/POZ fold domain containing protein. (Os07t0584200-01)
MQTL-GW3	7	Os07g0584283			Hypothetical protein. (Os07t0584283-00)
MQTL-GW3	7	Os07g0584366			Hypothetical gene. (Os07t0584366-00)
MQTL-GW3	7	Os07g0584500			Nucleotide-binding, alpha-beta plait domain containing protein. (Os07t0584500-01);Nucleotide-binding, alpha-beta plait domain containing protein. (Os07t0584500-02)
MQTL-GW3	7	Os07g0584750			Similar to OSIGBa0147H17.4 protein. (Os07t0584750-00)
MQTL-GW3	7	Os07g0584900			Armadillo-like helical domain containing protein. (Os07t0584900-01)
MQTL-GW3	7	Os07g0585000			C2 calcium-dependent membrane targeting domain containing protein. (Os07t0585000-01)
MQTL-GW3	7	Os07g0585100			Mo25-like domain containing protein. (Os07t0585100-01)
MQTL-GW3	7	Os07g0585200			Bifunctional inhibitor/plant lipid transfer protein/seed storage domain containing protein. (Os07t0585200-01)
MQTL-GW3	7	Os07g0585300			Similar to H0815C01.6 protein. (Os07t0585300-01)
MQTL-GW3	7	Os07g0585500			Conserved hypothetical protein. (Os07t0585500-01)
MQTL-GW3	7	Os07g0585600			Similar to N-acetyl-glutamate synthase. (Os07t0585600-01)
MQTL-GW3	7	Os07g0585700	Sdr4, OsSdr4, OsSdr4-n, OsSdr4-k, OsSdr4L, Sdr4L	SEED DORMANCY 4	Zinc finger protein, Pre-harvest sprouting resistance (Os07t0585700-01)
MQTL-GW3	7	Os07g0585800			Similar to NADH-ubiquinone oxidoreductase 18 kDa subunit (EC 1.6.5.3) (EC 1.6.99.3) (Complex I-18KD) (CI-18KD) (Fragment). (Os07t0585800-01)
MQTL-GW3	7	Os07g0585900			Hypothetical conserved gene. (Os07t0585900-00)
MQTL-GW3	7	Os07g0586000			Similar to ZCW7. (Os07t0586000-01)
MQTL-GW3	7	Os07g0586100	OsGELP91	GDSL ESTERASE/LIPASE PROTEIN 91	Similar to Esterase precursor (EC 3.1.1.-) (Early nodule-specific protein homolog) (Latex allergen Hev b 13). (Os07t0586100-01)
MQTL-GW3	7	Os07g0586200	OsGELP92, OsGELP92a, OsGELP92b, OsGELP92c, AChE	GDSL ESTERASE/LIPASE PROTEIN 92	Similar to Esterase precursor (EC 3.1.1.-) (Early nodule-specific protein homolog) (Latex allergen Hev b 13). (Os07t0586200-01);Similar to Alpha-L-fucosidase 2. (Os07t0586200-02);Similar to Alpha-L-fucosidase 2. (Os07t0586200-03)
MQTL-GW3	7	Os07g0586266			Hypothetical protein. (Os07t0586266-00)
MQTL-GW3	7	Os07g0586500			Similar to predicted protein. (Os07t0586500-01);Similar to SUMO activating enzyme 2. (Os07t0586500-02)
MQTL-GW3	7	Os07g0586550			Hypothetical protein. (Os07t0586550-00)
MQTL-GW3	7	Os07g0586600			Conserved hypothetical protein. (Os07t0586600-01)
MQTL-GW3	7	Os07g0586700			Similar to HRT transcription factor (Fragment). (Os07t0586700-01)
MQTL-GW3	7	Os07g0586800			Similar to triacylglycerol lipase. (Os07t0586800-01)
MQTL-GW3	7	Os07g0586900	OsSHR1	SHORT ROOT GENE 1	GRAS transcription factor domain containing protein. (Os07t0586900-01)
MQTL-GW3	7	Os07g0587000			F-box domain, cyclin-like domain containing protein. (Os07t0587000-01)
MQTL-GW3	7	Os07g0587100			Reticulon family protein. (Os07t0587100-01)
MQTL-GW3	7	Os07g0587200			NPH3 domain containing protein. (Os07t0587200-01)
MQTL-GW3	7	Os07g0587250			Hypothetical conserved gene. (Os07t0587250-00)
MQTL-GW3	7	Os07g0587300			Hypothetical conserved gene. (Os07t0587300-01)
MQTL-GW3	7	Os07g0587400			Similar to Eukaryotic peptide chain release factor subunit 1-3 (eRF1-3) (Eukaryotic release factor 1-3) (Omnipotent suppressor protein 1 homolog 3) (SUP1 homolog 3). (Os07t0587400-01);Similar to eukaryotic peptide chain release factor subunit 1-1. (Os07t0587400-02)
MQTL-GW3	7	Os07g0587500			Armadillo-like helical domain containing protein. (Os07t0587500-01)
MQTL-GW3	7	Os07g0588000			Interferon-related developmental regulator domain containing protein. (Os07t0588000-01)
MQTL-GW3	7	Os07g0588100			Pentatricopeptide repeat domain containing protein. (Os07t0588100-00)
MQTL-GW3	7	Os07g0588200		FH13	Actin-binding FH2 domain containing protein. (Os07t0588200-01);Similar to Formin-like protein 13. (Os07t0588200-02)
MQTL-GW3	7	Os07g0588300			Hypothetical conserved gene. (Os07t0588300-00)
MQTL-GW3	7	Os07g0588400	OsbHLH128, bHLH128, OsRSL6, RSL6	basic helix-loop-helix protein 128, ROOT HAIR DEFECTIVE-SIX LIKE 6	Similar to basic helix-loop-helix protein / bHLH protein. (Os07t0588400-00)
MQTL-GW3	7	Os07g0588500	OsWD40-145	OsWD40-145	WD40 repeat-like domain containing protein. (Os07t0588500-00)
MQTL-GW3	7	Os07g0588600			Zinc finger, C2H2-type domain containing protein. (Os07t0588600-01)
MQTL-GW3	7	Os07g0588700	ZFP245	ZINC FINGER PROTEIN 245	Zinc finger, C2H2-type domain containing protein. (Os07t0588700-00)
MQTL-GW3	7	Os07g0588800			Protein of unknown function DUF2419 domain containing protein. (Os07t0588800-01);Similar to predicted protein. (Os07t0588800-02)
MQTL-GW3	7	Os07g0588900			Glycosyl transferase, family 43 protein. (Os07t0588900-01)
MQTL-GW3	7	Os07g0589000	OsLBD38		Lateral organ boundaries, LOB domain containing protein. (Os07t0589000-01)
MQTL-GW3	7	Os07g0589200			GRAS transcription factor domain containing protein. (Os07t0589200-00)
MQTL-GW3	7	Os07g0589400	OsWD40-146	OsWD40-146	Similar to Set1 complex component swd2. (Os07t0589400-01);Similar to Set1 complex component swd2. (Os07t0589400-02)
MQTL-GW3	7	Os07g0589600			Conserved hypothetical protein. (Os07t0589600-00)
MQTL-GW3	7	Os07g0590000			Hypothetical protein. (Os07t0590000-01)
MQTL-GW3	7	Os07g0590100			Zinc finger, C2H2 domain containing protein. (Os07t0590100-01)
MQTL-GW3	7	Os07g0590500			Hypothetical conserved gene. (Os07t0590500-00)
MQTL-GW3	7	Os07g0590600			Tetratricopeptide-like helical domain containing protein. (Os07t0590600-00)
MQTL-GW3	7	Os07g0590700	OsAGP13	ARABINOGALACTAN PROTEIN 13	Similar to transcriptional regulatory protein algP. (Os07t0590700-01)
MQTL-GW3	7	Os07g0591100			Protein of unknown function DUF620 family protein. (Os07t0591100-01)
MQTL-GW3	7	Os07g0591202			Hypothetical gene. (Os07t0591202-00)
MQTL-GW3	7	Os07g0591300	Os_F0764	Os_F0764	Hypothetical conserved gene. (Os07t0591300-00)
MQTL-GW3	7	Os07g0591350			Hypothetical protein. (Os07t0591350-00)
MQTL-GW3	7	Os07g0591400			Conserved hypothetical protein. (Os07t0591400-01)
MQTL-GW3	7	Os07g0591700			Conserved hypothetical protein. (Os07t0591700-01)
MQTL-GW3	7	Os07g0591800			Conserved hypothetical protein. (Os07t0591800-01)
MQTL-GW3	7	Os07g0592000			Gibberellin regulated protein family protein. (Os07t0592000-01)
MQTL-GW3	7	Os07g0592100			Similar to Oxidoreductase, short chain dehydrogenase/reductase family protein, expressed. (Os07t0592100-01)
MQTL-GW3	7	Os07g0592200	OsAP65	aspartic protease 65	Aspartic protease, Pollen germination and pollen tube growth (Os07t0592200-02);Similar to predicted protein. (Os07t0592200-03)
MQTL-GW3	7	Os07g0592300			Frigida-like family protein. (Os07t0592300-01)
MQTL-GW3	7	Os07g0592600	OsGH3-8, OsMGH3, OsGH3.8, GH3.8, OsGH3-2	GH3-8	Indole-3-acetic acid (IAA)-amido synthetase, Auxin signaling and defense signaling in a pathogen-nonspecific manner (Os07t0592600-01)
MQTL-GW3	7	Os07g0592733			Hypothetical protein. (Os07t0592733-00)
MQTL-GW3	7	Os07g0593000	OsZFP7		Similar to Zinc-finger protein KNUCKLES. (Os07t0593000-01)
MQTL-GW3	7	Os07g0593100			Conserved hypothetical protein. (Os07t0593100-00)
MQTL-GW3	7	Os07g0593200			Similar to predicted protein. (Os07t0593200-01);Zinc finger, SWIM-type domain containing protein. (Os07t0593200-02)
MQTL-GW3	7	Os07g0593332			Similar to MFP1 attachment factor 1. (Os07t0593332-00)
MQTL-GW3	7	Os07g0593400			Similar to golgi transport 1 protein B. (Os07t0593400-00)
MQTL-GW3	7	Os07g0594400			Hypothetical conserved gene. (Os07t0594400-01)
MQTL-GW3	7	Os07g0594966			Similar to Cytochrome P450 family protein, expressed. (Os07t0594966-00)
MQTL-GW3	7	Os07g0595032			Hypothetical protein. (Os07t0595032-00)
MQTL-GW3	7	Os07g0595100			Similar to Dcp1-like decapping family protein. (Os07t0595100-00)
MQTL-GW3	7	Os07g0595700			Hypothetical protein. (Os07t0595700-01)
MQTL-GW3	7	Os07g0595750			Similar to predicted protein. (Os07t0595750-00)
MQTL-GW3	7	Os07g0595800			Prefoldin domain containing protein. (Os07t0595800-01)
MQTL-GW3	7	Os07g0595900			Hypothetical conserved gene. (Os07t0595900-01)
MQTL-GW3	7	Os07g0596000			Zinc finger, DHHC-type domain containing protein. (Os07t0596000-01)
MQTL-GW3	7	Os07g0596200			Conserved hypothetical protein. (Os07t0596200-01)
MQTL-GW3	7	Os07g0596300	BUI1, FH5, FH5/BUI1, RMD	BENT UPPERMOST INTERNODE 1	Actin-binding FH2 domain containing protein. (Os07t0596300-01);Class II formin, Type II formin, Actin organization, Morphogenesis (Os07t0596300-02)
MQTL-GW3	7	Os07g0596600	Orysa;CKL2	CDK-LIKE 2, cyclin-dependent kinase-like 2	Similar to IBS1 (IMPAIRED IN BABA-INDUCED STERILITY 1); ATP binding / kinase/ protein kinase/ protein serine/threonine kinase/ protein tyrosine kinase. (Os07t0596600-01);Similar to Cdc2MsC protein. (Os07t0596600-02);Similar to predicted protein. (Os07t0596600-03)
MQTL-GW3	7	Os07g0596700			Hypothetical protein. (Os07t0596700-00)
MQTL-GW3	7	Os07g0596900	OsWRKY88	WRKY GENE 88	Similar to SUSIBA2-like (WRKY transcription factor 80). (Os07t0596900-00)
MQTL-GW3	7	Os07g0596950			Conserved hypothetical protein. (Os07t0596950-01)
MQTL-GW3	7	Os07g0597000			Similar to Eukaryotic translation initiation factor 5A (eIF-5A). (Os07t0597000-01)
MQTL-GW3	7	Os07g0597050			Hypothetical gene. (Os07t0597050-00)
MQTL-GW3	7	Os07g0597100			Similar to Saccharopine dehydrogenase. (Os07t0597100-01)
MQTL-GW3	7	Os07g0597200			Protein kinase, core domain containing protein. (Os07t0597200-01);Protein kinase, core domain containing protein. (Os07t0597200-02)
MQTL-GW3	7	Os07g0597400			Conserved hypothetical protein. (Os07t0597400-01)
MQTL-GW3	7	Os07g0597500			NAD(P)-binding domain containing protein. (Os07t0597500-01)
MQTL-GW3	7	Os07g0598000			Similar to NADPH HC toxin reductase (Fragment). (Os07t0598000-01);Similar to NADPH HC toxin reductase (Fragment). (Os07t0598000-02)
MQTL-GW3	7	Os07g0598100			Similar to Hydroxyproline-rich glycoprotein DZ-HRGP precursor. (Os07t0598100-01)
MQTL-GW3	7	Os07g0598200	Os_F0793	Os_F0793	Similar to Circadian clock coupling factor ZGT. (Os07t0598200-01)
MQTL-GW3	7	Os07g0598300			Hypothetical conserved gene. (Os07t0598300-01);Hypothetical conserved gene. (Os07t0598300-02);DEAD-like helicase, N-terminal domain containing protein. (Os07t0598300-03)
MQTL-GW3	7	Os07g0598400			Glycoside hydrolase family 79, N-terminal protein. (Os07t0598400-01)
MQTL-GW3	7	Os07g0598450			Hypothetical protein. (Os07t0598450-00)
MQTL-GW3	7	Os07g0598500			Pentatricopeptide repeat domain containing protein. (Os07t0598500-01)
MQTL-GW3	7	Os07g0598700			Hypothetical conserved gene. (Os07t0598700-00)
MQTL-GW3	7	Os07g0598800			Hypothetical conserved gene. (Os07t0598800-00)
MQTL-GW3	7	Os07g0598900			Similar to T1K7.11 protein. (Os07t0598900-01);Hypothetical conserved gene. (Os07t0598900-02)
MQTL-GW3	7	Os07g0599000			Pentatricopeptide repeat domain containing protein. (Os07t0599000-01)
MQTL-GW3	7	Os07g0599100			Hypothetical conserved gene. (Os07t0599100-00)
MQTL-GW3	7	Os07g0599150			Hypothetical protein. (Os07t0599150-00)
MQTL-GW3	7	Os07g0599201			Hypothetical conserved gene. (Os07t0599201-00)
MQTL-GW3	7	Os07g0599300			Hypothetical protein. (Os07t0599300-01)
MQTL-GW3	7	Os07g0599500			Hypothetical protein. (Os07t0599500-01)
MQTL-GW3	7	Os07g0599600			Hypothetical protein. (Os07t0599600-02)
MQTL-GW3	7	Os07g0599700			Similar to Surface protein PspC. (Os07t0599700-01)
MQTL-GW3	7	Os07g0599900			Conserved hypothetical protein. (Os07t0599900-01)
MQTL-GW3	7	Os07g0600000			Conserved hypothetical protein. (Os07t0600000-01)
MQTL-GW3	7	Os07g0600200			Conserved hypothetical protein. (Os07t0600200-01)
MQTL-GW3	7	Os07g0600300			Protein of unknown function DUF794, plant family protein. (Os07t0600300-00)
MQTL-GW3	7	Os07g0600400	OsWD40-147	OsWD40-147	WD40/YVTN repeat-like domain containing protein. (Os07t0600400-01)
MQTL-GW3	7	Os07g0600700			X8 domain containing protein. (Os07t0600700-01);X8 domain containing protein. (Os07t0600700-02)
MQTL-GW3	7	Os07g0601000			Similar to NADPH HC toxin reductase (Fragment). (Os07t0601000-01)
MQTL-GW3	7	Os07g0601100	DHFR	dihydroflavonol 4-reductase, NADPH HC-toxin reductase	Similar to NADPH HC toxin reductase (Fragment). (Os07t0601100-01)
MQTL-GW3	7	Os07g0601600			Similar to VEP1 (VEIN PATTERNING 1); binding / catalytic. (Os07t0601600-00)
MQTL-GW3	7	Os07g0601900			Similar to NADPH HC toxin reductase (Fragment). (Os07t0601900-01)
MQTL-GW3	7	Os07g0602000	DHFR	dihydroflavonol 4-reductase, NADPH HC-toxin reductase	Similar to NADPH HC toxin reductase (Fragment). (Os07t0602000-01)
MQTL-GW3	7	Os07g0602050			NAD(P)-binding domain domain containing protein. (Os07t0602050-00)
MQTL-GW3	7	Os07g0602100			Conserved hypothetical protein. (Os07t0602100-01)
MQTL-GW3	7	Os07g0602200			Similar to HDA1. (Os07t0602200-01)
MQTL-GW3	7	Os07g0602600			Similar to RNA binding protein. (Os07t0602600-01)
MQTL-GW3	7	Os07g0602700	OsRPK1		Protein kinase, core domain containing protein. (Os07t0602700-01)
MQTL-GW3	7	Os07g0602800			Similar to glycerophosphoryl diester phosphodiesterase. (Os07t0602800-00)
MQTL-GW3	7	Os07g0602900			Protein of unknown function DUF1675 domain containing protein. (Os07t0602900-01);Similar to UPF0737 protein 1. (Os07t0602900-02)
MQTL-GW3	7	Os07g0603100			Nucleotide-binding, alpha-beta plait domain containing protein. (Os07t0603100-01)
MQTL-GW3	7	Os07g0603200			WD40 repeat-like domain containing protein. (Os07t0603200-01)
MQTL-GW3	7	Os07g0603300	GL7, GW7, qGW7, qGL7, SLG7, GL7/GW7/SLG7	Grain Length on Chromosome 7, grain width QTL on chromosome 7	TON1 RECRUIT MOTIF (TRM)-containing protein, Regulation of grain size and shape (Os07t0603300-01)
MQTL-GW3	7	Os07g0603500			Peptidase A1 domain containing protein. (Os07t0603500-00)
MQTL-GW3	7	Os07g0603600			Similar to esterase PIR7B. (Os07t0603600-01)
MQTL-GW3	7	Os07g0603700	ge1, ge, CYP78A13, OsCYP78A13, GE, BG2	GIANT EMBRYO 1	CYP78A13 (Cytochrome P450), Size control between embryo and endosperm (Os07t0603700-01)
MQTL-GW3	7	Os07g0603750			Hypothetical protein. (Os07t0603750-00)
MQTL-GW3	7	Os07g0603800	OsPTR4	PROTEIN TRANSPORTER 4	TGF-beta receptor, type I/II extracellular region family protein. (Os07t0603800-01);Similar to peptide transporter PTR2. (Os07t0603800-02)
MQTL-GW3	7	Os07g0603900			Pentatricopeptide repeat domain containing protein. (Os07t0603900-01)
MQTL-GW3	7	Os07g0604000			Similar to 6-phosphogluconolactonase-like protein. (Os07t0604000-01);Similar to 6-phosphogluconolactonase-like protein. (Os07t0604000-02)
MQTL-GW3	7	Os07g0604100	OsEnS-108	endosperm-specific gene 108	Conserved hypothetical protein. (Os07t0604100-00)
MQTL-GW3	7	Os07g0604300		BC1L6	Similar to Phytochelatin synthetase (Fragment). (Os07t0604300-01)
MQTL-GW3	7	Os07g0604400		BC1L7	Similar to COBRA-like protein 6. (Os07t0604400-00)
MQTL-GW3	7	Os07g0604433			Hypothetical protein. (Os07t0604433-00)
MQTL-GW3	7	Os07g0604500			Similar to Mitochondrial import inner membrane translocase subunit Tim17. (Os07t0604500-01);Hypothetical conserved gene. (Os07t0604500-03)
MQTL-GW3	7	Os07g0604550			Mitochondrial inner membrane translocase subunit Tim17/Tim22/Tim23/peroxisomal protein PMP24 domain containing protein. (Os07t0604550-00)
MQTL-GW3	7	Os07g0604600			Similar to B12D protein. (Os07t0604600-01)
MQTL-GW3	7	Os07g0604700	OsB12D1	B12D-like protein 1	B12D-like protein, Flooding tolerance during seed germination and early seedling growth (Os07t0604700-01)
MQTL-GW3	7	Os07g0604800	OsUAM3	UDP-ARABINOPYRANOSE MUTASE 3	UDP-arabinopyranose mutase, Pollen wall morphogenesis (Os07t0604800-01)
MQTL-GW3	7	Os07g0605200	OsMADS18, MADS2, OsMADS2, MADS28, OsMADS28, FDRMADS7, OsMADS18/28	MADS BOX GENE 18	APETALA1 (AP1)/ FRUITFULL (FUL)-like MADS box transcription factor, Specification of inflorescence meristem identity (Os07t0605200-01)
MQTL-GW3	7	Os07g0605275			Hypothetical protein. (Os07t0605275-00)
MQTL-GW3	7	Os07g0605350			Similar to Protein EGG APPARATUS-1. (Os07t0605350-00)
MQTL-GW3	7	Os07g0605400			Similar to EGG APPARATUS-1 protein (ZmEA1). (Os07t0605400-01);Similar to EGG APPARATUS-1 protein (ZmEA1). (Os07t0605400-02)
MQTL-GW3	7	Os07g0605600			Hypothetical conserved gene. (Os07t0605600-00)
MQTL-GW3	7	Os07g0605800			Similar to STF-1 (Fragment). (Os07t0605800-01)
MQTL-GW3	7	Os07g0605900			Similar to Protein EGG APPARATUS-1. (Os07t0605900-00)
MQTL-GW3	7	Os07g0606000			Conserved hypothetical protein. (Os07t0606000-01)
MQTL-GW3	7	Os07g0606400			Sulfotransferase domain domain containing protein. (Os07t0606400-00)
MQTL-GW3	7	Os07g0606500			Hypothetical conserved gene. (Os07t0606500-01);Similar to ATP-dependent RNA helicase, eIF-4A family. (Os07t0606500-02)
MQTL-GW3	7	Os07g0606600	OsHAP3F, NF-YB, CBF-A, NF-YB10, OsNF-YB10	HAP3F SUBUNIT OF CCAAT-BOX BINDING COMPLEX	Similar to Nuclear factor Y transcription factor subunit B homolog. (Os07t0606600-01)
MQTL-GW3	7	Os07g0606800			Alpha/beta hydrolase fold-3 domain containing protein. (Os07t0606800-01)
MQTL-GW3	7	Os07g0606900			Hypothetical conserved gene. (Os07t0606900-01)
MQTL-GW3	7	Os07g0607200			Protein of unknown function DUF751 family protein. (Os07t0607200-01)
MQTL-GW3	7	Os07g0607300			Hypothetical conserved gene. (Os07t0607300-01);Bromo adjacent region domain containing protein. (Os07t0607300-02)
MQTL-GW3	7	Os07g0607400	OsPME20, OsEnS-109	PECTIN METHYLESTERASE 20	Pectin lyase fold/virulence factor domain containing protein. (Os07t0607400-01)
MQTL-GW3	7	Os07g0607500			Protein of unknown function DUF1195 family protein. (Os07t0607500-01)
MQTL-GW3	7	Os07g0607700			Di-trans-poly-cis-decaprenylcistransferase family protein. (Os07t0607700-01)
MQTL-GW3	7	Os07g0607800			Similar to leucine-rich repeat family protein. (Os07t0607800-01);Protein of unknown function DUF2996 domain containing protein. (Os07t0607800-02)
MQTL-GW3	7	Os07g0608100			Conserved hypothetical protein. (Os07t0608100-01);Conserved hypothetical protein. (Os07t0608100-02)
MQTL-GW3	7	Os07g0608200	OsHAP2G, NF-YA, CBF-B, NF-YA6, OsNF-YA6	HAP2 SUBUNIT OF CCAAT-BOX BINDING COMPLEX	Similar to CCAAT-binding transcription factor subunit B (CBF-B) (NF-Y protein chain A) (NF-YA) (CAAT-box DNA binding protein subunit A). Splice isoform Short. (Os07t0608200-01)
MQTL-GW3	7	Os07g0608300	OsPOP16, POP16	Prolyl Oligopeptidase 16, PROLYL OLIGOPEPTIDASE 16	Alpha/beta hydrolase fold-1 domain containing protein. (Os07t0608300-01);Alpha/beta hydrolase fold-1 domain containing protein. (Os07t0608300-02)
MQTL-GW3	7	Os07g0608400			Similar to nucleic acid binding protein [Oryza sativa (japonica cultivar-group)]. (Os07t0608400-01)
MQTL-GW3	7	Os07g0608500			Similar to Ribosomal protein S3 (Fragment). (Os07t0608500-01)
MQTL-GW3	7	Os07g0608700			Similar to Small nuclear ribonucleoprotein G (snRNP-G) (Sm protein G) (Sm-G) (SmG). (Os07t0608700-01);Similar to small nuclear ribonucleoprotein G. (Os07t0608700-02)
MQTL-GW3	7	Os07g0608800	OsRFP	RING finger protein	Similar to Peroxisome assembly protein 10 (Peroxin-10) (AthPEX10) (Pex10p) (PER8). (Os07t0608800-01)
MQTL-GW3	7	Os07g0608900			Similar to cDNA clone:001-031-A11, full insert sequence (Fragment). (Os07t0608900-01)
MQTL-GW3	7	Os07g0609000			Stress responsive alpha-beta barrel domain containing protein. (Os07t0609000-01);Dimeric alpha-beta barrel domain containing protein. (Os07t0609000-04)
MQTL-GW3	7	Os07g0609100			Hypothetical conserved gene. (Os07t0609100-00)
MQTL-GW3	7	Os07g0609550			Hypothetical conserved gene. (Os07t0609550-01)
MQTL-GW3	7	Os07g0609766			Armadillo-like helical domain containing protein. (Os07t0609766-00)
MQTL-GW3	7	Os07g0610200			Similar to Protein binding protein. (Os07t0610200-00)
MQTL-GW3	7	Os07g0610400			Similar to prenylated Rab receptor 2. (Os07t0610400-00)
MQTL-GW3	7	Os07g0611200			Similar to Protein binding protein. (Os07t0611200-00)
MQTL-GW3	7	Os07g0611400			Protein kinase C-like, phorbol ester/diacylglycerol binding domain containing protein. (Os07t0611400-00)
MQTL-GW3	7	Os07g0611500			C1-like domain containing protein. (Os07t0611500-00)
MQTL-GW3	7	Os07g0611600			DNA-directed RNA polymerase III, subunit Rpc31 domain containing protein. (Os07t0611600-01);Hypothetical conserved gene. (Os07t0611600-02)
MQTL-GW3	7	Os07g0611700			Peptidase C1A, papain family protein. (Os07t0611700-01)
MQTL-GW3	7	Os07g0611950			Conserved hypothetical protein. (Os07t0611950-00)
MQTL-GW3	7	Os07g0612200			Hypothetical conserved gene. (Os07t0612200-00)
MQTL-GW3	7	Os07g0612400			Alpha/beta hydrolase family protein. (Os07t0612400-01)
MQTL-GW3	7	Os07g0612500			Transcription factor TAFII-31 domain containing protein. (Os07t0612500-00)
MQTL-GW3	7	Os07g0613000			RelA/SpoT protein domain containing protein. (Os07t0613000-01)
MQTL-GW3	7	Os07g0613200			Similar to 60S ribosomal protein L27a-3. (Os07t0613200-00)
MQTL-GW3	7	Os07g0613300	PSD		Similar to PAUSED. (Os07t0613300-01);Similar to PAUSED. (Os07t0613300-02);Similar to predicted protein. (Os07t0613300-03)
MQTL-GW3	7	Os07g0613500			Similar to Protein kinase APK1B, chloroplast precursor (EC 2.7.1.-). (Os07t0613500-01)
MQTL-GW3	7	Os07g0613600			Hypothetical conserved gene. (Os07t0613600-01)
MQTL-GW3	7	Os07g0613800			Protein of unknown function DUF1677, plant domain containing protein. (Os07t0613800-00)
MQTL-GW3	7	Os07g0613833			Hypothetical gene. (Os07t0613833-00)
MQTL-GW3	7	Os07g0613866			Conserved hypothetical protein. (Os07t0613866-00)
MQTL-GW3	7	Os07g0614000			Six-bladed beta-propeller, TolB-like domain containing protein. (Os07t0614000-01);Six-bladed beta-propeller, TolB-like domain containing protein. (Os07t0614000-02)
MQTL-GW3	7	Os07g0614100	OsPAA2, PAA2	20S proteasome alpha2 subunit	Alpha 1-2 subunit of 20S proteasome. (Os07t0614100-01)
MQTL-GW3	7	Os07g0614250			Hypothetical protein. (Os07t0614250-00)
MQTL-GW3	7	Os07g0614300			Similar to Von Willebrand factor type A domain containing protein, expressed. (Os07t0614300-01)
MQTL-GW3	7	Os07g0614400			Conserved hypothetical protein. (Os07t0614400-01)
MQTL-GW3	7	Os07g0614500	eEF-1beta, EF-1beta	EUKARYOTIC ELONGATION FACTOR 1-BETA	Similar to Elongation factor 1 beta 2. (Os07t0614500-01);Similar to elongation factor 1-delta 1. (Os07t0614500-03)
MQTL-GW3	7	Os07g0614600			Transmembrane receptor, eukaryota domain containing protein. (Os07t0614600-01)
MQTL-GW3	7	Os07g0614650			Similar to predicted protein. (Os07t0614650-00)
MQTL-GW3	7	Os07g0614700	OsSPX6	SPX (SYG/PHO81/XPR1) domain gene 6	SPX, N-terminal domain containing protein. (Os07t0614700-01)
MQTL-GW3	7	Os07g0614850			Hypothetical gene. (Os07t0614850-00)
MQTL-GW3	7	Os07g0615000			Similar to PPR repeat domain containing protein. (Os07t0615000-01)
MQTL-GW3	7	Os07g0615200	OsJAZ6, OsJAZ 7, OsJAZ7, OsTIFY10B	TIFY GENE 10B	Tify domain containing protein. (Os07t0615200-01)
MQTL-GW3	7	Os07g0615400			Similar to Oligouridylate binding protein. (Os07t0615400-01);Hypothetical conserved gene. (Os07t0615400-02)
MQTL-GW3	7	Os07g0615500	OsEnS-110	endosperm-specific gene 110	Protein of unknown function DUF581 family protein. (Os07t0615500-01)
MQTL-GW3	7	Os07g0615800			DNA-directed RNA polymerase, M/15 kDa subunit domain containing protein. (Os07t0615800-00)
MQTL-GW3	7	Os07g0615900			Hypothetical conserved gene. (Os07t0615900-01);Zinc finger, GATA-type domain containing protein. (Os07t0615900-02)
MQTL-GW3	7	Os07g0616000	ep2, EP2/DEP2/SRS1, SRS1/DEP2, DEP2, SRS1, CL7(t)	ERECT PANICLE 2	Aminoacyl-tRNA synthetase, class I, conserved site domain containing protein. (Os07t0616000-01);Hypothetical conserved gene. (Os07t0616000-02)
MQTL-GW3	7	Os07g0616100			Conserved hypothetical protein. (Os07t0616100-01)
MQTL-GW3	7	Os07g0616200			Similar to Beta-ketoacyl-ACP synthase. (Os07t0616200-01)
MQTL-GW3	7	Os07g0616500	GLO5, OsGLO5, OsGLO4, GLO4	GLYCOLATE OXIDASE 4	Similar to (S)-2-hydroxy-acid oxidase, peroxisomal (EC 1.1.3.15) (Glycolate oxidase) (GOX) (Short chain alpha-hydroxy acid oxidase). (Os07t0616500-01)
MQTL-GW3	7	Os07g0616600	40SRPS	40S ribosomal protein	Similar to 40S ribosomal protein SA (p40) (Laminin receptor homolog). (Os07t0616600-02)
MQTL-GW3	7	Os07g0616750			Hypothetical gene. (Os07t0616750-01)
MQTL-GW3	7	Os07g0616800	RSus3(t), SUS3, SS3, OsScS3, RSs3, RSus3, OsSUS3, RSS3, OsEnS-111	SUCROSE SYNTHASE 3	Sucrose synthase 3 (EC 2.4.1.13) (Sucrose-UDP glucosyltransferase 3). (Os07t0616800-01)
MQTL-GW3	7	Os07g0616850			Hypothetical protein. (Os07t0616850-00)
MQTL-GW3	7	Os07g0616900			Zinc finger, RING/FYVE/PHD-type domain containing protein. (Os07t0616900-01)
MQTL-GW4	8	Os08g0386800			Adenine nucleotide translocator 1 domain containing protein. (Os08t0386800-01);Adenine nucleotide translocator 1 domain containing protein. (Os08t0386800-02);Hypothetical conserved gene. (Os08t0386800-03)
MQTL-GW4	8	Os08g0386900			Similar to GC4 (golgin candidate 4). (Os08t0386900-01)
MQTL-GW4	8	Os08g0387050			Conserved hypothetical protein. (Os08t0387050-01)
MQTL-GW4	8	Os08g0387200			Protein of unknown function DUF81 family protein. (Os08t0387200-01)
MQTL-GW4	8	Os08g0387300			Conserved hypothetical protein. (Os08t0387300-00)
MQTL-GW4	8	Os08g0387400	OsGH9B13	glycoside hydrolase OsGH9B13	Similar to Cellulase (Fragment). (Os08t0387400-01)
MQTL-GW4	8	Os08g0387500			Similar to Sulfated surface glycoprotein 185 precursor (SSG 185). (Os08t0387500-01)
MQTL-GW4	8	Os08g0387600			Hypothetical protein. (Os08t0387600-00)
MQTL-GW4	8	Os08g0387700			NB-ARC domain containing protein. (Os08t0387700-01);Hypothetical conserved gene. (Os08t0387700-02);Hypothetical conserved gene. (Os08t0387700-03)
MQTL-GW4	8	Os08g0388150			Similar to Thaumatin-like protein TLP7. (Os08t0388150-00)
MQTL-GW4	8	Os08g0388300			NB-ARC domain containing protein. (Os08t0388300-01);Hypothetical conserved gene. (Os08t0388300-02)
MQTL-GW4	8	Os08g0388900			Similar to para-hydroxybenzoate--polyprenyltransferase. (Os08t0388900-00)
MQTL-GW4	8	Os08g0389300			UbiA prenyltransferase family domain containing protein. (Os08t0389300-00)
MQTL-GW4	8	Os08g0389700			Conserved hypothetical protein. (Os08t0389700-01);Protein of unknown function DUF81 family protein. (Os08t0389700-02);Similar to cDNA clone:001-103-F02, full insert sequence. (Os08t0389700-03)
MQTL-GW4	8	Os08g0390000	BIP131	brassinosteroid receptor kinase (BRI1)-interacting protein 131, BRI1-interacting protein 131, brassinosteroid receptor kinase-interacting protein 131	Moesin domain containing protein. (Os08t0390000-01);Moesin domain containing protein. (Os08t0390000-02)
MQTL-GW4	8	Os08g0390100			Similar to predicted protein. (Os08t0390100-01)
MQTL-GW4	8	Os08g0390200			Similar to Oxidoreductase, 2OG-Fe oxygenase family protein, expressed. (Os08t0390200-01)
MQTL-GW4	8	Os08g0390600			Conserved hypothetical protein. (Os08t0390600-01)
MQTL-GW4	8	Os08g0390700			Similar to 2-oxoglutarate-dependent oxygenase. (Os08t0390700-01)
MQTL-GW4	8	Os08g0391000			Hypothetical protein. (Os08t0391000-00)
MQTL-GW4	8	Os08g0391300			Conserved hypothetical protein. (Os08t0391300-01)
MQTL-GW4	8	Os08g0391700			Similar to Oxidoreductase, 2OG-Fe oxygenase family protein, expressed. (Os08t0391700-00)
MQTL-GW4	8	Os08g0391800			Hypothetical protein. (Os08t0391800-00)
MQTL-GW4	8	Os08g0392100			2OG-Fe(II) oxygenase domain containing protein. (Os08t0392100-00)
MQTL-GW4	8	Os08g0392300			Similar to Oxidoreductase, 2OG-Fe oxygenase family protein, expressed. (Os08t0392300-00)
MQTL-GW4	8	Os08g0392500			Hypothetical conserved gene. (Os08t0392500-00)
MQTL-GW4	8	Os08g0392700			Conserved hypothetical protein. (Os08t0392700-01)
MQTL-GW4	8	Os08g0393150			Similar to OSIGBa0110B10.2 protein. (Os08t0393150-00)
MQTL-GW4	8	Os08g0393600			Protein-tyrosine phosphatase-like, PTPLA domain containing protein. (Os08t0393600-01)
MQTL-GW4	8	Os08g0393700			Similar to predicted protein. (Os08t0393700-01)
MQTL-GW4	8	Os08g0393900			Hypothetical gene. (Os08t0393900-01);Hypothetical protein. (Os08t0393900-02)
MQTL-GW4	8	Os08g0394000			Conserved hypothetical protein. (Os08t0394000-01)
MQTL-GW4	8	Os08g0394700			Conserved hypothetical protein. (Os08t0394700-00)
MQTL-GW4	8	Os08g0395300			Similar to AP-4 complex subunit sigma-1. (Os08t0395300-01)
MQTL-GW4	8	Os08g0395400			Conserved hypothetical protein. (Os08t0395400-01)
MQTL-GW4	8	Os08g0395500			Conserved hypothetical protein. (Os08t0395500-01)
MQTL-GW4	8	Os08g0395700			Conserved hypothetical protein. (Os08t0395700-01)
MQTL-GW4	8	Os08g0395800			Protein of unknown function DUF247, plant family protein. (Os08t0395800-01)
MQTL-GW4	8	Os08g0396200			Hypothetical gene. (Os08t0396200-01)
MQTL-GW4	8	Os08g0396500			Hypothetical conserved gene. (Os08t0396500-01)
MQTL-GW4	8	Os08g0396700			NB-ARC domain containing protein. (Os08t0396700-01);NB-ARC domain containing protein. (Os08t0396700-02);Hypothetical conserved gene. (Os08t0396700-04);DC1 domain containing protein. (Os08t0396700-05)
MQTL-GW4	8	Os08g0397250			Hypothetical protein. (Os08t0397250-00)
MQTL-GW4	8	Os08g0397800			Conserved hypothetical protein. (Os08t0397800-01)
MQTL-GW4	8	Os08g0397900			Uncharacterised conserved protein UCP009193 domain containing protein. (Os08t0397900-01);Similar to Holocarboxylase synthetase. (Os08t0397900-02);Similar to Holocarboxylase synthetase. (Os08t0397900-03)
MQTL-GW4	8	Os08g0398000	OsABCA3	ABC TRANSPORTER A FAMILY MEMBER 3	ABC transporter-like domain containing protein. (Os08t0398000-01)
MQTL-GW4	8	Os08g0398300	OsABCA4	ABC TRANSPORTER A FAMILY MEMBER 4	ABC transporter-like domain containing protein. (Os08t0398300-01)
MQTL-GW4	8	Os08g0398350	OsABCA5	ABC TRANSPORTER A FAMILY MEMBER 5	Similar to ABC transporter family, cholesterol/phospholipid flippase. (Os08t0398350-00)
MQTL-GW4	8	Os08g0398400	OsHIR1, OsHSI1	hypersensitive-induced reaction protein 1	Hypersensitive induced reaction protein, Bacterial pathogen resistance (Os08t0398400-01)
MQTL-GW4	8	Os08g0398450			Conserved hypothetical protein. (Os08t0398450-00)
MQTL-GW4	8	Os08g0398500			Similar to KED-like protein. (Os08t0398500-01)
MQTL-GW4	8	Os08g0398700			Peptidase M1, membrane alanine aminopeptidase family protein. (Os08t0398700-01);Similar to APM1 (AMINOPEPTIDASE M1). (Os08t0398700-02)
MQTL-GW4	8	Os08g0398800			Cleavage and polyadenylation specificity factor, 25 kDa subunit domain containing protein. (Os08t0398800-02)
MQTL-GW4	8	Os08g0399050			Similar to OSIGBa0096F13.8 protein. (Os08t0399050-00)
MQTL-GW4	8	Os08g0399300			Hypothetical conserved gene. (Os08t0399300-00)
MQTL-GW4	8	Os08g0399600			Translation elongation factor EFTs/EF1B domain containing protein. (Os08t0399600-01);Non-protein coding transcript. (Os08t0399600-02);Similar to Elongation factor Ts. (Os08t0399600-03)
MQTL-GW4	8	Os08g0399900			Hypothetical protein. (Os08t0399900-01)
MQTL-GW4	8	Os08g0400000			Similar to Puromycin-sensitive aminopeptidase (EC 3.4.11.-) (PSA). (Os08t0400000-01)
MQTL-GW4	8	Os08g0400200	OsSET30, SDG710, OsSUVH10	SET protein 30, SUVH Histone Methyltransferase 10	Similar to SET domain protein. (Os08t0400200-00)
MQTL-GW4	8	Os08g0400300			Conserved hypothetical protein. (Os08t0400300-01)
MQTL-GW4	8	Os08g0400800			Similar to F-box domain containing protein, expressed. (Os08t0400800-00)
MQTL-GW4	8	Os08g0401100			Ankyrin repeat containing protein. (Os08t0401100-01)
MQTL-GW4	8	Os08g0401500			Similar to HOTHEAD protein precursor (ADHESION OF CALYX EDGES protein). (Os08t0401500-01)
MQTL-GW4	8	Os08g0401800	OsPLDalpha7, OsPLDtheta	PHOSPHOLIPASE D alpha 7	Similar to Phospholipase D. (Os08t0401800-00)
MQTL-GW4	8	Os08g0402001			Hypothetical conserved gene. (Os08t0402001-00)
MQTL-GW4	8	Os08g0402100			Lateral organ boundaries, LOB domain containing protein. (Os08t0402100-01)
MQTL-GW4	8	Os08g0402500			Protein of unknown function DUF761, plant domain containing protein. (Os08t0402500-01)
MQTL-GW4	8	Os08g0402600			Pentatricopeptide repeat domain containing protein. (Os08t0402600-01)
MQTL-GW4	8	Os08g0402700			Similar to 10A19I.7. (Os08t0402700-01)
MQTL-GW4	8	Os08g0402800			Protein of unknown function DUF6, transmembrane domain containing protein. (Os08t0402800-01)
MQTL-GW4	8	Os08g0403300			Heavy metal transport/detoxification protein domain containing protein. (Os08t0403300-00)
MQTL-GW4	8	Os08g0403733			Hypothetical gene. (Os08t0403733-01)
MQTL-GW4	8	Os08g0404000			UDP-glucuronosyl/UDP-glucosyltransferase domain containing protein. (Os08t0404000-00)
MQTL-GW4	8	Os08g0404200	rpl27-2, rpl27, mtRPL27a, S27	MITOCHONDRIAL RIBOSOMAL PROTEIN L27	Similar to Chloroplast 50S ribosomal protein L27 (Fragment). (Os08t0404200-00)
MQTL-GW4	8	Os08g0404300	rpl27-1, rpl27, mtRPL27b, S27, s28	MITOCHONDRIAL RIBOSOMAL PROTEIN L27	Similar to Chloroplast 50S ribosomal protein L27 (Fragment). (Os08t0404300-01)
MQTL-GW4	8	Os08g0404350			Similar to FACT complex subunit SPT16. (Os08t0404350-00)
MQTL-GW4	8	Os08g0404400			Similar to FACT complex subunit SPT16. (Os08t0404400-01)
MQTL-GW4	8	Os08g0404500			C1-like domain containing protein. (Os08t0404500-01);C1-like domain containing protein. (Os08t0404500-02)
MQTL-GW4	8	Os08g0404700			Conserved hypothetical protein. (Os08t0404700-00)
MQTL-GW5	12	Os12g0513800			Conserved hypothetical protein. (Os12t0513800-01)
MQTL-GW5	12	Os12g0514000			Similar to Sorbitol transporter. (Os12t0514000-01)
MQTL-GW5	12	Os12g0514100			Ribosome associated membrane RAMP4 family protein. (Os12t0514100-01)
MQTL-GW5	12	Os12g0514300			Similar to UPF0497 membrane protein 9. (Os12t0514300-01);Uncharacterised protein family UPF0497, trans-membrane plant domain containing protein. (Os12t0514300-02)
MQTL-GW5	12	Os12g0514400	SAB23		Potyvirus VPg interacting protein (Fragment). (Os12t0514400-01)
MQTL-GW5	12	Os12g0514450			Hypothetical protein. (Os12t0514450-00)
MQTL-GW5	12	Os12g0514500			Similar to Heat-shock protein precursor. (Os12t0514500-01);Similar to ATP binding. (Os12t0514500-02);Similar to ATP binding. (Os12t0514500-03)
MQTL-GW5	12	Os12g0514600			Sterile alpha motif homology domain containing protein. (Os12t0514600-01)
MQTL-GW5	12	Os12g0514900			Mitochondrial import inner membrane translocase, subunit Tim17/22 family protein. (Os12t0514900-01)
MQTL-GW5	12	Os12g0515300	OsMYB46	MYB transcription factor 46	Homeodomain-like domain containing protein. (Os12t0515300-00)
MQTL-GW5	12	Os12g0515400			Similar to Plastidic 2-oxoglutarate/malate transporter. (Os12t0515400-01);Similar to plastidic 2-oxoglutarate/malate transporter. (Os12t0515400-02)
MQTL-GW5	12	Os12g0515500	OsC3H67, OsTZF4, OsCCCH-Zn-7	ZINC FINGER CCCH DOMAIN-CONTAINING PROTEIN 67	Similar to Zn-finger transcription factor. (Os12t0515500-01)
MQTL-GW5	12	Os12g0515600	cGK, OsGK1, GK1	GUANYLATE KINASE 1	Similar to Guanylate kinase (EC 2.7.4.8). (Os12t0515600-01)
MQTL-GW5	12	Os12g0515800			Hypothetical conserved gene. (Os12t0515800-01)
MQTL-GW5	12	Os12g0516000			Conserved hypothetical protein. (Os12t0516000-00)
MQTL-GW5	12	Os12g0516200			Conserved hypothetical protein. (Os12t0516200-00)
MQTL-GW5	12	Os12g0516300			NB-ARC domain containing protein. (Os12t0516300-01);Similar to NB-ARC domain containing protein. (Os12t0516300-02);Hypothetical conserved gene. (Os12t0516300-03)
MQTL-GW5	12	Os12g0516350			Hypothetical conserved gene. (Os12t0516350-01)
MQTL-GW5	12	Os12g0516400			Hypothetical conserved gene. (Os12t0516400-00)
MQTL-GW5	12	Os12g0516700			Similar to Splicing factor, arginine/serine-rich 12. (Os12t0516700-01)
MQTL-GW5	12	Os12g0516800	OsTBL33, TBL33	trichome birefringence-like 33	Hypothetical conserved gene. (Os12t0516800-00)
MQTL-GW5	12	Os12g0516900	OsFbox657, Os_F0500	F-box protein 657	Cyclin-like F-box domain containing protein. (Os12t0516900-01);Cyclin-like F-box domain containing protein. (Os12t0516900-02)
MQTL-GW5	12	Os12g0517000	Os_F0691	Os_F0691	Cyclin-like F-box domain containing protein. (Os12t0517000-00)
MQTL-GW5	12	Os12g0517100	OsFbox658, Os_F0589	F-box protein 658	Cyclin-like F-box domain containing protein. (Os12t0517100-01)
MQTL-GW5	12	Os12g0517200			Mitochondrial ribosomal protein S10. (Os12t0517200-01)
MQTL-GW5	12	Os12g0517800			Hypothetical conserved gene. (Os12t0517800-01)
MQTL-GW5	12	Os12g0518000			Hypothetical conserved gene. (Os12t0518000-01);Conserved hypothetical protein. (Os12t0518000-02)
MQTL-GW5	12	Os12g0518200	FCO9	Functioning in Cesium Over-transport 9	Similar to Integral membrane protein DUF6 containing protein. (Os12t0518200-01)
MQTL-GW5	12	Os12g0520200	OsPAL03, OsPAL9, TAM1, OsTAM1, TAM, OsTAM	Phenylalanine ammonia-lyase 03, Tyrosine Aminomutase 1	Similar to phenylalanine ammonia-lyase. (Os12t0520200-01)
MQTL-GW5	12	Os12g0521101			Hypothetical protein. (Os12t0521101-00)
MQTL-GW5	12	Os12g0521300			Similar to HAT family dimerisation domain containing protein. (Os12t0521300-00)
MQTL-GW5	12	Os12g0522516			Similar to ATRL5 (ARABIDOPSIS RAD-LIKE 5); DNA binding / transcription factor. (Os12t0522516-00)
MQTL-GW5	12	Os12g0524201			Hypothetical conserved gene. (Os12t0524201-01)
MQTL-GW5	12	Os12g0524750			Similar to ribosomal protein S7. (Os12t0524750-00)
MQTL-GW5	12	Os12g0525300			Hypothetical protein. (Os12t0525300-00)
MQTL-GW5	12	Os12g0526600	OsFbox661, Os_F0665	F-box protein 661	Leucine-rich repeat, cysteine-containing subtype domain containing protein. (Os12t0526600-01)
MQTL-GW5	12	Os12g0527301			Hypothetical gene. (Os12t0527301-00)
MQTL-GW5	12	Os12g0527500	OsFbox665, Os_F0555	F-box protein 665	Cyclin-like F-box domain containing protein. (Os12t0527500-01)
MQTL-GW5	12	Os12g0527700			Serine/threonine protein kinase-related domain containing protein. (Os12t0527700-01)
MQTL-GW5	12	Os12g0527800			Zinc finger, RING/FYVE/PHD-type domain containing protein. (Os12t0527800-01);Hypothetical conserved gene. (Os12t0527800-02)
MQTL-GW5	12	Os12g0527900			Pentatricopeptide repeat domain containing protein. (Os12t0527900-01)
MQTL-GW5	12	Os12g0528000			Conserved hypothetical protein. (Os12t0528000-01)
MQTL-GW5	12	Os12g0528100			Armadillo-like helical domain containing protein. (Os12t0528100-00)
MQTL-GW5	12	Os12g0528300			Similar to Adaptor complexes medium subunit family protein, expressed. (Os12t0528300-01)
MQTL-GW5	12	Os12g0528400			Similar to Glutathione synthetase. (Os12t0528400-01);Similar to Glutathione synthetase (Fragment). (Os12t0528400-02)
MQTL-GW5	12	Os12g0528801			Hypothetical gene. (Os12t0528801-01)
MQTL-GW5	12	Os12g0529200			Protein of unknown function DUF1618 domain containing protein. (Os12t0529200-01)
MQTL-GW5	12	Os12g0529300			Similar to Auxin-binding protein. (Os12t0529300-00)
MQTL-GW5	12	Os12g0529400			Similar to Auxin-binding protein 4 precursor (ABP). (Os12t0529400-01)
MQTL-GW5	12	Os12g0529500			Hypothetical conserved gene. (Os12t0529500-00)
MQTL-GW5	12	Os12g0529800			Hypothetical protein. (Os12t0529800-00)
MQTL-GW5	12	Os12g0529900			Conserved hypothetical protein. (Os12t0529900-01)
MQTL-GW5	12	Os12g0530000			Similar to Histone H2A. (Os12t0530000-01)
MQTL-GW5	12	Os12g0530100	prx138	class III peroxidase 138	Similar to Peroxidase 24 precursor (EC 1.11.1.7) (Atperox P24) (ATP47). (Os12t0530100-01)
MQTL-GW5	12	Os12g0530300			Hypothetical conserved gene. (Os12t0530300-01)
MQTL-GW5	12	Os12g0532500			Conserved hypothetical protein. (Os12t0532500-01)
MQTL-GW5	12	Os12g0532600			Conserved hypothetical protein. (Os12t0532600-01)
MQTL-GW5	12	Os12g0533400			Similar to Rac GTPase activating protein 1. (Os12t0533400-00)
MQTL-GW5	12	Os12g0533500	OsVIL1, VIL1, OsVIL2	VIN3-LIKE 1, VERNALIZATION INSENSITIVE 3-LIKE 2	Protein containing PHD domain, FNIII domain and VID domain, Positive regulator of flowering (Os12t0533500-01)
MQTL-GW5	12	Os12g0533600			Hypothetical conserved gene. (Os12t0533600-01)
MQTL-GW5	12	Os12g0533700			Phenylalanyl-tRNA synthetase, class IIc, mitochondrial domain containing protein. (Os12t0533700-01)
MQTL-GW5	12	Os12g0533800			Mitochondrial substrate/solute carrier domain containing protein. (Os12t0533800-01)
MQTL-GW5	12	Os12g0534000	DHQDT/SDH	3-dehydroquinate dehydratase/shikimate dehydrogenase	Similar to Dehydroquinate dehydratase/shikimate:NADP oxidoreductase (EC 4.2.1.10) (EC 1.1.1.25). (Os12t0534000-01)
MQTL-GW5	12	Os12g0534100			Conserved hypothetical protein. (Os12t0534100-01)
MQTL-GW5	12	Os12g0534200			Similar to Acyl carrier protein I, chloroplast precursor (ACP I). (Os12t0534200-01)
MQTL-GW5	12	Os12g0534400			Conserved hypothetical protein. (Os12t0534400-01)
MQTL-GW5	12	Os12g0534500			Similar to barren inflorescence2. (Os12t0534500-00)
MQTL-GW5	12	Os12g0534700			Protein kinase-like domain containing protein. (Os12t0534700-01)
MQTL-GW5	12	Os12g0535300			Hypothetical conserved gene. (Os12t0535300-00)
MQTL-GW5	12	Os12g0535400			Similar to hydrolase, alpha/beta fold family protein. (Os12t0535400-01)
MQTL-GW5	12	Os12g0535900			Plus-3 domain containing protein. (Os12t0535900-01);Similar to cDNA clone:J023020J22, full insert sequence. (Os12t0535900-02)
MQTL-GW5	12	Os12g0536000			Similar to 2,3-biphosphoglycerate-independent phosphoglycerate mutase-related / phosphoglyceromutase-related. (Os12t0536000-01)
MQTL-GW5	12	Os12g0536200			Conserved hypothetical protein. (Os12t0536200-01)
MQTL-GW5	12	Os12g0536300			Hypothetical conserved gene. (Os12t0536300-00)
MQTL-GW5	12	Os12g0537000			Similar to HAT family dimerisation domain containing protein. (Os12t0537000-00)
MQTL-GW5	12	Os12g0538000			Similar to HAT family dimerisation domain containing protein. (Os12t0538000-00)
MQTL-GW5	12	Os12g0538066			Similar to HAT family dimerisation domain containing protein. (Os12t0538066-00)
MQTL-GW5	12	Os12g0538100			rRNA processing domain containing protein. (Os12t0538100-01)
MQTL-GW5	12	Os12g0538300			Dor1-like protein family protein. (Os12t0538300-01)
MQTL-GW5	12	Os12g0538500			Similar to PGPD14 protein. (Os12t0538500-01)
MQTL-GW5	12	Os12g0538550			Similar to ribosomal protein S7. (Os12t0538550-00)
MQTL-GW5	12	Os12g0538600	OsGRX28	GLUTAREDOXIN 28	Thioredoxin fold domain containing protein. (Os12t0538600-00)
MQTL-GW5	12	Os12g0538700	OsGRX29	GLUTAREDOXIN 29	Similar to AT.I.24-1 protein (Fragment). (Os12t0538700-01)
MQTL-GW5	12	Os12g0538800			Kelch-type beta propeller domain containing protein. (Os12t0538800-01)
MQTL-GW5	12	Os12g0538900			Armadillo-type fold domain containing protein. (Os12t0538900-01);Similar to predicted protein. (Os12t0538900-02)
MQTL-GW5	12	Os12g0539333			Conserved hypothetical protein. (Os12t0539333-01);Conserved hypothetical protein. (Os12t0539333-02)
MQTL-GW5	12	Os12g0539400			Hypothetical conserved gene. (Os12t0539400-00)
MQTL-GW5	12	Os12g0539700			Conserved hypothetical protein. (Os12t0539700-01);Conserved hypothetical protein. (Os12t0539700-02);Conserved hypothetical protein. (Os12t0539700-03);Similar to OSIGBa0135L04.2 protein. (Os12t0539700-04)
MQTL-GW5	12	Os12g0539750			Hypothetical protein. (Os12t0539750-01)
MQTL-GW5	12	Os12g0539751			Nucleic acid-binding, OB-fold-like domain containing protein. (Os12t0539751-00)
MQTL-GW5	12	Os12g0539800			Hypothetical conserved gene. (Os12t0539800-00)
MQTL-GW5	12	Os12g0540000			Domain of unknown function DUF1618 domain containing protein. (Os12t0540000-01)
MQTL-GW5	12	Os12g0540100			Conserved hypothetical protein. (Os12t0540100-01)
MQTL-GW5	12	Os12g0540200			Hypothetical gene. (Os12t0540200-01)
MQTL-GW5	12	Os12g0540700			Conserved hypothetical protein. (Os12t0540700-01)
MQTL-GW5	12	Os12g0540800			Galactose oxidase/kelch, beta-propeller domain containing protein. (Os12t0540800-01);Hypothetical conserved gene. (Os12t0540800-02)
MQTL-GW5	12	Os12g0540900			Similar to Tryptophanyl-tRNA synthetase (EC 6.1.1.2) (Tryptophan--tRNA ligase) (TrpRS). (Os12t0540900-01);Similar to tryptophanyl-tRNA synthetase. (Os12t0540900-02)
MQTL-GW5	12	Os12g0541000			Lumazine-binding protein family protein. (Os12t0541000-01)
MQTL-GW5	12	Os12g0541200			Conserved hypothetical protein. (Os12t0541200-01);Conserved hypothetical protein. (Os12t0541200-02)
MQTL-GW5	12	Os12g0541250			Hypothetical gene. (Os12t0541250-01)
MQTL-GW5	12	Os12g0541300	rbohH, OsrbohH, Os rbohH, OsNox9, OsRboh9, Os-RbohH, RbohH	RESPIRATORY BURST OXIDASE HOMOLOG H	NADPH oxidase, Respiratory burst oxidase homolog, Ethylene-induced aerenchyma formation in roots under oxygen-deficient conditions (Os12t0541300-01)
MQTL-GW5	12	Os12g0541350			Hypothetical protein. (Os12t0541350-00)
MQTL-GW5	12	Os12g0541400			Conserved hypothetical protein. (Os12t0541400-01);Conserved hypothetical protein. (Os12t0541400-02)
MQTL-GW5	12	Os12g0541500			Similar to Elongation factor Ts. (Os12t0541500-01);Similar to Chloroplast polyprotein of elongation factor Ts. (Os12t0541500-02);Similar to Elongation factor Ts. (Os12t0541500-03);Similar to Elongation factor Ts. (Os12t0541500-04);Similar to Elongation factor Ts. (Os12t0541500-05)
MQTL-GW5	12	Os12g0541700	OsRALF-37, OsRALF37, RALF-37	RAPID ALKALIZATION FACTOR 37	Similar to Rapid alkalinization factor 2. (Os12t0541700-01)
MQTL-GW5	12	Os12g0542000	OsRALF-38, OsRALF38, RALF-38	RAPID ALKALIZATION FACTOR 38	Rapid ALkalinization Factor family protein. (Os12t0542000-01)
MQTL-GW5	12	Os12g0542200			Conserved hypothetical protein. (Os12t0542200-00)
MQTL-GW5	12	Os12g0542300			Conserved hypothetical protein. (Os12t0542300-00)
MQTL-GW5	12	Os12g0542601			Conserved hypothetical protein. (Os12t0542601-01)
MQTL-GW5	12	Os12g0543600			Similar to sarcosine oxidase. (Os12t0543600-00)
MQTL-GW5	12	Os12g0543650			Hypothetical gene. (Os12t0543650-00)
MQTL-GW5	12	Os12g0543701			Hypothetical conserved gene. (Os12t0543701-01)
MQTL-GW5	12	Os12g0543751			Conserved hypothetical protein. (Os12t0543751-00)
MQTL-GW5	12	Os12g0543800			Conserved hypothetical protein. (Os12t0543800-00)
MQTL-GW5	12	Os12g0544600			Conserved hypothetical protein. (Os12t0544600-00)
MQTL-GW5	12	Os12g0545400			Conserved hypothetical protein. (Os12t0545400-00)
MQTL-GW5	12	Os12g0545600			Conserved hypothetical protein. (Os12t0545600-01)
MQTL-GW5	12	Os12g0545900	pms3, LDMAR	PHOTOPERIOD SENSITIVE GENIC MALE STERILITY 3	Conserved hypothetical protein. (Os12t0545900-01);Conserved hypothetical protein. (Os12t0545900-02);Conserved hypothetical protein. (Os12t0545900-03)
MQTL-GW5	12	Os12g0546800	EXPA26, OsEXP26, osaEXPa1.29	ALPHA-EXPANSIN 26	Alpha expansin 26. (Os12t0546800-01)
MQTL-GW5	12	Os12g0547100			Conserved hypothetical protein. (Os12t0547100-01);Conserved hypothetical protein. (Os12t0547100-02)
MQTL-GW5	12	Os12g0547500	OsKCH1, O12	Kinesin O12, Kinesin OsKCH1	Kinesin, motor region domain containing protein. (Os12t0547500-01)
MQTL-GW5	12	Os12g0547600	CaMBP	Calmodulin-Binding Protein	Calmodulin binding protein-like domain containing protein. (Os12t0547600-01);Hypothetical conserved gene. (Os12t0547600-02)
MQTL-GW5	12	Os12g0548100			Similar to G14587-6 protein (Fragment). (Os12t0548100-01)
MQTL-GW5	12	Os12g0548200	OsDjC82, XB21	DnaJ domain protein C82	Hypothetical conserved gene. (Os12t0548200-01);Heat shock protein DnaJ, N-terminal domain containing protein. (Os12t0548200-02)
MQTL-GW5	12	Os12g0548300	OsNDPK2, NDPK2, BIP114, WSL12|YSS2	NUCLEOSIDE DIPHOSPHATE KINASE 2, Nucleoside diphosphate kinase 2, White stripe leaf 12	Nucleoside diphosphate kinase, Regulation of chloroplast development and chlorophyll biosynthesis, Abiotic stress response (ABA and salinity) (Os12t0548300-01);Similar to Nucleoside diphosphate kinase (Fragment). (Os12t0548300-02);Similar to Nucleoside diphosphate kinase (Fragment). (Os12t0548300-03)
MQTL-GW5	12	Os12g0548401			Similar to Proteinase inhibitor. (Os12t0548401-01)
MQTL-GW5	12	Os12g0548501			Similar to CI2C. (Os12t0548501-01)
MQTL-GW5	12	Os12g0548700			Similar to MPI. (Os12t0548700-01)
MQTL-GW5	12	Os12g0548800			Armadillo-type fold domain containing protein. (Os12t0548800-01)
MQTL-GW5	12	Os12g0549700			Hypothetical conserved gene. (Os12t0549700-01)
MQTL-GW5	12	Os12g0549800			Armadillo-type fold domain containing protein. (Os12t0549800-00)
MQTL-GW5	12	Os12g0550600	qCTR12	conserved hypothetical protein	Hypothetical protein. (Os12t0550600-01)
MQTL-GW5	12	Os12g0550800			Hypothetical conserved gene. (Os12t0550800-01);Conserved hypothetical protein. (Os12t0550800-02);Conserved hypothetical protein. (Os12t0550800-05);Non-protein coding transcript. (Os12t0550800-06)
MQTL-GW5	12	Os12g0551200			Armadillo-like helical domain containing protein. (Os12t0551200-01);Similar to cDNA clone:001-124-E09, full insert sequence. (Os12t0551200-02);Hypothetical conserved gene. (Os12t0551200-03)
MQTL-GW5	12	Os12g0551900			Peptidase C48, SUMO/Sentrin/Ubl1 domain containing protein. (Os12t0551900-00)
MQTL-GW5	12	Os12g0552200	OspPLAIIlambda, pPLAIIlambda	Patatin-related phospholipase A II lambda	Similar to Patatin-like phospholipase family protein. (Os12t0552200-01)
MQTL-GW5	12	Os12g0552300	PPS1		Hypothetical conserved gene. (Os12t0552300-00)
MQTL-GW5	12	Os12g0552400			Rossmann-like alpha/beta/alpha sandwich fold domain containing protein. (Os12t0552400-01)
MQTL-GW5	12	Os12g0552500			Rossmann-like alpha/beta/alpha sandwich fold domain containing protein. (Os12t0552500-01)
MQTL-GW5	12	Os12g0552550			Hypothetical gene. (Os12t0552550-00)
MQTL-GW5	12	Os12g0552575			Hypothetical protein. (Os12t0552575-00)
MQTL-GW5	12	Os12g0552600			Similar to MATE efflux family protein. (Os12t0552600-00)
MQTL-GW5	12	Os12g0552700			Similar to Leucine Rich Repeat family protein, expressed. (Os12t0552700-01)
MQTL-GW5	12	Os12g0552800			Conserved hypothetical protein. (Os12t0552800-01)
MQTL-GW5	12	Os12g0552900			NB-ARC domain containing protein. (Os12t0552900-01)
MQTL-GW5	12	Os12g0553050			Hypothetical protein. (Os12t0553050-00)
MQTL-GW5	12	Os12g0553200			NB-ARC domain containing protein. (Os12t0553200-01)
MQTL-GW5	12	Os12g0553600			Similar to NB-ARC domain containing protein. (Os12t0553600-01)
MQTL-GW5	12	Os12g0553800			Hypothetical gene. (Os12t0553800-00)
MQTL-GW5	12	Os12g0554000			Similar to Splicing factor, arginine/serine-rich 12. (Os12t0554000-01)
MQTL-GW5	12	Os12g0554100	OsTBL34, TBL34	trichome birefringence-like 34	Conserved hypothetical protein. (Os12t0554100-01)
MQTL-GW5	12	Os12g0554400		TRS130	Tetratricopeptide-like helical domain containing protein. (Os12t0554400-01);Similar to predicted protein. (Os12t0554400-02)
MQTL-GW5	12	Os12g0554500			Lipase, class 3 family protein. (Os12t0554500-00)
MQTL-GW5	12	Os12g0554800			Similar to Polygalacturonase-like protein. (Os12t0554800-01)
MQTL-GW5	12	Os12g0555000	RSOsPR10, RsOsPR10a, OsPR10a, OsPR10alpha, OsPBZ14	root-specific Oryza sativa PR10, root specific rice PR10, root-specific OsPR10a	Similar to Probenazole-inducible protein PBZ1. (Os12t0555000-01)
MQTL-GW5	12	Os12g0555100	OsPBZ15		Similar to Probenazole-inducible protein PBZ1. (Os12t0555100-01)
MQTL-GW5	12	Os12g0555200	RPR10b, PR-10b, PR10b, PBZ1, PBZ-1, OsPBZc, OsPR10b	PATHOGENESIS-RELATED GENE 10B	Similar to Probenazole-inducible protein PBZ1. (Os12t0555200-01)
MQTL-GW5	12	Os12g0555300	PR10, OsPBZ19	pathogenesis-related gene 10	Similar to Pathogenesis-related protein PR-10a. (Os12t0555300-00)
MQTL-GW5	12	Os12g0555400			Similar to Raffinose synthase protein. (Os12t0555400-01)
MQTL-GW5	12	Os12g0555500	PBZ1, OsPR10a, RPR10a, PR-10a, PR10a, PR10, OsPR10A, OsPR-10a, OsPR10, PR10/PBZ1, OsPBZ1	PATHOGENESIS-RELATED GENE 10A	Probenazole-inducible protein PBZ1. (Os12t0555500-01)
MQTL-GW5	12	Os12g0555600	CSLD4, OsCSLD4, OsCD1, CD1, DNL3, NRL1|ND1|sle1|DNL1	NARROW LEAF AND DWARF 1	Cellulose synthase-like protein, Cell wall biosynthesis (Os12t0555600-01)
MQTL-GW5	12	Os12g0555901			Hypothetical gene. (Os12t0555901-00)
MQTL-GW5	12	Os12g0556100	OsDi19-7	drought-induced 19-7	Similar to fiber protein Fb2. (Os12t0556100-01)
MQTL-GW5	12	Os12g0556200			Calmodulin binding protein-like family protein. (Os12t0556200-01);Non-protein coding transcript. (Os12t0556200-02)
MQTL-GW5	12	Os12g0556300			Calmodulin binding protein-like family protein. (Os12t0556300-01)
MQTL-GW5	12	Os12g0556400			Similar to GAG1At protein. (Os12t0556400-01);Similar to GAG1At protein. (Os12t0556400-02)
MQTL-GW5	12	Os12g0556500			Calmodulin binding protein-like family protein. (Os12t0556500-01)
MQTL-GW5	12	Os12g0556600			CTP synthase family protein. (Os12t0556600-01);Similar to CTP synthase. (Os12t0556600-02)
MQTL-GW5	12	Os12g0556900			Protein of unknown function DUF1645 family protein. (Os12t0556900-00)
MQTL-GW5	12	Os12g0557400			Conserved hypothetical protein. (Os12t0557400-01);Conserved hypothetical protein. (Os12t0557400-02)
MQTL-GW5	12	Os12g0557501			Hypothetical gene. (Os12t0557501-00)
MQTL-GW5	12	Os12g0557800			Pentatricopeptide repeat domain containing protein. (Os12t0557800-01)
MQTL-GW5	12	Os12g0557900	OsFbox667, Os_F0594	F-box protein 667	Similar to F-box domain containing protein. (Os12t0557900-00)
MQTL-GW5	12	Os12g0558133			Similar to SPA4 (SPA1-RELATED 4); protein binding / signal transducer. (Os12t0558133-00)
MQTL-GW5	12	Os12g0558366	Os_F0763	Os_F0763	Similar to F-box domain containing protein. (Os12t0558366-00)
MQTL-GW5	12	Os12g0558400			Similar to F-box domain containing protein. (Os12t0558400-01)
MQTL-GW5	12	Os12g0559000			Hypothetical conserved gene. (Os12t0559000-00)
MQTL-GW5	12	Os12g0559100			Conserved hypothetical protein. (Os12t0559100-01)
MQTL-GW5	12	Os12g0559200	OsLOX11, OsRCI-1, RCI-1, OsBphi262, OsLOX12	LIPOXYGENASE 11	Lipoxygenase (EC 1.13.11.12). (Os12t0559200-01);Similar to Lipoxygenase. (Os12t0559200-02)
MQTL-GW5	12	Os12g0559300			Similar to Leucine Rich Repeat family protein. (Os12t0559300-00)
MQTL-GW5	12	Os12g0559400	Bph26(t)	BROWN PLANTHOPPER RESISTANCE 26	Similar to Leucine Rich Repeat family protein. (Os12t0559400-00)
MQTL-GW5	12	Os12g0559600			Similar to Resistance protein RGA2. (Os12t0559600-00)
MQTL-GW5	12	Os12g0559934			Similar to Lipoxygenase. (Os12t0559934-00)
MQTL-GW5	12	Os12g0560200	OsLOX12	LIPOXYGENASE 12	Similar to Lipoxygenase. (Os12t0560200-00)
MQTL-GW5	12	Os12g0560300	OsARL1f, ARL1f, OsSar1b	ARF-like protein 1f	Similar to NTGB2 (Fragment). (Os12t0560300-01)
MQTL-GW5	12	Os12g0560400			Similar to DNA-directed RNA polymerase II 14.5 kDa polypeptide (EC 2.7.7.6) (RPB9) (RPB14.5). (Os12t0560400-01)
MQTL-GW5	12	Os12g0560500			Pseudouridine synthase domain containing protein. (Os12t0560500-01);Similar to pseudouridine synthase family protein. (Os12t0560500-02)
MQTL-GW5	12	Os12g0560600			Conserved hypothetical protein. (Os12t0560600-01)
MQTL-GW5	12	Os12g0560700	OsMCM7	MINI-CHROMOSOME MAINTENANCE PROTEIN 7	Similar to PROLIFERA protein. (Os12t0560700-01)
MQTL-GW5	12	Os12g0561000	COX5c	cytochrome c oxidase subunit 5c	Cytochrome c oxidase polypeptide Vc (EC 1.9.3.1) (Cytochrome c oxidase subunit 5c). (Os12t0561000-01)
MQTL-GW5	12	Os12g0561200			Similar to PAPA-1-like conserved region family protein, expressed. (Os12t0561200-01);Zinc finger, HIT-type domain containing protein. (Os12t0561200-02)
MQTL-GW5	12	Os12g0561500			Pectinesterase inhibitor domain containing protein. (Os12t0561500-00)
MQTL-GW5	12	Os12g0561750			Similar to ferroportin protein family. (Os12t0561750-00)
MQTL-GW5	12	Os12g0561900			Similar to UDP-glucoronosyl and UDP-glucosyl transferase family protein, expressed. (Os12t0561900-01)
MQTL-GW5	12	Os12g0562100			Major facilitator superfamily, general substrate transporter domain containing protein. (Os12t0562100-01);Similar to ferroportin protein family. (Os12t0562100-02)
MQTL-GW5	12	Os12g0562166			Similar to H0315A08.1 protein. (Os12t0562166-00)
MQTL-GW5	12	Os12g0562232			Hypothetical protein. (Os12t0562232-00)
MQTL-GW5	12	Os12g0562300			Pentatricopeptide repeat domain containing protein. (Os12t0562300-01)
MQTL-GW5	12	Os12g0562400	OsPLC3	PHOSPHOLIPASE C3	Similar to Phospholipase C (Fragment). (Os12t0562400-00)
MQTL-GW5	12	Os12g0562433			Hypothetical gene. (Os12t0562433-00)
MQTL-GW5	12	Os12g0562477			Hypothetical protein. (Os12t0562477-00)
MQTL-GW5	12	Os12g0562500			Similar to Protein kinase-like protein (Fragment). (Os12t0562500-00)
MQTL-GW5	12	Os12g0562600			Similar to Protein kinase. (Os12t0562600-01)
MQTL-GW5	12	Os12g0562700	OsABCC17, OsMRP17	MULTIDRUG RESISTANCE-ASSOCIATED PROTEIN 17	Hypothetical conserved gene. (Os12t0562700-00)
MQTL-GW5	12	Os12g0562900			Prefoldin domain containing protein. (Os12t0562900-01);Similar to prefoldin subunit 3. (Os12t0562900-02)
MQTL-GW5	12	Os12g0563000			Phospholipid/glycerol acyltransferase domain containing protein. (Os12t0563000-00)
MQTL-GW5	12	Os12g0563200	RPS6, TCD11	THERMO-SENSITIVE CHLOROPHYLL-DEFICIENT MUTANT 11	Plastid ribosomal small subunit protein S6, Chloroplast development at low temperature (Os12t0563200-01)
MQTL-GW5	12	Os12g0563300			Hypothetical conserved gene. (Os12t0563300-00)
MQTL-GW5	12	Os12g0563350			Conserved hypothetical protein. (Os12t0563350-00)
MQTL-GW5	12	Os12g0563400	OsStr18	SULFURTRANSFERASE 18	Rhodanese-like domain containing protein. (Os12t0563400-01)
MQTL-GW5	12	Os12g0563500			Peptidase M24 family protein. (Os12t0563500-01)
MQTL-GW5	12	Os12g0563600			Protein of unknown function DUF538 family protein. (Os12t0563600-03)
MQTL-GW5	12	Os12g0563700	OsPME35	PECTIN METHYLESTERASE 35	Pectin lyase fold domain containing protein. (Os12t0563700-01)
MQTL-GW5	12	Os12g0564100	R2R3-MYB	R2R3-MYB	Similar to Myb-like DNA-binding domain containing protein, expressed. (Os12t0564100-01)
MQTL-GW5	12	Os12g0564400	PsbP	Oxygen-evolving complex protein PsbP	Similar to Thylakoid lumenal 21.5 kDa protein, chloroplast precursor. (Os12t0564400-01);Similar to PsbP. (Os12t0564400-02)
MQTL-GW5	12	Os12g0564600	BIP117	brassinosteroid receptor kinase (BRI1)-interacting protein 117, BRI1-interacting protein 117, brassinosteroid receptor kinase-interacting protein 117	Zinc finger, CCHC-type domain containing protein. (Os12t0564600-01);Similar to BRI1-KD interacting protein 117 (Fragment). (Os12t0564600-02)
MQTL-GW5	12	Os12g0564701			Hypothetical protein. (Os12t0564701-00)
MQTL-GW5	12	Os12g0564750			Conserved hypothetical protein. (Os12t0564750-00)
MQTL-GW5	12	Os12g0564800			NB-ARC domain containing protein. (Os12t0564800-01)
MQTL-GW5	12	Os12g0564866			Hypothetical protein. (Os12t0564866-00)
MQTL-GW5	12	Os12g0564932			Hypothetical protein. (Os12t0564932-00)
MQTL-GW5	12	Os12g0565000			Conserved hypothetical protein. (Os12t0565000-01)
MQTL-GW5	12	Os12g0565100			NB-ARC domain containing protein. (Os12t0565100-01);NB-ARC domain containing protein. (Os12t0565100-02)
MQTL-GW5	12	Os12g0565133			Hypothetical protein. (Os12t0565133-00)
MQTL-GW5	12	Os12g0565200			Conserved hypothetical protein. (Os12t0565200-00)
MQTL-GW5	12	Os12g0565300			Similar to Calmodulin-binding protein MPCBP. (Os12t0565300-01)
MQTL-GW5	12	Os12g0565800			Conserved hypothetical protein. (Os12t0565800-01)
MQTL-GW5	12	Os12g0566000	OsBOR1	EFFLUX BORON TRANSPORTER 1	Similar to Boron transporter. (Os12t0566000-01);Boron (B) transporter, Boron uptake and xylem loading (Os12t0566000-02);Similar to Boron transporter. (Os12t0566000-03)
MQTL-GW5	12	Os12g0566050			Hypothetical protein. (Os12t0566050-00)
MQTL-GW5	12	Os12g0566100			Conserved hypothetical protein. (Os12t0566100-00)
MQTL-GW5	12	Os12g0566200			Conserved hypothetical protein. (Os12t0566200-01)
MQTL-GW5	12	Os12g0566250			Hypothetical protein. (Os12t0566250-01)
MQTL-GW5	12	Os12g0566300		ACLA-3	Similar to ATP citrate lyase beta (Fragment). (Os12t0566300-01)
MQTL-GW5	12	Os12g0566400			Magnesium transporter domain containing protein. (Os12t0566400-01)
MQTL-GW5	12	Os12g0566500			Conserved hypothetical protein. (Os12t0566500-01)
MQTL-GW5	12	Os12g0566600			Similar to thioredoxin-related. (Os12t0566600-00)
MQTL-GW5	12	Os12g0566700	OsGELP114, OsGELP114a, OsGELP114b	GDSL ESTERASE/LIPASE PROTEIN 114	Lipase, GDSL domain containing protein. (Os12t0566700-01);Similar to GDSL-like Lipase/Acylhydrolase family protein, expressed. (Os12t0566700-02);Lipase, GDSL domain containing protein. (Os12t0566700-03)
MQTL-GW5	12	Os12g0566800			Ion channel regulatory protein, UNC-93 domain containing protein. (Os12t0566800-01)
MQTL-GW5	12	Os12g0566900			Protein of unknown function DUF895, eukaryotic domain containing protein. (Os12t0566900-01)
MQTL-GW5	12	Os12g0567000			Ion channel regulatory protein, UNC-93 domain containing protein. (Os12t0567000-01)
MQTL-GW5	12	Os12g0567300	R2R3-MYB	R2R3-MYB	Myb transcription factor domain containing protein. (Os12t0567300-00)
MQTL-GW5	12	Os12g0567500			Protein kinase, catalytic domain domain containing protein. (Os12t0567500-00)
MQTL-GW5	12	Os12g0567700	rpl2, rpl8	RIBOSOMAL PROTEIN L2	Similar to 60S ribosomal protein L2 (Fragment). (Os12t0567700-01)
MQTL-GW5	12	Os12g0567800	OsMT1f	METALLOTHIONEIN 1F	Plant metallothionein, family 15 protein. (Os12t0567800-01)
MQTL-GW5	12	Os12g0568100			Similar to Zinc knuckle family protein, expressed. (Os12t0568100-01)
MQTL-GW5	12	Os12g0568166			Conserved hypothetical protein. (Os12t0568166-01)
MQTL-GW5	12	Os12g0568200	OsMT1c, OsMT-I-4b	METALLOTHIONEIN I-4B	Metallothionein-like protein type 1. (Os12t0568200-01)
MQTL-GW5	12	Os12g0568350	OsMTL1, MTL1	METALLOTHIONEIN-LIKE PROTEIN 1	Hypothetical gene. (Os12t0568350-01)
MQTL-GW5	12	Os12g0568500			Metallothionein-like protein type 1. (Os12t0568500-01)
MQTL-GW5	12	Os12g0568700			Uncharacterised protein family UPF0497, trans-membrane plant domain containing protein. (Os12t0568700-00)
MQTL-GW5	12	Os12g0568750			Hypothetical protein. (Os12t0568750-00)
MQTL-GW5	12	Os12g0568800			Similar to predicted protein. (Os12t0568800-01);Similar to predicted protein. (Os12t0568800-02);Non-protein coding transcript. (Os12t0568800-03)
MQTL-GW5	12	Os12g0568900			Thaumatin, pathogenesis-related family protein. (Os12t0568900-01)
MQTL-GW5	12	Os12g0569200			Conserved hypothetical protein. (Os12t0569200-01)
MQTL-GW5	12	Os12g0569300			Thaumatin, pathogenesis-related family protein. (Os12t0569300-01)
MQTL-GW5	12	Os12g0569500	OsOSM1		Thaumatin, pathogenesis-related family protein. (Os12t0569500-01)
MQTL-GW5	12	Os12g0569700	OsHsp23.7, OsHSP23.7	23.7 KDA HEAT SHOCK PROTEIN	Similar to Heat shock protein 70. (Os12t0569700-01);Non-protein coding transcript. (Os12t0569700-02);Similar to Heat shock protein 70. (Os12t0569700-03)

## Sheet: HD
MQTL	Chr No.	RAP ID	Integrated Rice Science Database ID	Gene name	Gene description
MQTL-HD1	3	Os03g0266300	Oshsp17.9A, OsHsp17.9A, OsHSP17.9A-CI, Oshsp17.9	17.9 KDA CLASS I HEAT SHOCK PROTEIN 1	Class I low-molecular-weight heat shock protein 17.9. (Os03t0266300-01);Class I low-molecular-weight heat shock protein 17.9. (Os03t0266300-03)
MQTL-HD1	3	Os03g0266700			Src homology-3 domain containing protein. (Os03t0266700-01)
MQTL-HD1	3	Os03g0266800	OsBAK1-10	bri1-associated receptor kinase 1 (BAK1) homologue 10	Protein kinase, core domain containing protein. (Os03t0266800-01);Similar to BRASSINOSTEROID INSENSITIVE 1-associated receptor kinase 1. (Os03t0266800-02)
MQTL-HD1	3	Os03g0266900	OsHsp17.3, OsHSP17.3, Oshsp17.3	17.3 KDA CLASS I HEAT SHOCK PROTEIN	Low molecular mass heat shock protein Oshsp17.3. (Os03t0266900-02)
MQTL-HD1	3	Os03g0267000	OsHSP18.0-CI, HSP18.0-CI, HSP18.0, OsHsp18.0, OsHSP18.0, Oshsp18.0, OsSHSP1, OsMSR3, OsHSP20, OsHSP18.6	18.0-KD CLASS I HEAT SHOCK PROTEIN	Low molecular mass heat shock protein Oshsp18.0. (Os03t0267000-00)
MQTL-HD1	3	Os03g0267100			Hypothetical protein. (Os03t0267100-01)
MQTL-HD1	3	Os03g0267200	OsHsp17.7, OsHSP17.4-CI, OsHSP17.7, Oshsp17.7	17.7 KDA CLASS I HEAT SHOCK PROTEIN	Low molecular mass heat shock protein Oshsp17.7. (Os03t0267200-01)
MQTL-HD1	3	Os03g0267300	OsCFR	"chloroplastic fructose 1, 6-bisphosphatase", chloroplastic FruP2ase, "fructose-1, 6-bisphosphatase plastidic isoform", "Plastidic Fructose-1, 6-Bisphosphatase"	Similar to Fructose-1,6-bisphosphatase, chloroplast precursor (EC 3.1.3.11) (D- fructose-1,6-bisphosphate 1-phosphohydrolase) (FBPase). (Os03t0267300-01);Similar to Chloroplast fructose-1,6-bisphosphatase. (Os03t0267300-02)
MQTL-HD1	3	Os03g0267400			Conserved hypothetical protein. (Os03t0267400-00)
MQTL-HD1	3	Os03g0267500			Protein of unknown function DUF620 family protein. (Os03t0267500-01);Protein of unknown function DUF620 family protein. (Os03t0267500-02)
MQTL-HD1	3	Os03g0267550			Hypothetical protein. (Os03t0267550-00)
MQTL-HD1	3	Os03g0267600			Protein of unknown function DUF3527 domain containing protein. (Os03t0267600-01)
MQTL-HD1	3	Os03g0267700			Adenine nucleotide translocator 1 domain containing protein. (Os03t0267700-01)
MQTL-HD1	3	Os03g0267800			Zinc finger, LIM-type domain containing protein. (Os03t0267800-01)
MQTL-HD1	3	Os03g0267850			Hypothetical protein. (Os03t0267850-00)
MQTL-HD1	3	Os03g0268000	OsPP47, PP47, OsPP1c	Protein phosphatase 47	Similar to Protein phosphatase 1, catalytic gsmms subunit. (Os03t0268000-01);Similar to Serine/threonine protein phosphatase. (Os03t0268000-02);Non-protein coding transcript. (Os03t0268000-03)
MQTL-HD1	3	Os03g0268100			Similar to T-snare. (Os03t0268100-01)
MQTL-HD1	3	Os03g0268200	OsATG1a	AUTOPHAGY ASSOCIATED GENE 1A	Serine/threonine protein kinase domain containing protein. (Os03t0268200-01);Similar to Protein kinase domain containing protein, expressed. (Os03t0268200-02);Similar to Protein kinase domain containing protein, expressed. (Os03t0268200-03);Similar to Protein kinase domain containing protein, expressed. (Os03t0268200-04);Similar to Protein kinase domain containing protein, expressed. (Os03t026820…
MQTL-HD1	3	Os03g0268250			Hypothetical protein. (Os03t0268250-00)
MQTL-HD1	3	Os03g0268300			Similar to Digalactosyldiacylglycerol synthase 2. (Os03t0268300-01);Similar to DGD2 (digalactosyldiacylglycerol synthase 2); digalactosyldiacylglycerol synthase / transferase, transferring glycosyl groups. (Os03t0268300-02)
MQTL-HD1	3	Os03g0268400	OsMPG3, MPG3, OsVTC1-3, VTC1-3	mannose-1-phosphate guanyl transferase 3	Similar to Mannose-1-phosphate guanyltransferase (EC 2.7.7.13) (ATP-mannose-1- phosphate guanylyltransferase) (GDP-mannose pyrophosphorylase) (NDP- hexose pyrophosphorylase). (Os03t0268400-01);Similar to GDP-D-mannose pyrophosphorylase. (Os03t0268400-02)
MQTL-HD1	3	Os03g0268450			Conserved hypothetical protein. (Os03t0268450-00)
MQTL-HD1	3	Os03g0268600	OsPP2C30, PP2C30, OsPP48	protein phosphatase 2C30, protein phosphatase 2C 30, protein phosphatase 48	Similar to Protein phosphatase type 2C. (Os03t0268600-01)
MQTL-HD1	3	Os03g0268750			Hypothetical gene. (Os03t0268750-00)
MQTL-HD1	3	Os03g0268900			Similar to tropinone reductase. (Os03t0268900-01);Similar to Short chain alcohol dehydrogenase-like. (Os03t0268900-02)
MQTL-HD1	3	Os03g0269000			Short chain alcohol dehydrogenase-like. (Os03t0269000-01);Short chain alcohol dehydrogenase-like. (Os03t0269000-02)
MQTL-HD1	3	Os03g0269100	OsSAG13	Senescence-associated Gene13	Short chain alcohol dehydrogenase-like. (Os03t0269100-01);Similar to tropinone reductase. (Os03t0269100-02)
MQTL-HD1	3	Os03g0269300			Protein kinase-like domain containing protein. (Os03t0269300-01);Hypothetical conserved gene. (Os03t0269300-02)
MQTL-HD1	3	Os03g0269500			Hypothetical protein. (Os03t0269500-01)
MQTL-HD1	3	Os03g0269601			Hypothetical conserved gene. (Os03t0269601-00)
MQTL-HD1	3	Os03g0269700			Protein of unknown function DUF604 family protein. (Os03t0269700-01)
MQTL-HD1	3	Os03g0269900			Protein of unknown function DUF604 family protein. (Os03t0269900-01)
MQTL-HD1	3	Os03g0270000			Protein of unknown function DUF296 domain containing protein. (Os03t0270000-01)
MQTL-HD1	3	Os03g0270200			Hypothetical conserved gene. (Os03t0270200-01);Splicing factor PWI domain containing protein. (Os03t0270200-02);Conserved hypothetical protein. (Os03t0270200-03)
MQTL-HD1	3	Os03g0270300			Conserved hypothetical protein. (Os03t0270300-00)
MQTL-HD1	3	Os03g0270500			Protein of unknown function DUF668 family protein. (Os03t0270500-01)
MQTL-HD1	3	Os03g0270600			Cytochrome c domain domain containing protein. (Os03t0270600-00)
MQTL-HD1	3	Os03g0270700	OsDW1-03g	OsDW1-03g	Conserved hypothetical protein. (Os03t0270700-01);Hypothetical conserved gene. (Os03t0270700-02)
MQTL-HD1	3	Os03g0270800			Conserved hypothetical protein. (Os03t0270800-00)
MQTL-HD1	3	Os03g0270900			Conserved hypothetical protein. (Os03t0270900-00)
MQTL-HD1	3	Os03g0271100	OsSIG2B	SIGMA FACTOR 2B	Similar to Sigma factor SIG2B. (Os03t0271100-01);Similar to Sigma factor SIG2B. (Os03t0271100-02);Similar to Sigma factor SIG2B. (Os03t0271100-03)
MQTL-HD1	3	Os03g0271200		TOC75	Similar to Chloroplastic outer envelope membrane protein (OEP75) precursor (Outer membrane protein). (Os03t0271200-01);Similar to Protein TOC75, chloroplastic. (Os03t0271200-02)
MQTL-HD1	3	Os03g0271300			Similar to Pentatricopeptide repeat protein PPR868-14. (Os03t0271300-01)
MQTL-HD1	3	Os03g0271350			Hypothetical protein. (Os03t0271350-00)
MQTL-HD1	3	Os03g0271400			Armadillo-like helical domain containing protein. (Os03t0271400-01)
MQTL-HD1	3	Os03g0271500			Conserved hypothetical protein. (Os03t0271500-01);Conserved hypothetical protein. (Os03t0271500-02)
MQTL-HD1	3	Os03g0271600			Zinc finger, RING/FYVE/PHD-type domain containing protein. (Os03t0271600-01)
MQTL-HD1	3	Os03g0271800			Hypothetical protein. (Os03t0271800-01)
MQTL-HD1	3	Os03g0271900			Peptidase aspartic, catalytic domain containing protein. (Os03t0271900-01);Peptidase aspartic, catalytic domain containing protein. (Os03t0271900-02);Peptidase aspartic, catalytic domain containing protein. (Os03t0271900-03)
MQTL-HD1	3	Os03g0272300	OsSDIR1, SDIR1	SALT-AND DROUGHT-INDUCED RING FINGER 1	Similar to protein binding protein. (Os03t0272300-01);Zinc finger, RING/FYVE/PHD-type domain containing protein. (Os03t0272300-02)
MQTL-HD1	3	Os03g0272400			Conserved hypothetical protein. (Os03t0272400-01)
MQTL-HD1	3	Os03g0272900			DVL family protein. (Os03t0272900-02)
MQTL-HD1	3	Os03g0273200	Lac, OsLAC11	LACCASE 11	Similar to Laccase (EC 1.10.3.2). (Os03t0273200-01);Similar to Laccase (EC 1.10.3.2). (Os03t0273200-02)
MQTL-HD1	3	Os03g0273800			HAD-superfamily hydrolase, subfamily IA, variant 3 domain containing protein. (Os03t0273800-01)
MQTL-HD1	3	Os03g0274000			Oxysterol-binding protein family protein. (Os03t0274000-01);Similar to oxysterol-binding protein. (Os03t0274000-02)
MQTL-HD1	3	Os03g0274300			Similar to Initiator-binding protein. (Os03t0274300-01)
MQTL-HD1	3	Os03g0274400			Similar to GRF zinc finger family protein, expressed. (Os03t0274400-01)
MQTL-HD1	3	Os03g0274700			Conserved hypothetical protein. (Os03t0274700-01)
MQTL-HD1	3	Os03g0274800	OsRLCK107	RECEPTOR-LIKE CYTOPLASMIC KINASE 107	Similar to Protein kinase APK1A, chloroplast precursor (EC 2.7.1.-). (Os03t0274800-01)
MQTL-HD1	3	Os03g0274950			Hypothetical protein. (Os03t0274950-00)
MQTL-HD1	3	Os03g0275100	OsPP2C31, PP2C31, OsPP49	protein phosphatase 2C31, protein phosphatase 2C 31, protein phosphatase 49	Similar to TA11 protein (Fragment). (Os03t0275100-01);Similar to TA11 protein (Fragment). (Os03t0275100-02)
MQTL-HD1	3	Os03g0275300			Hypothetical conserved gene. (Os03t0275300-01)
MQTL-HD1	3	Os03g0275400			Zinc finger, DHHC-type domain containing protein. (Os03t0275400-01)
MQTL-HD1	3	Os03g0275450			Hypothetical protein. (Os03t0275450-00)
MQTL-HD1	3	Os03g0275500			Epsin-like, N-terminal domain containing protein. (Os03t0275500-01);Similar to predicted protein. (Os03t0275500-02)
MQTL-HD1	3	Os03g0275700			Conserved hypothetical protein. (Os03t0275700-01)
MQTL-HD1	3	Os03g0275800			Hypothetical protein. (Os03t0275800-01)
MQTL-HD1	3	Os03g0275900	OsPUB10	plant U-box-containing protein 10, U-box protein 10	Similar to Spotted leaf protein 11 (Spotted leaf11) (Cell death-related protein SPL11). (Os03t0275900-01);Hypothetical conserved gene. (Os03t0275900-02);Similar to Protein spotted leaf 11. (Os03t0275900-03)
MQTL-HD1	3	Os03g0275950			Hypothetical protein. (Os03t0275950-00)
MQTL-HD1	3	Os03g0276300	OsDof14, Dof14, OsDof-14	DNA BINDING WITH ONE FINGER 14	Similar to Dof domain, zinc finger family protein, expressed. (Os03t0276300-00)
MQTL-HD1	3	Os03g0276500	OsHsp71.1, OsHSP71.1, OsMED37_3, MED37_3	71.1 KDA CLASS I HEAT SHOCK PROTEIN	Similar to Heat shock protein 70. (Os03t0276500-01)
MQTL-HD1	3	Os03g0276600			FMN-binding split barrel-related domain containing protein. (Os03t0276600-01)
MQTL-HD1	3	Os03g0276700			Conserved hypothetical protein. (Os03t0276700-01)
MQTL-HD1	3	Os03g0276800	OsHSP70, hsp70	heat shock protein 70, heat-shock protein 70, HEAT SHOCK PROTEIN 70KD	Heat shock protein Hsp70 family protein. (Os03t0276800-01)
MQTL-HD1	3	Os03g0276850			Glutamate dehydrogenase, NAD-specific domain containing protein. (Os03t0276850-00)
MQTL-HD1	3	Os03g0276900			Similar to BGGP Beta-1-3-galactosyl-O-glycosyl-glycoprotein. (Os03t0276900-00)
MQTL-HD1	3	Os03g0277000	OsGDI3	GDP dissociation inhibitor 3	GDP dissociation inhibitor, Negative regulator for Rab, Negative feedback between Rab GDP-GTP cycle and MAPK pathways (Os03t0277000-01)
MQTL-HD1	3	Os03g0277100			HSP20-like chaperone domain containing protein. (Os03t0277100-01)
MQTL-HD1	3	Os03g0277300	HSP70, OsEnS-45	HEAT SHOCK PROTEIN 70KD	Heat shock protein 70. (Os03t0277300-01)
MQTL-HD1	3	Os03g0277500	OsGLYI3	GLYOXALASE I-3	Similar to Glyoxalase family protein, expressed. (Os03t0277500-01)
MQTL-HD1	3	Os03g0277600	OsDUF26, CRRSP, OsCRRSP55	domain unknown function 26, Cys Rich Repeat Secretory Protein 55	Similar to (clone wusl1032) mRNA sequence. (Os03t0277600-01)
MQTL-HD1	3	Os03g0277650			Similar to (clone wusl1032) mRNA sequence. (Os03t0277650-00)
MQTL-HD1	3	Os03g0277700			Protein of unknown function DUF26 domain containing protein. (Os03t0277700-01)
MQTL-HD1	3	Os03g0277800			Similar to glycine-rich protein 2b. (Os03t0277800-00)
MQTL-HD1	3	Os03g0278000	UXS, UXS-3, OsUXS3	UDP-D-glucuronic acid decarboxylase, UDP-glucuronic acid decarboxylase 3, UDP-xylose synthase 3	UDP-glucuronic acid decarboxylase. (Os03t0278000-01);UDP-glucuronic acid decarboxylase. (Os03t0278000-02);Similar to D-TDP-glucose dehydratase. (Os03t0278000-03)
MQTL-HD1	3	Os03g0278200			NAD(P)-binding domain containing protein. (Os03t0278200-01);Similar to RHM1. (Os03t0278200-02)
MQTL-HD1	3	Os03g0278250			Hypothetical protein. (Os03t0278250-00)
MQTL-HD1	3	Os03g0278300			Similar to ALY protein. (Os03t0278300-01);Transcriptional coactivator-like protein. (Os03t0278300-02);Similar to THO complex subunit 4. (Os03t0278300-04)
MQTL-HD1	3	Os03g0278333			Hypothetical gene. (Os03t0278333-00)
MQTL-HD1	3	Os03g0278366			Hypothetical conserved gene. (Os03t0278366-01)
MQTL-HD1	3	Os03g0278400			Similar to ADP ribosylation GTPase-like protein (Fragment). (Os03t0278400-01)
MQTL-HD1	3	Os03g0278500			Nucleotide-binding, alpha-beta plait domain containing protein. (Os03t0278500-01)
MQTL-HD1	3	Os03g0278566			Conserved hypothetical protein. (Os03t0278566-00)
MQTL-HD1	3	Os03g0278700			Hypothetical conserved gene. (Os03t0278700-01)
MQTL-HD1	3	Os03g0278800			Nucleotide-binding, alpha-beta plait domain containing protein. (Os03t0278800-00)
MQTL-HD1	3	Os03g0278900			ATPase, F0 complex, subunit B/B', bacterial and chloroplast family protein. (Os03t0278900-01)
MQTL-HD1	3	Os03g0279000		H2B1	Similar to Histone H2B.1. (Os03t0279000-00)
MQTL-HD1	3	Os03g0279200			Similar to Histone H2A. (Os03t0279200-01)
MQTL-HD1	3	Os03g0279400			Similar to predicted protein. (Os03t0279400-01);Similar to Arginine biosynthesis bifunctional protein argJ 1 [Includes: Glutamate N-acetyltransferase (EC 2.3.1.35) (Ornithine acetyltransferase) (Ornithine transacetylase) (OATase); Amino-acid acetyltransferase (EC 2.3.1.1) (N-acetylglutamate synthase) (AGS)] [Contains: Arginine biosynthesis bifunctional protein argJ1 alpha chain; Arginine biosynth…
MQTL-HD1	3	Os03g0279500	OsbHLH078	basic helix-loop-helix protein 078	Similar to Helix-loop-helix DNA-binding domain containing protein. (Os03t0279500-00)
MQTL-HD1	3	Os03g0279600			Conserved hypothetical protein. (Os03t0279600-01);Conserved hypothetical protein. (Os03t0279600-02)
MQTL-HD1	3	Os03g0279700			Similar to ZPT2-12. (Os03t0279700-01)
MQTL-HD1	3	Os03g0279816			Conserved hypothetical protein. (Os03t0279816-00)
MQTL-HD1	3	Os03g0279832			Conserved hypothetical protein. (Os03t0279832-00)
MQTL-HD1	3	Os03g0279900			Nitric oxide synthase-interacting domain containing protein. (Os03t0279900-01)
MQTL-HD1	3	Os03g0279950	PsbP	Oxygen-evolving complex protein PsbP	Similar to Kinase binding protein (Fragment). (Os03t0279950-01)
MQTL-HD1	3	Os03g0280000	OsABCB13, OsPGP13	ABC TRANSPORTER B FAMILY MEMBER 13	Similar to MDR-like ABC transporter. (Os03t0280000-01)
MQTL-HD1	3	Os03g0280400			Similar to plant-specific domain TIGR01589 family protein. (Os03t0280400-01)
MQTL-HD1	3	Os03g0280700			Hypothetical conserved gene. (Os03t0280700-01)
MQTL-HD1	3	Os03g0280750			Plant disease resistance response protein family protein. (Os03t0280750-01)
MQTL-HD1	3	Os03g0280800	OsUXS1, UXS-1	UDP-xylose synthase 1, UDP-glucuronic acid decarboxylase 1	Similar to UDP-D-glucuronate decarboxylase. (Os03t0280800-01)
MQTL-HD1	3	Os03g0280900			Hypothetical protein. (Os03t0280900-00)
MQTL-HD1	3	Os03g0281000			Similar to Ankyrin-like protein. (Os03t0281000-01)
MQTL-HD1	3	Os03g0281100	OsSTA96	OsSTA96	Ankyrin repeat containing protein. (Os03t0281100-00)
MQTL-HD1	3	Os03g0281201			Conserved hypothetical protein. (Os03t0281201-01)
MQTL-HD1	3	Os03g0281300			phosphotransferase system, PEP-utilising enzyme, N-terminal domain containing protein. (Os03t0281300-01)
MQTL-HD1	3	Os03g0281466			Similar to Protein kinase (Pto kinase) (Serine/threonine protein kinase Pto). (Os03t0281466-01)
MQTL-HD1	3	Os03g0281500	OsCrRLK1L7	Catharanthus roseus receptor-like kinase1-like kinase 7	Similar to Resistance protein candidate (Fragment). (Os03t0281500-01)
MQTL-HD1	3	Os03g0281600	osECA1, OsECA1	ENDOPLASMIC RETICULUM-TYPE CA2+-ATPASE1	Similar to Ca2+-ATPase. (Os03t0281600-01);Similar to Ca2+-ATPase (Fragment). (Os03t0281600-02)
MQTL-HD1	3	Os03g0281800			Conserved hypothetical protein. (Os03t0281800-01)
MQTL-HD1	3	Os03g0281900	OsABCG5, Rcn1	ABC TRANSPORTER G FAMILY MEMBER 5	ATP-binding cassette (ABC) transporter, Hypodermal suberization of roots, Salt stress tolerance (Os03t0281900-01)
MQTL-HD1	3	Os03g0282100	OsABCG6	ABC TRANSPORTER G FAMILY MEMBER 6	Similar to ATPase, coupled to transmembrane movement of substances. (Os03t0282100-00)
MQTL-HD1	3	Os03g0282166			Hypothetical protein. (Os03t0282166-00)
MQTL-HD1	3	Os03g0282232			Conserved hypothetical protein. (Os03t0282232-00)
MQTL-HD1	3	Os03g0282300			Hypothetical conserved gene. (Os03t0282300-00)
MQTL-HD1	3	Os03g0282700	mog-4	mog-4	DEAD-like helicase, N-terminal domain containing protein. (Os03t0282700-00)
MQTL-HD1	3	Os03g0282800			Conserved hypothetical protein. (Os03t0282800-01)
MQTL-HD1	3	Os03g0282900			Conserved hypothetical protein. (Os03t0282900-01);Conserved hypothetical protein. (Os03t0282900-02)
MQTL-HD1	3	Os03g0283000	OsGSTL3	LAMBDA GLUTATHIONE S-TRANSFERASE 3	Similar to In2-1 protein. (Os03t0283000-00)
MQTL-HD1	3	Os03g0283100	OsGSTL2	LAMBDA GLUTATHIONE S-TRANSFERASE 2	Similar to In2-1 protein. (Os03t0283100-01);Similar to In2-1 protein. (Os03t0283100-02)
MQTL-HD1	3	Os03g0283200	OsGSTL1	LAMBDA GLUTATHIONE S-TRANSFERASE 1	Similar to IN2-1 protein. (Os03t0283200-00)
MQTL-HD1	3	Os03g0283300			Conserved hypothetical protein. (Os03t0283300-01)
MQTL-HD1	3	Os03g0283400			Conserved hypothetical protein. (Os03t0283400-01)
MQTL-HD1	3	Os03g0283500			Pentatricopeptide repeat domain containing protein. (Os03t0283500-01)
MQTL-HD1	3	Os03g0283600			CDP-alcohol phosphatidyltransferase domain containing protein. (Os03t0283600-01);Similar to CDP-diacylglycerol--glycerol-3-phosphate 3-phosphatidyltransferase. (Os03t0283600-02)
MQTL-HD1	3	Os03g0283650			Hypothetical protein. (Os03t0283650-00)
MQTL-HD1	3	Os03g0283750			Conserved hypothetical protein. (Os03t0283750-01)
MQTL-HD1	3	Os03g0283800			Similar to TBC domain containing protein, expressed. (Os03t0283800-01)
MQTL-HD1	3	Os03g0283850			Hypothetical protein. (Os03t0283850-00)
MQTL-HD1	3	Os03g0283900	OsRLCK108	RECEPTOR-LIKE CYTOPLASMIC KINASE 108	Similar to Serine/threonine-protein kinase PBS1 (EC 2.7.1.37) (AvrPphB susceptible protein 1). (Os03t0283900-01)
MQTL-HD1	3	Os03g0284000			Hypothetical conserved gene. (Os03t0284000-00)
MQTL-HD1	3	Os03g0284100	OsPRR73, Os-PRR73, Prr3, OsPRR3, OsRRA20, OsCCT11	PSEUDO-RESPONSE REGULATOR 73	Similar to Two-component response regulator-like PRR73. (Os03t0284100-01);Similar to Two-component response regulator-like PRR73. (Os03t0284100-02);Similar to Two-component response regulator-like PRR73. (Os03t0284100-03);Non-protein coding transcript. (Os03t0284100-04)
MQTL-HD1	3	Os03g0284150			Hypothetical protein. (Os03t0284150-00)
MQTL-HD1	3	Os03g0284400			Similar to Ribosomal protein L10-like. (Os03t0284400-01)
MQTL-HD1	3	Os03g0284500			HAD-superfamily subfamily IIA hydrolase, CECR5 protein. (Os03t0284500-01);Similar to cat eye syndrome critical region protein 5. (Os03t0284500-02)
MQTL-HD1	3	Os03g0284600			Thioredoxin-like fold domain containing protein. (Os03t0284600-01)
MQTL-HD1	3	Os03g0284650			Gnk2-homologous domain domain containing protein. (Os03t0284650-00)
MQTL-HD1	3	Os03g0284700			Conserved hypothetical protein. (Os03t0284700-01)
MQTL-HD1	3	Os03g0284800	OsTOP6A3, OsSPO11-3, OsSPO11C	TOPOISOMERASE 6 SUBUNIT A3	Spo11/DNA topoisomerase VI, subunit A family protein. (Os03t0284800-01)
MQTL-HD1	3	Os03g0284900			Annexin repeat, conserved site domain containing protein. (Os03t0284900-01);Annexin repeat, conserved site domain containing protein. (Os03t0284900-02);Hypothetical conserved gene. (Os03t0284900-03);Similar to cDNA clone:001-032-C02, full insert sequence. (Os03t0284900-04)
MQTL-HD1	3	Os03g0285100			Conserved hypothetical protein. (Os03t0285100-01)
MQTL-HD1	3	Os03g0285133			Hypothetical conserved gene. (Os03t0285133-00)
MQTL-HD1	3	Os03g0285200			Conserved hypothetical protein. (Os03t0285200-01)
MQTL-HD1	3	Os03g0285300			Conserved hypothetical protein. (Os03t0285300-01)
MQTL-HD1	3	Os03g0285700	OsAPX1, APXa, OsAPx01, OsAPx1, OSAPX1, APx1, cAPX	ASCORBATE PEROXIDASE 1	Similar to L-ascorbate peroxidase. (Os03t0285700-01)
MQTL-HD1	3	Os03g0285800	OsMSRMK2, OsMAPK5, OsMAP1, OsMPK3, OsBIMK1, OsMAPK2, MPK5, BIMK1, MAPK2, MAPK5, MPK3, OsMPK5, OsMAPK3, OsMAPK5b, MAPK3	MULTIPLE STRESS RESPONSIVE MAP KINASE 2	MAP Kinase. (Os03t0285800-01);MAP Kinase. (Os03t0285800-02)
MQTL-HD1	3	Os03g0285900			Similar to Splicing factor RSZ33. (Os03t0285900-01)
MQTL-HD1	3	Os03g0286100			Similar to protein binding protein. (Os03t0286100-00)
MQTL-HD1	3	Os03g0286200			Similar to Prephenate dehydratase-like. (Os03t0286200-01);Similar to P-protein. (Os03t0286200-02)
MQTL-HD1	3	Os03g0286300			Similar to Phosphate/phosphoenolpyruvate translocator protein-like. (Os03t0286300-01);Similar to organic anion transporter. (Os03t0286300-02)
MQTL-HD1	3	Os03g0286500			Similar to RNA-binding region containing protein 1 (HSRNASEB) (ssDNA binding protein SEB4) (CLL-associated antigen KW-5). Splice isoform 2. (Os03t0286500-01)
MQTL-HD1	3	Os03g0286800	OsWD40-67	OsWD40-67	Similar to WD and tetratricopeptide repeats protein 1. (Os03t0286800-01)
MQTL-HD1	3	Os03g0286900	OsRCI2-5	rare cold-inducible 2-5	RCI2 (rare cold-inducible 2) family protein, Drought resistance (Os03t0286900-01)
MQTL-HD1	3	Os03g0287100			Similar to Phosphatidylinositol transfer protein, expressed. (Os03t0287100-01)
MQTL-HD1	3	Os03g0287400			Similar to LOB domain protein 4. (Os03t0287400-01)
MQTL-HD1	3	Os03g0287500			Hypothetical protein. (Os03t0287500-00)
MQTL-HD1	3	Os03g0287600			Conserved hypothetical protein. (Os03t0287600-00)
MQTL-HD1	3	Os03g0287700			Conserved hypothetical protein. (Os03t0287700-01)
MQTL-HD1	3	Os03g0287750			Hypothetical protein. (Os03t0287750-00)
MQTL-HD1	3	Os03g0287800	OsGT43B	glycosyltransferase family GT43 member B	Similar to beta3-glucuronyltransferase. (Os03t0287800-00)
MQTL-HD1	3	Os03g0287900	PDIL5;1, PDIL5-1, PDIL 5-1, OsPDIL5-1	PROTEIN DISULFIDE ISOMERASE-LIKE 5;1, PROTEIN DISULFIDE ISOMERASE-LIKE 5-1, PDI-like protein 5-1	Similar to Protein disulfide isomerase. (Os03t0287900-01)
MQTL-HD1	3	Os03g0288000	OsMT1b, OsMT-I-1b, OsMTI-1b	METALLOTHIONEIN I-1B	Similar to Metallothionein. (Os03t0288000-01);Similar to Metallothionein. (Os03t0288000-02)
MQTL-HD1	3	Os03g0288051			Conserved hypothetical protein. (Os03t0288051-00)
MQTL-HD1	3	Os03g0288101			Conserved hypothetical protein. (Os03t0288101-01)
MQTL-HD1	3	Os03g0288300			Alpha/beta hydrolase fold-1 domain containing protein. (Os03t0288300-01);Similar to predicted protein. (Os03t0288300-02)
MQTL-HD1	3	Os03g0288400			Similar to kinesin like protein. (Os03t0288400-01)
MQTL-HD1	3	Os03g0288500			Pseudouridine synthase domain containing protein. (Os03t0288500-01)
MQTL-HD1	3	Os03g0288600	SIP6	muscle derived-like protein, SKIP interacting protein 6, SKIPa-interacting protein 6, SKIPa-interacting protein 6	Muscle derived-like protein. (Os03t0288600-01);Similar to SKIP interacting protein 6. (Os03t0288600-02)
MQTL-HD1	3	Os03g0288700			Phosphatidic acid phosphatase type 2/haloperoxidase domain containing protein. (Os03t0288700-01)
MQTL-HD1	3	Os03g0288800			Cytochrome B561-related domain containing protein. (Os03t0288800-01)
MQTL-HD1	3	Os03g0288900			Hypothetical protein. (Os03t0288900-01)
MQTL-HD1	3	Os03g0289100	osk3, OsATG1b, ATG1B, OSK5, osk5, OSK35, SnRK1b, OsK35	PROTEIN KINASE 3	Serine/threonine protein kinase, Carbohydrate metabolism (Os03t0289100-01);Similar to OSK3. (Os03t0289100-02)
MQTL-HD1	3	Os03g0289200			Similar to H/ACA ribonucleoprotein complex subunit 1-like protein (GCR 101 snRNP). (Os03t0289200-01);Similar to protein YIP1. (Os03t0289200-02)
MQTL-HD1	3	Os03g0289300	OsPLC2	PHOSPHOLIPASE C2	Similar to Phosphoinositide-specific phospholipase C. (Os03t0289300-00)
MQTL-HD1	3	Os03g0289350			Hypothetical protein. (Os03t0289350-00)
MQTL-HD1	3	Os03g0289400	OsStr2	SULFURTRANSFERASE 2	Rhodanese-like domain containing protein. (Os03t0289400-00)
MQTL-HD1	3	Os03g0289800			Similar to Leucoanthocyanidin dioxygenase-like protein. (Os03t0289800-01)
MQTL-HD1	3	Os03g0289850			Hypothetical gene. (Os03t0289850-01)
MQTL-HD1	3	Os03g0290300	OsFAD7	OsFAD7	Similar to W-3 fatty acid desaturase (Fragment). (Os03t0290300-01)
MQTL-HD1	3	Os03g0290400			Similar to transducin family protein / WD-40 repeat family protein. (Os03t0290400-00)
MQTL-HD1	3	Os03g0290500			Synaptojanin, N-terminal domain containing protein. (Os03t0290500-01)
MQTL-HD1	3	Os03g0290900	OsTBL18, TBL18	trichome birefringence-like 18	Protein of unknown function DUF231, plant domain containing protein. (Os03t0290900-01)
MQTL-HD1	3	Os03g0291200	OsTBL8, TBL8	trichome birefringence-like 8	Protein of unknown function DUF231, plant domain containing protein. (Os03t0291200-01)
MQTL-HD1	3	Os03g0291500	OsASN1, OsAS1, AS1	ASPARAGINE SYNTHETASE 1	Asparagine synthetase, Biosynthesis of asparagine following the supply of ammonium (Os03t0291500-01)
MQTL-HD2	3	Os03g0395300			Protein of unknown function DUF827, plant family protein. (Os03t0395300-01)
MQTL-HD2	3	Os03g0395600			Conserved hypothetical protein. (Os03t0395600-01)
MQTL-HD2	3	Os03g0395700			Conserved hypothetical protein. (Os03t0395700-01);Conserved hypothetical protein. (Os03t0395700-02)
MQTL-HD2	3	Os03g0395801			Conserved hypothetical protein. (Os03t0395801-01)
MQTL-HD2	3	Os03g0395900			Hypothetical conserved gene. (Os03t0395900-01);Splicing factor, suppressor of white apricot domain containing protein. (Os03t0395900-02)
MQTL-HD2	3	Os03g0396000			Conserved hypothetical protein. (Os03t0396000-00)
MQTL-HD2	3	Os03g0396100			Hypothetical protein. (Os03t0396100-00)
MQTL-HD2	3	Os03g0396200			Hypothetical conserved gene. (Os03t0396200-01)
MQTL-HD2	3	Os03g0396500	OsJAZ 15, OsJAZ15, OsTIFY11g	TIFY GENE 11G	Tify domain containing protein. (Os03t0396500-00)
MQTL-HD2	3	Os03g0396900			Hypothetical conserved gene. (Os03t0396900-01);Similar to PIMT. (Os03t0396900-02)
MQTL-HD2	3	Os03g0397300			Metallophosphoesterase domain containing protein. (Os03t0397300-01)
MQTL-HD2	3	Os03g0397400	OsCAX2, CAX5, OsNCX7, OsNCX7.1, OsNCX7.2, NCX7, OsVCX2	Ca(2+)/H(+) EXCHANGER 2	Similar to Low affinity calcium transporter CAX2 (Fragment). (Os03t0397400-01)
MQTL-HD2	3	Os03g0397500	OsWD40-74	OsWD40-74	WD40 repeat-like domain containing protein. (Os03t0397500-01)
MQTL-HD2	3	Os03g0397550			Hypothetical protein. (Os03t0397550-00)
MQTL-HD2	3	Os03g0397600			Glycoside hydrolase, family 17 protein. (Os03t0397600-00)
MQTL-HD2	3	Os03g0397700			Protein kinase, catalytic domain domain containing protein. (Os03t0397700-01);Similar to Leucine-rich repeat transmembrane protein kinase 1-like protein. (Os03t0397700-02)
MQTL-HD2	3	Os03g0398250			Zinc finger, RING/FYVE/PHD-type domain containing protein. (Os03t0398250-00)
MQTL-HD2	3	Os03g0398366			Similar to transferase. (Os03t0398366-00)
MQTL-HD2	3	Os03g0398600			Hypothetical conserved gene. (Os03t0398600-00)
MQTL-HD2	3	Os03g0398900			Hypothetical protein. (Os03t0398900-01)
MQTL-HD2	3	Os03g0399000	OsPME12	PECTIN METHYLESTERASE 12	Pectin lyase fold domain containing protein. (Os03t0399000-01)
MQTL-HD2	3	Os03g0399400	OsFbox150, Os_F0123	F-box protein 150	Cyclin-like F-box domain containing protein. (Os03t0399400-01)
MQTL-HD2	3	Os03g0399532			Similar to phosphatidylinositol-4-phosphate 5-kinase family protein. (Os03t0399532-00)
MQTL-HD2	3	Os03g0399600			Hypothetical protein. (Os03t0399600-01);Conserved hypothetical protein. (Os03t0399600-02);Non-protein coding transcript. (Os03t0399600-03)
MQTL-HD2	3	Os03g0399800			Mannose-binding lectin domain containing protein. (Os03t0399800-01)
MQTL-HD2	3	Os03g0399900			Mannose-binding lectin domain containing protein. (Os03t0399900-01)
MQTL-HD2	3	Os03g0399950			Hypothetical protein. (Os03t0399950-00)
MQTL-HD2	3	Os03g0400000			Conserved hypothetical protein. (Os03t0400000-00)
MQTL-HD2	3	Os03g0400200			Plant disease resistance response protein domain containing protein. (Os03t0400200-00)
MQTL-HD2	3	Os03g0400600			Conserved hypothetical protein. (Os03t0400600-01)
MQTL-HD2	3	Os03g0400700	OsLEA11	LATE EMBRYOGENESIS ABUNDANT PROTEIN 11	Similar to retrotransposon protein. (Os03t0400700-01)
MQTL-HD2	3	Os03g0400800			Similar to Leucine Rich Repeat family protein, expressed. (Os03t0400800-00)
MQTL-HD2	3	Os03g0400901			Hypothetical conserved gene. (Os03t0400901-00)
MQTL-HD2	3	Os03g0401100			Similar to Protein kinase domain containing protein, expressed. (Os03t0401100-01)
MQTL-HD2	3	Os03g0401200	OsDjC30	DnaJ domain protein C30	Similar to DnaJ homolog subfamily B member 4 (Heat shock 40 kDa protein 1 homolog) (Heat shock protein 40 homolog) (HSP40 homolog). (Os03t0401200-01)
MQTL-HD2	3	Os03g0401300	sus1, RSus1(t), SUS1, SS2, OsScS2, RSs2, RSus1, SuSy1, OsSUS1, RSS2, RSus2	SUCROSE SYNTHASE 1	Sucrose synthase 2 (EC 2.4.1.13) (Sucrose-UDP glucosyltransferase 2). (Os03t0401300-01);Similar to Sucrose synthase 1. (Os03t0401300-02);Similar to Sucrose synthase metabolism (Fragment). (Os03t0401300-03)
MQTL-HD2	3	Os03g0401333			Hypothetical protein. (Os03t0401333-00)
MQTL-HD2	3	Os03g0401951			Hypothetical gene. (Os03t0401951-01)
MQTL-HD2	3	Os03g0402000			TRAPP I complex, Bet3 domain containing protein. (Os03t0402000-01)
MQTL-HD2	3	Os03g0402200			Hypothetical protein. (Os03t0402200-00)
MQTL-HD2	3	Os03g0402400			Similar to Ribosome-associated protein p40-like. (Os03t0402400-00)
MQTL-HD2	3	Os03g0402800	OsJAZ5, JAZ5, JAZ6, OsJAZ6, OsTIFY10A	TIFY GENE 10A	Tify domain containing protein. (Os03t0402800-01);Similar to ZIM motif family protein, expressed. (Os03t0402800-02)
MQTL-HD2	3	Os03g0403100			Similar to DNA-directed RNA polymerase subunit. (Os03t0403100-01)
MQTL-HD2	3	Os03g0403251			Hypothetical gene. (Os03t0403251-00)
MQTL-HD2	3	Os03g0403400			Six-bladed beta-propeller, TolB-like domain containing protein. (Os03t0403400-01)
MQTL-HD2	3	Os03g0403501			Hypothetical gene. (Os03t0403501-00)
MQTL-HD2	3	Os03g0403600			von Willebrand factor, type A domain containing protein. (Os03t0403600-01)
MQTL-HD2	3	Os03g0404500			Hypothetical gene. (Os03t0404500-01)
MQTL-HD2	3	Os03g0404800			NAD(P)-binding domain containing protein. (Os03t0404800-01)
MQTL-HD2	3	Os03g0405000			NAD(P)-binding domain containing protein. (Os03t0405000-01)
MQTL-HD2	3	Os03g0405100			Ubiquinone biosynthesis protein COQ9 domain containing protein. (Os03t0405100-01)
MQTL-HD2	3	Os03g0405500			Similar to PDI-like protein. (Os03t0405500-01);Hypothetical conserved gene. (Os03t0405500-02)
MQTL-HD2	3	Os03g0405550			Conserved hypothetical protein. (Os03t0405550-00)
MQTL-HD2	3	Os03g0405900			Hypothetical conserved gene. (Os03t0405900-01)
MQTL-HD2	3	Os03g0406100	OsSPX5	SPX (SYG/PHO81/XPR1) domain gene 5	SPX domain-containing protein, Negative regulation of phosphate signaling, Pi homeostasis (Os03t0406100-01)
MQTL-HD2	3	Os03g0406200	eEF-1beta2, EF-1beta2	EUKARYOTIC ELONGATION FACTOR 1-BETA2	Elongation factor 1 beta 2. (Os03t0406200-01);Elongation factor 1 beta 2. (Os03t0406200-02)
MQTL-HD2	3	Os03g0406900			Similar to predicted protein. (Os03t0406900-01)
MQTL-HD2	3	Os03g0407000			von Willebrand factor, type A domain containing protein. (Os03t0407000-01)
MQTL-HD2	3	Os03g0407050			Hypothetical protein. (Os03t0407050-00)
MQTL-HD2	3	Os03g0407100			Protein of unknown function DUF1677, plant family protein. (Os03t0407100-00)
MQTL-HD2	3	Os03g0407400	lk3(t), lk3(t)*, SG3, GS3, SG3-GS3, OsGW3, OsGS3	LONG KERNEL 3	Similar to Grain length and weight protein. (Os03t0407400-00)
MQTL-HD2	3	Os03g0407900	OsRLCK110	RECEPTOR-LIKE CYTOPLASMIC KINASE 110	Similar to Serine/threonine protein kinase-like. (Os03t0407900-01)
MQTL-HD2	3	Os03g0408101			Hypothetical protein. (Os03t0408101-00)
MQTL-HD2	3	Os03g0408300			Similar to 60S ribosomal protein L27a-3. (Os03t0408300-00)
MQTL-HD2	3	Os03g0408500			Similar to Transcription initiation factor IID, 31kD subunit family protein, expressed. (Os03t0408500-01)
MQTL-HD2	3	Os03g0408600	Os NSP1, NSP1	NODULATION SIGNALING PATHWAY 1	GRAS-domain transcription factor, Strigolactone (SL) biosynthesis (Os03t0408600-01)
MQTL-HD2	3	Os03g0409100			Hypothetical conserved gene. (Os03t0409100-01);Hypothetical conserved gene. (Os03t0409100-02);PUA-like domain domain containing protein. (Os03t0409100-03)
MQTL-HD2	3	Os03g0409400			Similar to mps one binder kinase activator-like 1A. (Os03t0409400-00)
MQTL-HD2	3	Os03g0409500			Hypothetical protein. (Os03t0409500-00)
MQTL-HD2	3	Os03g0409600			Conserved hypothetical protein. (Os03t0409600-01)
MQTL-HD3	5	Os05g0427200			Similar to Beta-1,3-galactosyltransferase sqv-2. (Os05t0427200-01);Similar to beta-1,3-galactosyltransferase sqv-2. (Os05t0427200-02)
MQTL-HD3	5	Os05g0427300			Similar to RNA binding protein (Fragment). (Os05t0427300-03);Similar to RNA recognition motif-containing protein. (Os05t0427300-04)
MQTL-HD3	5	Os05g0427400	OsPAL04, PAL04, PAL, OsPAL7	Phenylalanine ammonia lyase	Similar to Phenylalanine ammonia-lyase. (Os05t0427400-00)
MQTL-HD3	5	Os05g0427800			Similar to Ribulose bisphosphate carboxylase large chain. (Os05t0427800-00)
MQTL-HD3	5	Os05g0427900			Similar to DnaJ-like protein. (Os05t0427900-01)
MQTL-HD3	5	Os05g0428000			Hypothetical conserved gene. (Os05t0428000-00)
MQTL-HD3	5	Os05g0428100	OsBgal6, OsBGal6	BETA-GALACTOSIDASE 6	Similar to Beta-galactosidase. (Os05t0428100-00)
MQTL-HD3	5	Os05g0428400			Rossmann-like alpha/beta/alpha sandwich fold domain containing protein. (Os05t0428400-00)
MQTL-HD3	5	Os05g0428600	OsBiP4, BiP4, OsMed37_5, Med37_5	ER chaperone BiP4, Binding protein 4, Mediator 37_5	Similar to HSP70 precursor. (Os05t0428600-01)
MQTL-HD3	5	Os05g0428700	OsAKT2	salt-sensitive K1 uptake channel OsAKT2	Similar to Potassium channel protein ZMK2. (Os05t0428700-01)
MQTL-HD3	5	Os05g0429000	OsSHM5, SHM5, OsSHMT5, SHMT5	serine hydroxymethyltransferase 5	Similar to Hydroxymethyltransferase. (Os05t0429000-01)
MQTL-HD3	5	Os05g0429100			Hypothetical protein. (Os05t0429100-01);Hypothetical protein. (Os05t0429100-02)
MQTL-HD3	5	Os05g0429400			Phosphatidylinositol transfer protein-like, N-terminal domain containing protein. (Os05t0429400-01)
MQTL-HD3	5	Os05g0429500			Similar to dienelactone hydrolase family protein. (Os05t0429500-01);Dienelactone hydrolase domain containing protein. (Os05t0429500-02)
MQTL-HD3	5	Os05g0429700			C2 calcium-dependent membrane targeting domain containing protein. (Os05t0429700-01);Hypothetical conserved gene. (Os05t0429700-02);Similar to phosphoribosylanthranilate transferase. (Os05t0429700-03)
MQTL-HD3	5	Os05g0429751			Hypothetical protein. (Os05t0429751-00)
MQTL-HD3	5	Os05g0429802			Conserved hypothetical protein. (Os05t0429802-01)
MQTL-HD3	5	Os05g0429900	R2R3-MYB, Osmyb1	R2R3-MYB	Similar to MybHv5 (Fragment). (Os05t0429900-01)
MQTL-HD3	5	Os05g0430200			Similar to ATP binding protein. (Os05t0430200-01);Similar to ATP binding protein. (Os05t0430200-02)
MQTL-HD3	5	Os05g0430300			Protein of unknown function DUF668 family protein. (Os05t0430300-01);Similar to predicted protein. (Os05t0430300-02)
MQTL-HD3	5	Os05g0430400			GTP1/OBG domain containing protein. (Os05t0430400-01)
MQTL-HD3	5	Os05g0430700			Protein of unknown function DUF803 family protein. (Os05t0430700-01)
MQTL-HD3	5	Os05g0430800			Similar to Amidophosphoribosyltransferase, chloroplast precursor (EC 2.4.2.14) (Glutamine phosphoribosylpyrophosphate amidotransferase) (ATASE) (GPAT). (Os05t0430800-01)
MQTL-HD3	5	Os05g0430900			TGF-beta receptor, type I/II extracellular region family protein. (Os05t0430900-01)
MQTL-HD3	5	Os05g0431266			Hypothetical conserved gene. (Os05t0431266-00)
MQTL-HD3	5	Os05g0431333			Hypothetical gene. (Os05t0431333-00)
MQTL-HD3	5	Os05g0431700			Similar to peptide transporter PTR2-B. (Os05t0431700-01)
MQTL-HD3	5	Os05g0431750			Hypothetical protein. (Os05t0431750-00)
MQTL-HD3	5	Os05g0432200			Similar to Gibberellin-regulated protein 2 precursor. (Os05t0432200-00)
MQTL-HD3	5	Os05g0432400			Hypothetical conserved gene. (Os05t0432400-01);Protein of unknown function DUF1682 family protein. (Os05t0432400-02);Protein of unknown function DUF1682 family protein. (Os05t0432400-03)
MQTL-HD3	5	Os05g0432500	OsTMEM18, TMEM18	Transmembrane Protein 18, AtTMEM18-homologous protein	Similar to Transmembrane protein 18. (Os05t0432500-01)
MQTL-HD3	5	Os05g0432600			Alpha/beta hydrolase fold-1 domain containing protein. (Os05t0432600-01)
MQTL-HD3	5	Os05g0432650			Hypothetical gene. (Os05t0432650-00)
MQTL-HD3	5	Os05g0432700			Similar to Pi starvation-induced protein (Fragment). (Os05t0432700-01)
MQTL-HD3	5	Os05g0433100			Similar to Serine/threonine-protein kinase SAPK4. (Os05t0433100-00)
MQTL-HD3	5	Os05g0433400			Protein of unknown function DUF1218 domain containing protein. (Os05t0433400-00)
MQTL-HD3	5	Os05g0433500			Conserved hypothetical protein. (Os05t0433500-00)
MQTL-HD3	5	Os05g0433600			Conserved hypothetical protein. (Os05t0433600-00)
MQTL-HD3	5	Os05g0433800			Protein of unknown function DUF1218 domain containing protein. (Os05t0433800-00)
MQTL-HD3	5	Os05g0433900			Conserved hypothetical protein. (Os05t0433900-00)
MQTL-HD3	5	Os05g0434600			Protein of unknown function DUF1218 domain containing protein. (Os05t0434600-00)
MQTL-HD3	5	Os05g0434800			Protein of unknown function DUF1218 domain containing protein. (Os05t0434800-00)
MQTL-HD3	5	Os05g0435100			Protein of unknown function DUF1218 domain containing protein. (Os05t0435100-00)
MQTL-HD3	5	Os05g0435300			Protein of unknown function DUF1218 domain containing protein. (Os05t0435300-00)
MQTL-HD3	5	Os05g0435400			Conserved hypothetical protein. (Os05t0435400-01)
MQTL-HD3	5	Os05g0435500			Conserved hypothetical protein. (Os05t0435500-01);Conserved hypothetical protein. (Os05t0435500-02);Conserved hypothetical protein. (Os05t0435500-03)
MQTL-HD3	5	Os05g0435700			Similar to (3R)-hydroxymyristoyl-[acyl carrier protein] dehydratase (EC 4.2.1.-) ((3R)-hydroxymyristoyl ACP dehydrase). (Os05t0435700-01)
MQTL-HD3	5	Os05g0435800	OsSub47, SUB47	Subtilisin 47, SUBTILISIN 47	Similar to Subtilisin-like protease. (Os05t0435800-01)
MQTL-HD3	5	Os05g0436100			Similar to predicted protein. (Os05t0436100-00)
MQTL-HD3	5	Os05g0436400	OsSPP2		Similar to signal peptide peptidase family protein. (Os05t0436400-01);Hypothetical gene. (Os05t0436400-02);Similar to signal peptide peptidase family protein. (Os05t0436400-03)
MQTL-HD3	5	Os05g0436700			Conserved hypothetical protein. (Os05t0436700-00)
MQTL-HD3	5	Os05g0436900			Zinc finger, DHHC-type domain containing protein. (Os05t0436900-01)
MQTL-HD3	5	Os05g0436950			Hypothetical protein. (Os05t0436950-00)
MQTL-HD3	5	Os05g0437050			Conserved hypothetical protein. (Os05t0437050-00)
MQTL-HD3	5	Os05g0437100			Pathogenesis-related transcriptional factor and ERF domain containing protein. (Os05t0437100-00)
MQTL-HD3	5	Os05g0437200			Protein of unknown function DUF502 family protein. (Os05t0437200-01);Protein of unknown function DUF502 family protein. (Os05t0437200-02)
MQTL-HD3	5	Os05g0437300			Nucleotide-binding, alpha-beta plait domain containing protein. (Os05t0437300-01)
MQTL-HD3	5	Os05g0437401			Conserved hypothetical protein. (Os05t0437401-00)
MQTL-HD3	5	Os05g0437500			Yip1 domain containing protein. (Os05t0437500-01)
MQTL-HD3	5	Os05g0437700	OsbZIP40	b-ZIP TRANSCRIPTION FACTOR 40	Similar to G-box-binding factor 4. (Os05t0437700-01)
MQTL-HD3	5	Os05g0437750			Hypothetical gene. (Os05t0437750-00)
MQTL-HD3	5	Os05g0437800			Conserved hypothetical protein. (Os05t0437800-01)
MQTL-HD3	5	Os05g0437900	OsTLP1, OsTLP1a, OsTLP1b, OsTLP1c, OsTLP8, OsFbox259, Os_F0415	tubby-like protein 1, tubby-like protein 8, F-box protein 259	Tubby family protein. (Os05t0437900-01);Similar to Tubby-like F-box protein 8. (Os05t0437900-03)
MQTL-HD3	5	Os05g0438201			Conserved hypothetical protein. (Os05t0438201-00)
MQTL-HD3	5	Os05g0438500			Similar to Soluble inorganic pyrophosphatase (EC 3.6.1.1) (Pyrophosphate phospho- hydrolase) (PPase). (Os05t0438500-01)
MQTL-HD3	5	Os05g0438600			Fructose-1,6-bisphosphatase class 1/Sedoheputulose-1,7-bisphosphatase domain containing protein. (Os05t0438600-01)
MQTL-HD3	5	Os05g0438700			Similar to Histone H3. (Os05t0438700-01)
MQTL-HD3	5	Os05g0438800			Similar to Actin 1. (Os05t0438800-01)
MQTL-HD3	5	Os05g0439000			Similar to RING-H2 finger protein ATL1O (RING-H2 finger protein ATL11). (Os05t0439000-01)
MQTL-HD3	5	Os05g0439100			Similar to Transcription factor MYC7E (Fragment). (Os05t0439100-01)
MQTL-HD3	5	Os05g0439200			Hypothetical protein. (Os05t0439200-01)
MQTL-HD3	5	Os05g0439300			Pentatricopeptide repeat domain containing protein. (Os05t0439300-01)
MQTL-HD3	5	Os05g0439400	OsPUB44	plant U-box-containing protein 44, U-box protein 44	Similar to Arm repeat containing protein. (Os05t0439400-01)
MQTL-HD3	5	Os05g0439750			Conserved hypothetical protein. (Os05t0439750-00)
MQTL-HD3	5	Os05g0440000	OsDof29, Dof29, OsDof-29	DNA BINDING WITH ONE FINGER 29	Zinc finger, Dof-type family protein. (Os05t0440000-00)
MQTL-HD3	5	Os05g0440100			Similar to (RAP Annotation release2) Histone deacetylase superfamily protein. (Os05t0440100-01);Similar to (RAP Annotation release2) Histone deacetylase superfamily protein. (Os05t0440100-02)
MQTL-HD3	5	Os05g0440150			Hypothetical gene. (Os05t0440150-00)
MQTL-HD3	5	Os05g0440201			Hypothetical gene. (Os05t0440201-01)
MQTL-HD3	5	Os05g0440250			Histone deacetylase superfamily protein. (Os05t0440250-01)
MQTL-HD3	5	Os05g0440300			Similar to S1 self-incompatibility locus-linked G221 protein (Fragment). (Os05t0440300-01)
MQTL-HD3	5	Os05g0440466			Hypothetical protein. (Os05t0440466-00)
MQTL-HD3	5	Os05g0440632			Similar to Histone deacetylase superfamily. (Os05t0440632-00)
MQTL-HD3	5	Os05g0440800	OsNek4	NIMA-related kinase 4	Serine/threonine protein kinase domain containing protein. (Os05t0440800-01)
MQTL-HD3	5	Os05g0440900	OsOFP23, OsOFP20	OVATE family protein 23, ovate family protein 20, OVATE-domain containing protein 20	Protein of unknown function DUF623, plant domain containing protein. (Os05t0440900-00)
MQTL-HD3	5	Os05g0441400	OsOFP14, OsOFP21	OVATE family protein 14, ovate family protein 21, OVATE-domain containing protein 21	Protein of unknown function DUF623, plant domain containing protein. (Os05t0441400-01)
MQTL-HD3	5	Os05g0441500			Conserved hypothetical protein. (Os05t0441500-01);Conserved hypothetical protein. (Os05t0441500-02)
MQTL-HD3	5	Os05g0441750			Conserved hypothetical protein. (Os05t0441750-00)
MQTL-HD3	5	Os05g0442000			Hypothetical conserved gene. (Os05t0442000-00)
MQTL-HD3	5	Os05g0442400	OsMYB-1, MID1|OsARM1	MYB Important for Drought Response1, Myb-like DNA-binding domain containing protein 1	R-R-type MYB-like transcription factor, Response to drought stress during reproductive development (Os05t0442400-01)
MQTL-HD3	5	Os05g0442550			Similar to H0801D08.16 protein. (Os05t0442550-01)
MQTL-HD3	5	Os05g0442700	ONAC012, ONAC12	NAC DOMAIN-CONTAINING PROTEIN 12	No apical meristem (NAM) protein domain containing protein. (Os05t0442700-01)
MQTL-HD3	5	Os05g0442750			Hypothetical protein. (Os05t0442750-00)
MQTL-HD3	5	Os05g0443300			Similar to predicted protein. (Os05t0443300-01)
MQTL-HD3	5	Os05g0443400			Similar to Glucan endo-1,3-beta-glucosidase 7. (Os05t0443400-01);Similar to Glucan endo-1,3-beta-glucosidase 7. (Os05t0443400-02)
MQTL-HD3	5	Os05g0443500	Fd, OsFd4, Fd4	ferredoxin, Ferredoxin B1, ferredoxin 4	Similar to Ferredoxin VI, chloroplast precursor (Fd VI). (Os05t0443500-01)
MQTL-HD3	5	Os05g0443700	OsSTA150	OsSTA150	Syntaxin 6, N-terminal domain containing protein. (Os05t0443700-01)
MQTL-HD3	5	Os05g0443800			Similar to Plastid division protein ftsZ1 precursor. (Os05t0443800-01)
MQTL-HD3	5	Os05g0443850			Hypothetical genes. (Os05t0443850-00)
MQTL-HD3	5	Os05g0443900	OsbZIP41, TGA1	b-ZIP TRANSCRIPTION FACTOR 41	Similar to Basic leucine zipper protein (Liguleless2). (Os05t0443900-01)
MQTL-HD3	5	Os05g0444200			Similar to T6J4.5 protein (WIP6 protein). (Os05t0444200-01)
MQTL-HD3	5	Os05g0444300			Protein of unknown function DUF914, eukaryotic family protein. (Os05t0444300-01)
MQTL-HD3	5	Os05g0444500			Similar to solute carrier family 35, member F1. (Os05t0444500-00)
MQTL-HD3	5	Os05g0444750			Hypothetical conserved gene. (Os05t0444750-01)
MQTL-HD3	5	Os05g0445000	OsRab7B2	small GTP-binding protein OsRab7B2	Hypothetical protein. (Os05t0445000-01)
MQTL-HD3	5	Os05g0445100	OsCYP450	cytochrome P450	Cytochrome P450 family protein. (Os05t0445100-01);Cytochrome P450 domain containing protein. (Os05t0445100-02)
MQTL-HD3	5	Os05g0445500			Similar to Acidic ribosomal protein (Fragment). (Os05t0445500-01);Similar to 60S acidic ribosomal protein p2b (Fragment). (Os05t0445500-02)
MQTL-HD3	5	Os05g0445650			Hypothetical protein. (Os05t0445650-00)
MQTL-HD3	5	Os05g0445800			Conserved hypothetical protein. (Os05t0445800-00)
MQTL-HD3	5	Os05g0445900	ROS1C, ROS1c, DME2, DNG701	REPRESSOR OF SILENCING 1c	5-methylcytosine DNA glycosylase/lyase, Demethylation of retrotransposon Tos17, Promotion of Tos17 transposition, Seed development (Os05t0445900-01);5-methylcytosine DNA glycosylase/lyase (Os05t0445900-02)
MQTL-HD3	5	Os05g0446300			Similar to G10 protein homolog (EDG-2). (Os05t0446300-01)
MQTL-HD3	5	Os05g0446500			Conserved hypothetical protein. (Os05t0446500-01);Conserved hypothetical protein. (Os05t0446500-02)
MQTL-HD3	5	Os05g0446550	ROS1D, ROS1d	REPRESSOR OF SILENCING 1d	Similar to DNA glycosylase/lyase 701. (Os05t0446550-00)
MQTL-HD3	5	Os05g0446600	ROS1D, ROS1d	REPRESSOR OF SILENCING 1d	Similar to DNA glycosylase/lyase 701. (Os05t0446600-01)
MQTL-HD3	5	Os05g0446800			Similar to Arginyl-tRNA--protein transferase 1 (EC 2.3.2.8) (R-transferase 1) (Arginyltransferase 1) (Arginine-tRNA--protein transferase 1). Splice isoform ATE1-2. (Os05t0446800-01);Similar to Arginyl-tRNA--protein transferase 1 (EC 2.3.2.8) (R-transferase 1) (Arginyltransferase 1) (Arginine-tRNA--protein transferase 1). Splice isoform ATE1-2. (Os05t0446800-02);Similar to Arginyl-tRNA--protein tr…
MQTL-HD3	5	Os05g0446900			Glycoside hydrolase, carbohydrate-binding domain containing protein. (Os05t0446900-01)
MQTL-HD3	5	Os05g0447000			Similar to Pleckstrin homology domain-containing protein 1 (AtPH1). (Os05t0447000-01)
MQTL-HD3	5	Os05g0447200	OsLAX3, OsRAU3, OsAUX2, LAX3, RAU3, AUX2	like aux1-3, related to AUX1-3, auxin transporter 2	Similar to auxin transporter-like protein 1. (Os05t0447200-01);Similar to AUX1-like protein. (Os05t0447200-02)
MQTL-HD3	5	Os05g0447250			Hypothetical protein. (Os05t0447250-00)
MQTL-HD3	5	Os05g0447500	OsMed13_1, Med13_1	Mediator 13_1	Mediator complex, subunit Med13 domain containing protein. (Os05t0447500-00)
MQTL-HD3	5	Os05g0447540			Hypothetical gene. (Os05t0447540-00)
MQTL-HD3	5	Os05g0447580	OsMed13_1, Med13_1	Mediator 13_1	Hypothetical conserved gene. (Os05t0447580-00)
MQTL-HD3	5	Os05g0447620	OsMed13_1, Med13_1	Mediator 13_1	Hypothetical conserved gene. (Os05t0447620-00)
MQTL-HD3	5	Os05g0447660			Hypothetical conserved gene. (Os05t0447660-01)
MQTL-HD3	5	Os05g0447700			Tetratricopeptide-like helical domain containing protein. (Os05t0447700-01)
MQTL-HD3	5	Os05g0447800			Similar to H0212B02.6 protein. (Os05t0447800-00)
MQTL-HD3	5	Os05g0448300			Similar to glycerol-3-phosphate acyltransferase 8. (Os05t0448300-01)
MQTL-HD3	5	Os05g0448675			Conserved hypothetical protein. (Os05t0448675-00)
MQTL-HD3	5	Os05g0448700	OsERF#085, OsERF085, OsERF85, AP2/EREBP#151, AP2/EREBP151, AP2/EREBP#062, AP2/EREBP62	ETHYLENE RESPONSE FACTOR 85	Conserved hypothetical protein. (Os05t0448700-01)
MQTL-HD3	5	Os05g0449100			Hypothetical protein. (Os05t0449100-01)
MQTL-HD3	5	Os05g0449200			Transferase family protein. (Os05t0449200-01)
MQTL-HD3	5	Os05g0449250			Hypothetical protein. (Os05t0449250-00)
MQTL-HD3	5	Os05g0449500	OsCOI1b, COI1b, OsCOI1H, OsFbox260, Os_F0646	coronatine insensitive 1b, F-box protein 260	Component of the SCF E3 ubiquitin ligase complex, Jasmonate-regulated defense responses, Regulation of leaf senescence (Os05t0449500-01)
MQTL-HD3	5	Os05g0449600			Similar to glycosyl hydrolase family 3 protein. (Os05t0449600-01);Hypothetical conserved gene. (Os05t0449600-02)
MQTL-HD3	5	Os05g0449750			Hypothetical protein. (Os05t0449750-00)
MQTL-HD3	5	Os05g0449900			Homeodomain-like containing protein. (Os05t0449900-01)
MQTL-HD3	5	Os05g0450300			Conserved hypothetical protein. (Os05t0450300-01)
MQTL-HD3	5	Os05g0450600			Uncharacterised protein family UPF0503 domain containing protein. (Os05t0450600-01)
MQTL-HD3	5	Os05g0450733			Conserved hypothetical protein. (Os05t0450733-01)
MQTL-HD3	5	Os05g0451100	OsPT23	PHOSPHATE TRANSPORTER 23	Major facilitator superfamily protein. (Os05t0451100-01)
MQTL-HD3	5	Os05g0451200			Hypothetical protein. (Os05t0451200-01)
MQTL-HD3	5	Os05g0451300			Conserved hypothetical protein. (Os05t0451300-01)
MQTL-HD3	5	Os05g0451900	OsSTA151	OsSTA151	Similar to Axi 1 (Auxin-independent growth promoter)-like protein. (Os05t0451900-01)
MQTL-HD3	5	Os05g0452151			Hypothetical protein. (Os05t0452151-00)
MQTL-HD3	5	Os05g0452500			Conserved hypothetical protein. (Os05t0452500-01)
MQTL-HD3	5	Os05g0452600			Similar to 50S ribosomal protein L33. (Os05t0452600-01)
MQTL-HD3	5	Os05g0452800			Zinc finger, RING/FYVE/PHD-type domain containing protein. (Os05t0452800-01)
MQTL-HD3	5	Os05g0452900			Similar to phosphatidic acid phosphatase-related / PAP2-related. (Os05t0452900-01);Similar to Phosphatidic acid phosphatase-like protein. (Os05t0452900-02)
MQTL-HD3	5	Os05g0453100			Hypothetical protein. (Os05t0453100-01)
MQTL-HD3	5	Os05g0453300			Conserved hypothetical protein. (Os05t0453300-01)
MQTL-HD3	5	Os05g0453401			Hypothetical protein. (Os05t0453401-00)
MQTL-HD3	5	Os05g0453500			Guanylyl cyclase domain containing protein. (Os05t0453500-01)
MQTL-HD3	5	Os05g0453700			Similar to USP family protein. (Os05t0453700-01);Similar to ENOD18 protein (Fragment). (Os05t0453700-02)
MQTL-HD3	5	Os05g0453900	PSF1	PARTNER OF SLD FIVE 1	Similar to DNA replication complex GINS protein PSF1. (Os05t0453900-00)
MQTL-HD3	5	Os05g0454200	bgl, OsRopGEF10	BRIGHT GREEN LEAF	Guanine nucleotide exchange factors for Rop, Activation of small cuticular papillae development on leaf epidermis (Os05t0454200-01)
MQTL-HD3	5	Os05g0454400			Conserved hypothetical protein. (Os05t0454400-01)
MQTL-HD3	5	Os05g0454500			Conserved hypothetical protein. (Os05t0454500-01)
MQTL-HD3	5	Os05g0454800			Similar to CBL-interacting protein kinase 6. (Os05t0454800-00)
MQTL-HD3	5	Os05g0455200	SH5	SHATTERING 5	Similar to Homeodomain protein JUBEL2. (Os05t0455200-01);Similar to QSH-1. (Os05t0455200-02)
MQTL-HD3	5	Os05g0455250			Hypothetical protein. (Os05t0455250-00)
MQTL-HD3	5	Os05g0455400	OsbHLH058	basic helix-loop-helix protein 058	Similar to DNA binding protein. (Os05t0455400-01)
MQTL-HD3	5	Os05g0455500	OsP5CS, P5CS1, OsP5CS1	P5C SYNTHETASE	Similar to Delta-1-pyrroline-5-carboxylate synthetase. (Os05t0455500-01);Similar to Delta 1-pyrroline-5-carboxylate synthetase (P5CS). (Os05t0455500-02)
MQTL-HD3	5	Os05g0455600			Prenylated rab acceptor PRA1 family protein. (Os05t0455600-01);Prenylated rab acceptor PRA1 family protein. (Os05t0455600-02)
MQTL-HD3	5	Os05g0455700			Phosphoribosyltransferase domain containing protein. (Os05t0455700-01);Phosphoribosyltransferase domain containing protein. (Os05t0455700-02)
MQTL-HD3	5	Os05g0455800			Yip1 domain containing protein. (Os05t0455800-01)
MQTL-HD3	5	Os05g0455900			Pentatricopeptide repeat domain containing protein. (Os05t0455900-01)
MQTL-HD3	5	Os05g0456000			Mitochondrial glycoprotein family protein. (Os05t0456000-01)
MQTL-HD3	5	Os05g0456100			Similar to Aldose reductase ALDRXV4. (Os05t0456100-01);Non-protein coding transcript. (Os05t0456100-02)
MQTL-HD3	5	Os05g0456200			Similar to Aldose reductase. (Os05t0456200-00)
MQTL-HD3	5	Os05g0456300			Aldose reductase. (Os05t0456300-01);Similar to cDNA clone:001-207-F04, full insert sequence. (Os05t0456300-02)
MQTL-HD3	5	Os05g0456401			Hypothetical gene. (Os05t0456401-00)
MQTL-HD3	5	Os05g0456500			Uncharacterised protein family UPF0497, trans-membrane plant domain containing protein. (Os05t0456500-01);Similar to predicted protein. (Os05t0456500-02)
MQTL-HD3	5	Os05g0456800			Hypothetical gene. (Os05t0456800-01)
MQTL-HD3	5	Os05g0456900			Conserved hypothetical protein. (Os05t0456900-01)
MQTL-HD3	5	Os05g0456925			Similar to regulator of chromosome condensation (RCC1) family protein. (Os05t0456925-00)
MQTL-HD3	5	Os05g0456962			Hypothetical protein. (Os05t0456962-00)
MQTL-HD3	5	Os05g0457000			Cytochrome c oxidase, subunit VIIa domain containing protein. (Os05t0457000-01)
MQTL-HD3	5	Os05g0457200	OsPP2C49, PP2C49, OsPP76	protein phosphatase 2C49, protein phosphatase 2C 49, protein phosphatase 76	Similar to protein phosphatase 2C. (Os05t0457200-01)
MQTL-HD3	5	Os05g0457300			Hypothetical gene. (Os05t0457300-00)
MQTL-HD3	5	Os05g0457600			Similar to Avr9/Cf-9 rapidly elicited protein 137. (Os05t0457600-00)
MQTL-HD3	5	Os05g0457700			Tetratricopeptide-like helical domain containing protein. (Os05t0457700-01)
MQTL-HD3	5	Os05g0457800			Similar to Glycerol-3-phosphate acyltransferase 5 (EC 2.3.1.15) (AtGPAT5). (Os05t0457800-01);Similar to Glycerol-3-phosphate acyltransferase 5 (EC 2.3.1.15) (AtGPAT5). (Os05t0457800-02)
MQTL-HD3	5	Os05g0458000			Zinc finger, DHHC-type domain containing protein. (Os05t0458000-01);Zinc finger, DHHC-type domain containing protein. (Os05t0458000-02)
MQTL-HD3	5	Os05g0458100	OsFKBP20-1a, OsFKBP20	FK506 binding protein 20-1a, FK506-binding protein 20	Similar to FK506-binding protein 4 (EC 5.2.1.8) (Peptidyl-prolyl cis-trans isomerase) (PPIase) (Rotamase) (p59 protein) (HSP binding immunophilin) (HBI) (FKBP52 protein) (52 kDa FK506 binding protein) (FKBP59). (Os05t0458100-01)
MQTL-HD3	5	Os05g0458200			Hypothetical conserved gene. (Os05t0458200-01)
MQTL-HD3	5	Os05g0458300	OsLAC13	LACCASE 13	Similar to L-ascorbate oxidase. (Os05t0458300-00)
MQTL-HD3	5	Os05g0458400	OsFtsH8, FtsH8	FTSH8	Similar to AAA-metalloprotease FtsH. (Os05t0458400-01)
MQTL-HD3	5	Os05g0458500	OsLAC14	LACCASE 14	Similar to Laccase (EC 1.10.3.2). (Os05t0458500-00)
MQTL-HD3	5	Os05g0458600	OsLAC, OsLAC15	LACCASE 15	Similar to Laccase (EC 1.10.3.2). (Os05t0458600-01);Similar to Laccase-12/13. (Os05t0458600-02)
MQTL-HD3	5	Os05g0459000			Similar to Gag/env/c-myb protein (Fragment). (Os05t0459000-01)
MQTL-HD3	5	Os05g0459200			Hypothetical genes. (Os05t0459200-00)
MQTL-HD3	5	Os05g0459300			Conserved hypothetical protein. (Os05t0459300-01);Conserved hypothetical protein. (Os05t0459300-02);Conserved hypothetical protein. (Os05t0459300-03)
MQTL-HD3	5	Os05g0459400		KIN10C	Kinesin, motor region domain containing protein. (Os05t0459400-01);Similar to kinesin motor protein-related. (Os05t0459400-02)
MQTL-HD3	5	Os05g0459600			Hypothetical conserved gene. (Os05t0459600-00)
MQTL-HD3	5	Os05g0459700	OsFLA26	FASCICLIN-LIKE ARABINOGALACTAN PROTEIN 26	Similar to Fasciclin-like protein FLA22. (Os05t0459700-01)
MQTL-HD3	5	Os05g0459900			Similar to 60S ribosomal protein L36-1. (Os05t0459900-01);Similar to 60S ribosomal protein L36. (Os05t0459900-02)
MQTL-HD3	5	Os05g0460000	OsctHSP70-1, ctHSP70-1, OsMed37_6, Med37_6	CYTOSOLIC HEAT SHOCK PROTEIN 70-1	Similar to 70 kDa heat shock cognate protein 1. (Os05t0460000-01)
MQTL-HD3	5	Os05g0460200	OsUBC12	UBIQUITIN-CONJUGATING ENZYME 12	Similar to Ubiquitin carrier protein. (Os05t0460200-01)
MQTL-HD3	5	Os05g0460475			Similar to Histone H2B.11. (Os05t0460475-00)
MQTL-HD3	5	Os05g0460500			Hypothetical gene. (Os05t0460500-00)
MQTL-HD3	5	Os05g0460600		RIBA3	Similar to GTP cyclohydrolase II/3,4-dihydroxy-2-butanone-4-phosphate synthase- like protein (Fragment). (Os05t0460600-01);Similar to riboflavin biosynthesis protein ribAB. (Os05t0460600-02)
MQTL-HD3	5	Os05g0460700			Ribosomal protein L17 family protein. (Os05t0460700-01)
MQTL-HD3	5	Os05g0460800			Protein-tyrosine phosphatase-like, PTPLA domain containing protein. (Os05t0460800-01);Similar to protein tyrosine phosphatase-like protein PTPLB. (Os05t0460800-02)
MQTL-HD3	5	Os05g0460900			Hypothetical conserved gene. (Os05t0460900-00)
MQTL-HD3	5	Os05g0461000		COPZ1	Clathrin adaptor, sigma subunit/coatomer, zeta subunit domain containing protein. (Os05t0461000-01);Clathrin adaptor, sigma subunit/coatomer, zeta subunit domain containing protein. (Os05t0461000-02)
MQTL-HD3	5	Os05g0461200			Zinc finger, C2H2 domain containing protein. (Os05t0461200-00)
MQTL-HD3	5	Os05g0461300	OsRab8A2	small GTP-binding protein OsRab8A2	Similar to RAB8C. (Os05t0461300-01);Similar to RAB8C. (Os05t0461300-02)
MQTL-HD3	5	Os05g0461350			Hypothetical gene. (Os05t0461350-00)
MQTL-HD3	5	Os05g0461400			Similar to Histone H2A.2.1. (Os05t0461400-02)
MQTL-HD3	5	Os05g0461600			Similar to SIK1 protein (Nucleolar protein NOP56). (Os05t0461600-01)
MQTL-HD3	5	Os05g0461900	OsMTP11.1	metal tolerance protein 11.1	Metal tolerance protein 6. (Os05t0461900-00)
MQTL-HD3	5	Os05g0462000			Similar to plant-specific domain TIGR01589 family protein. (Os05t0462000-00)
MQTL-HD3	5	Os05g0462200			Hypothetical conserved gene. (Os05t0462200-00)
MQTL-HD3	5	Os05g0462301			Similar to predicted protein. (Os05t0462301-00)
MQTL-HD3	5	Os05g0462400			Lipin, N-terminal conserved region domain containing protein. (Os05t0462400-01)
MQTL-HD3	5	Os05g0462500			Transmembrane receptor, eukaryota domain containing protein. (Os05t0462500-01)
MQTL-HD3	5	Os05g0462600			SAC3/GANP family protein. (Os05t0462600-01);SAC3/GANP family protein. (Os05t0462600-02)
MQTL-HD3	5	Os05g0462700			Similar to Histone H4. (Os05t0462700-01)
MQTL-HD3	5	Os05g0462900			Similar to Histone H4. (Os05t0462900-00)
MQTL-HD3	5	Os05g0463000	OsRLCK188	RECEPTOR-LIKE CYTOPLASMIC KINASE 188	Similar to Receptor protein kinase-like protein. (Os05t0463000-01)
MQTL-HD3	5	Os05g0463100			Hypothetical gene. (Os05t0463100-01)
MQTL-HD3	5	Os05g0463300	OsSTA152	OsSTA152	Hypothetical conserved gene. (Os05t0463300-00)
MQTL-HD3	5	Os05g0463400			PWWP domain containing protein. (Os05t0463400-01)
MQTL-HD3	5	Os05g0463500			PWWP domain containing protein. (Os05t0463500-01)
MQTL-HD3	5	Os05g0463600			Conserved hypothetical protein. (Os05t0463600-01);Conserved hypothetical protein. (Os05t0463600-02)
MQTL-HD3	5	Os05g0463800	OsHAP3C, OsNF-YB-4, NFYB4, NF-YB3, OsHAP3B, HAP3B	HAP3C SUBUNIT OF CCAAT-BOX BINDING COMPLEX	Similar to Nuclear transcription factor Y subunit B-3. (Os05t0463800-01);CCAAT-box binding transcription factor, Chloroplast biogenesis (Os05t0463800-02)
MQTL-HD3	5	Os05g0463900			HECT domain containing protein. (Os05t0463900-01)
MQTL-HD3	5	Os05g0464001			Conserved hypothetical protein. (Os05t0464001-00)
MQTL-HD3	5	Os05g0464100	OsMCM8	MINI-CHROMOSOME MAINTENANCE PROTEIN 8	MCM family protein. (Os05t0464100-01)
MQTL-HD3	5	Os05g0464150			Hypothetical protein. (Os05t0464150-00)
MQTL-HD3	5	Os05g0464200			Hypothetical conserved gene. (Os05t0464200-00)
MQTL-HD3	5	Os05g0464300			Conserved hypothetical protein. (Os05t0464300-01)
MQTL-HD3	5	Os05g0464350			Hypothetical protein. (Os05t0464350-00)
MQTL-HD3	5	Os05g0464400			Hypothetical conserved gene. (Os05t0464400-00)
MQTL-HD3	5	Os05g0464550			Conserved hypothetical protein. (Os05t0464550-00)
MQTL-HD3	5	Os05g0465000			Conserved hypothetical protein. (Os05t0465000-01)
MQTL-HD3	5	Os05g0465100			RabGAP/TBC domain containing protein. (Os05t0465100-01)
MQTL-HD3	5	Os05g0465250			Hypothetical protein. (Os05t0465250-00)
MQTL-HD3	5	Os05g0465400			Protein of unknown function DUF1218 family protein. (Os05t0465400-01)
MQTL-HD3	5	Os05g0465800	rbohD, OsrbohD, Os rbohD, OsRbohD, OsNox4	RESPIRATORY BURST OXIDASE HOMOLOG D	Similar to RbohAp108. (Os05t0465800-01)
MQTL-HD3	5	Os05g0466100	OsCCT17, OsCMF5	CCT domain-containing gene 17, CCT (CO, CO-LIKE and TOC1) domain protein 17, CCT domain protein 17, CCT MOTIF FAMILY (CMF) gene 5	CCT domain containing protein. (Os05t0466100-01)
MQTL-HD3	5	Os05g0466200			KIP1-like domain containing protein. (Os05t0466200-01)
MQTL-HD3	5	Os05g0466600			Similar to Histone H4. (Os05t0466600-01)
MQTL-HD3	5	Os05g0466800			Similar to CTD small phosphatase-like protein. (Os05t0466800-01)
MQTL-HD3	5	Os05g0466900			Serine/threonine protein kinase domain containing protein. (Os05t0466900-01)
MQTL-HD3	5	Os05g0467000	OsCDPK16, OsCPK16	CALCIUM-DEPENDENT PROTEIN KINASE 16	Similar to Calcium-dependent protein kinase. (Os05t0467000-01);Similar to Calcium-dependent protein kinase. (Os05t0467000-02)
MQTL-HD3	5	Os05g0467150			Hypothetical gene. (Os05t0467150-00)
MQTL-HD3	5	Os05g0467300			SelT/selW/selH selenoprotein family protein. (Os05t0467300-01)
MQTL-HD3	5	Os05g0467400			Domain of unknown function DUF1618 domain containing protein. (Os05t0467400-01)
MQTL-HD3	5	Os05g0467501			Similar to Elongation factor 2. (Os05t0467501-00)
MQTL-HD3	5	Os05g0467600			Conserved hypothetical protein. (Os05t0467600-01)
MQTL-HD3	5	Os05g0467700			Protein of unknown function DUF1618 domain containing protein. (Os05t0467700-01);Protein of unknown function DUF1618 domain containing protein. (Os05t0467700-02)
MQTL-HD3	5	Os05g0467900			Domain of unknown function DUF1618 domain containing protein. (Os05t0467900-00)
MQTL-HD3	5	Os05g0468100			Protein of unknown function DUF1618 domain containing protein. (Os05t0468100-01)
MQTL-HD3	5	Os05g0468200			Domain of unknown function DUF1618 domain containing protein. (Os05t0468200-01)
MQTL-HD3	5	Os05g0468400			Domain of unknown function DUF1618 domain containing protein. (Os05t0468400-01)
MQTL-HD3	5	Os05g0468500	OsGELP68	GDSL ESTERASE/LIPASE PROTEIN 68	Esterase, SGNH hydrolase-type domain containing protein. (Os05t0468500-01)
MQTL-HD3	5	Os05g0468550			Hypothetical gene. (Os05t0468550-01)
MQTL-HD3	5	Os05g0468600			Similar to UGP3 (UDP-GLUCOSE PYROPHOSPHORYLASE 3). (Os05t0468600-00)
MQTL-HD3	5	Os05g0468700	OsAMT2;1, AMT2-1, OsAMT2.1	AMMONIUM TRANSPORTER 2;1	Ammonium transporter. (Os05t0468700-01)
MQTL-HD3	5	Os05g0468750			Hypothetical gene. (Os05t0468750-00)
MQTL-HD3	5	Os05g0468800	CRP	COLD REGULATED PROTEIN	Phosphatidylethanolamine-binding protein PEBP domain containing protein. (Os05t0468800-01)
MQTL-HD3	5	Os05g0468900			Zinc finger, RING/FYVE/PHD-type domain containing protein. (Os05t0468900-01)
MQTL-HD3	5	Os05g0469600	pdc1*, pdc1, pdc4, pdc 1, PDC 1, RRJ2, OsPDC1	PYRUVATE DECARBOXYLASE 1	Similar to Pyruvate decarboxylase (Fragment). (Os05t0469600-01)
MQTL-HD3	5	Os05g0469701			Hypothetical protein. (Os05t0469701-00)
MQTL-HD3	5	Os05g0469800			Pyruvate decarboxylase (EC 4.1.1.1) (Fragment). (Os05t0469800-00)
MQTL-HD3	5	Os05g0469812			Hypothetical protein. (Os05t0469812-00)
MQTL-HD3	5	Os05g0469900			Conserved hypothetical protein. (Os05t0469900-01)
MQTL-HD3	5	Os05g0470000	OsTBL11, TBL11	trichome birefringence-like 11	Domain of unknown function DUF231, plant domain containing protein. (Os05t0470000-01)
MQTL-HD3	5	Os05g0470600			Hypothetical protein. (Os05t0470600-01)
MQTL-HD3	5	Os05g0470650			Hypothetical conserved gene. (Os05t0470650-01)
MQTL-HD3	5	Os05g0470700	OsRFP	RING finger protein	Zinc finger, RING/FYVE/PHD-type domain containing protein. (Os05t0470700-01)
MQTL-HD3	5	Os05g0470800			Bacterial surface antigen (D15) family protein. (Os05t0470800-01)
MQTL-HD3	5	Os05g0470900			Protein of unknown function DUF688 domain containing protein. (Os05t0470900-00)
MQTL-HD3	5	Os05g0471000			Similar to Ser-thr protein kinase (Fragment). (Os05t0471000-01)
MQTL-HD3	5	Os05g0471116			Hypothetical protein. (Os05t0471116-00)
MQTL-HD3	5	Os05g0471350	OsGRL11	GRX-like protein 11, glutaredoxin-like protein 11	Similar to electron transporter. (Os05t0471350-00)
MQTL-HD3	5	Os05g0472000		G1L8	Similar to LSH6 (LIGHT SENSITIVE HYPOCOTYLS 6). (Os05t0472000-00)
MQTL-HD3	5	Os05g0472200			Similar to predicted protein. (Os05t0472200-01);Similar to dehydration-responsive family protein. (Os05t0472200-02)
MQTL-HD3	5	Os05g0472300			Ribonuclease P/MRP, subunit p29 domain containing protein. (Os05t0472300-01)
MQTL-HD3	5	Os05g0472400	OsZIP9	zinc transporter 9, Zn transporter 9	Similar to Zinc transporter 9. (Os05t0472400-00)
MQTL-HD3	5	Os05g0472500			Hypothetical genes. (Os05t0472500-00)
MQTL-HD3	5	Os05g0472700	OsZIP5, OsZIP8, ZIP8, OsZIP9	ZINC TRANSPORTER 5	Similar to Metal transport protein. (Os05t0472700-01)
MQTL-HD3	5	Os05g0472850			Hypothetical protein. (Os05t0472850-00)
MQTL-HD3	5	Os05g0473000	OsPYL/RCAR6, PYL6, OsPYL6, OsPYL5	PYRABACTIN RESISTANCE 1 LIKE/REGULATORY COMPONENTS OF ABA RECEPTOR 6, pyrabactin resistance-like 6	Streptomyces cyclase/dehydrase family protein. (Os05t0473000-01)
MQTL-HD3	5	Os05g0473101			Hypothetical gene. (Os05t0473101-01)
MQTL-HD3	5	Os05g0473300	OsERF#043, OsERF043, OsERF43, AP2/EREBP#095, AP2/EREBP95	ETHYLENE RESPONSE FACTOR 43	Hypothetical conserved gene. (Os05t0473300-01);Hypothetical conserved gene. (Os05t0473300-02)
MQTL-HD3	5	Os05g0473401			Hypothetical conserved gene. (Os05t0473401-01);Hypothetical conserved gene. (Os05t0473401-02)
MQTL-HD3	5	Os05g0473500	OsEXO70B3, OsExo70B3, OrysaB3_Exo70	EXOCYST SUBUNIT EXO70 FAMILY PROTEIN B3	Exo70 exocyst complex subunit family protein. (Os05t0473500-01);Similar to protein binding protein. (Os05t0473500-02)
MQTL-HD3	5	Os05g0473900	OMT8	Oryza miR164-targeted gene 8	Phytanoyl-CoA dioxygenase family protein. (Os05t0473900-01)
MQTL-HD3	5	Os05g0474400	OsPRA1	Prenylated rab acceptor	Prenylated rab acceptor PRA1 family protein. (Os05t0474400-01);Non-protein coding transcript. (Os05t0474400-03)
MQTL-HD3	5	Os05g0474500			Phox-like domain containing protein. (Os05t0474500-01)
MQTL-HD3	5	Os05g0474600			Similar to Aldose reductase-related protein (EC 1.1.1.21). (Os05t0474600-01);Similar to predicted protein. (Os05t0474600-02);Similar to Aldose reductase-related protein (EC 1.1.1.21). (Os05t0474600-03)
MQTL-HD3	5	Os05g0474700			Conserved hypothetical protein. (Os05t0474700-01)
MQTL-HD3	5	Os05g0474800	OsWRKY70	WRKY GENE 70	WRKY transcription factor 70. (Os05t0474800-01)
MQTL-HD3	5	Os05g0474900			Protein of unknown function Cys-rich family protein. (Os05t0474900-01)
MQTL-HD3	5	Os05g0475300			VHS domain containing protein. (Os05t0475300-01)
MQTL-HD3	5	Os05g0475400	Osh36, OsAMTR1, AMTR1	alanine:glyoxylate aminotransferase-like protein, aminotransferase 1	Similar to Alanine:glyoxylate aminotransferase-like protein (Fragment). (Os05t0475400-01);Aminotransferase, Regulation of abiotic stress responses (Os05t0475400-02)
MQTL-HD3	5	Os05g0475475			Hypothetical gene. (Os05t0475475-00)
MQTL-HD3	5	Os05g0475600			Hypothetical conserved gene. (Os05t0475600-00)
MQTL-HD3	5	Os05g0475625			Hypothetical gene. (Os05t0475625-00)
MQTL-HD3	5	Os05g0475700	OsMFS3	MAJOR FACILITATOR SUPERFAMILY 3	Nodulin-like domain containing protein. (Os05t0475700-01);Similar to nodulin-like protein. (Os05t0475700-02)
MQTL-HD3	5	Os05g0476000			Protein of unknown function DUF688 domain containing protein. (Os05t0476000-01)
MQTL-HD3	5	Os05g0476100			Protein of unknown function DUF827, plant family protein. (Os05t0476100-01)
MQTL-HD3	5	Os05g0476200	OsMCM3	MINI-CHROMOSOME MAINTENANCE PROTEIN 3	Similar to DNA replication licensing factor MCM3 homolog (Replication origin activator) (ROA protein) (Fragment). (Os05t0476200-01);Similar to DNA replication licensing factor MCM3 homolog (Replication origin activator) (ROA protein) (Fragment). (Os05t0476200-02)
MQTL-HD3	5	Os05g0476350	OsCIPK28	CALCINEURIN B-LIKE PROTEIN-INTERACTING PROTEIN KINASE 28	Similar to CBL-interacting protein kinase 28. (Os05t0476350-00)
MQTL-HD3	5	Os05g0476400			Similar to allergen-related. (Os05t0476400-01)
MQTL-HD3	5	Os05g0476466			Similar to CBL-interacting protein kinase 28. (Os05t0476466-00)
MQTL-HD3	5	Os05g0476700	OsPUB2	arm repeat protein, plant U-box-containing protein 2, U-box protein 2	U-box E3ubiquitin ligase, Positive regulation of cold stress response (Os05t0476700-01)
MQTL-HD3	5	Os05g0477100			Hypothetical protein. (Os05t0477100-01)
MQTL-HD3	5	Os05g0477200	OsOFP15, OsOFP22	OVATE family protein 15, ovate family protein 22, OVATE-domain containing protein 22	Hypothetical conserved gene. (Os05t0477200-01)
MQTL-HD3	5	Os05g0477300			Ribosomal protein S26e domain containing protein. (Os05t0477300-03)
MQTL-HD3	5	Os05g0477500			Protein of unknown function DUF3615 domain containing protein. (Os05t0477500-01)
MQTL-HD3	5	Os05g0477600	OsEXP4 (Os-EXP4), OsEXPA4, OsEXP4, Os-EXP4, OsaEXPa1.22	ALPHA-EXPANSIN 4	Alpha-expansin OsEXPA4. (Os05t0477600-01);Non-protein coding transcript. (Os05t0477600-02)
MQTL-HD3	5	Os05g0477666			Hypothetical gene. (Os05t0477666-00)
MQTL-HD3	5	Os05g0477800			Conserved hypothetical protein. (Os05t0477800-01)
MQTL-HD3	5	Os05g0477900	OsLTP1.4, OsLtpI.4	non-specific lipid transfer protein 1.4, lipid transfer protein 1.4, type 1 non-specific lipid transfer protein 4	Similar to nonspecific lipid-transfer protein. (Os05t0477900-01)
MQTL-HD3	5	Os05g0478000			Zinc finger, RING/FYVE/PHD-type domain containing protein. (Os05t0478000-01)
MQTL-HD3	5	Os05g0478200			Conserved hypothetical protein. (Os05t0478200-01)
MQTL-HD3	5	Os05g0478250			Hypothetical protein. (Os05t0478250-00)
MQTL-HD3	5	Os05g0478300			Hypothetical conserved gene. (Os05t0478300-01)
MQTL-HD3	5	Os05g0478400	OsWRKY48	WRKY GENE 48	Similar to WRKY transcription factor 48. (Os05t0478400-00)
MQTL-HD3	5	Os05g0478700	OsWRKY84	WRKY GENE 84	Hypothetical conserved gene. (Os05t0478700-00)
MQTL-HD3	5	Os05g0478800	OsWRKY54	WRKY GENE 54	Similar to WRKY transcription factor 48. (Os05t0478800-00)
MQTL-HD3	5	Os05g0479025			Hypothetical gene. (Os05t0479025-01)
MQTL-HD3	5	Os05g0479475			Hypothetical gene. (Os05t0479475-00)
MQTL-HD3	5	Os05g0479700			NB-ARC domain containing protein. (Os05t0479700-00)
MQTL-HD3	5	Os05g0479800			Similar to NB-ARC domain containing protein, expressed. (Os05t0479800-01)
MQTL-HD3	5	Os05g0479900			Protein of unknown function DUF3133 domain containing protein. (Os05t0479900-01)
MQTL-HD3	5	Os05g0480000	OsSTN8	STN8 kinase	Serine/threonine protein kinase, Photosystem II (PSII) repair, Phosphorylation of PSII core protein (Os05t0480000-01);Similar to STN8 (Os05t0480000-02)
MQTL-HD3	5	Os05g0480200	OsTRXh9, OsTrx20	THIOREDOXIN H-TYPE 9	Thioredoxin domain 2 containing protein. (Os05t0480200-01)
MQTL-HD3	5	Os05g0480300			Conserved hypothetical protein. (Os05t0480300-01)
MQTL-HD3	5	Os05g0480350			Hypothetical gene. (Os05t0480350-00)
MQTL-HD3	5	Os05g0480400			Serine/threonine protein kinase domain containing protein. (Os05t0480400-01)
MQTL-HD3	5	Os05g0480500			Hypothetical protein. (Os05t0480500-01)
MQTL-HD3	5	Os05g0480600			Similar to transposon protein CACTA, En/Spm sub-class. (Os05t0480600-01)
MQTL-HD3	5	Os05g0480700			Similar to Vacuolar ATP synthase subunit E (EC 3.6.3.14) (V-ATPase E subunit) (Vacuolar proton pump E subunit). (Os05t0480700-01)
MQTL-HD3	5	Os05g0480800			Hypothetical conserved gene. (Os05t0480800-00)
MQTL-HD3	5	Os05g0481000	OsSNAT1	SEROTONIN N-ACETYLTRANSFERASE-1	Serotonin N-acetyltransferase, Melatonin synthesis (Os05t0481000-01);Similar to ATNSI (NUCLEAR SHUTTLE INTERACTING); N-acetyltransferase. (Os05t0481000-02);Similar to ATNSI (NUCLEAR SHUTTLE INTERACTING); N-acetyltransferase. (Os05t0481000-03)
MQTL-HD3	5	Os05g0481100			Similar to cDNA clone:J013034D11, full insert sequence. (Os05t0481100-01);Similar to predicted protein. (Os05t0481100-02);Similar to cDNA clone:J013034D11, full insert sequence. (Os05t0481100-03);Similar to cDNA clone:J013034D11, full insert sequence. (Os05t0481100-04);Similar to cDNA clone:J013034D11, full insert sequence. (Os05t0481100-05);Similar to cDNA clone:J013021N20, full insert sequence.…
MQTL-HD3	5	Os05g0481400			Transcriptional factor B3 family protein. (Os05t0481400-01)
MQTL-HD3	5	Os05g0481500			K Homology domain containing protein. (Os05t0481500-01);K Homology domain containing protein. (Os05t0481500-02)
MQTL-HD3	5	Os05g0481600			Conserved hypothetical protein. (Os05t0481600-01)
MQTL-HD3	5	Os05g0481700	OsSTA153	OsSTA153	Hypothetical conserved gene. (Os05t0481700-00)
MQTL-HD3	5	Os05g0481800			Hypothetical conserved gene. (Os05t0481800-01);Hypothetical conserved gene. (Os05t0481800-02)
MQTL-HD3	5	Os05g0481900	OsPILS6b, PILS6b	PIN likes 6b	Auxin efflux carrier domain containing protein. (Os05t0481900-01);Auxin efflux carrier domain containing protein. (Os05t0481900-02)
MQTL-HD3	5	Os05g0482400	eui1, GA16, 17ox, CYP714D1, EUI, CYP714D1/EUI, OsEUI	ELONGATED UPPERMOST INTERNODE 1	Cytochrome P450 monooxygenase, Gibberellin (GA)-deactivating enzyme, Modulation of internode elongation (Os05t0482400-01)
MQTL-HD3	5	Os05g0482501			Hypothetical conserved gene. (Os05t0482501-00)
MQTL-HD3	5	Os05g0482600			WD40 repeat-like domain containing protein. (Os05t0482600-01)
MQTL-HD3	5	Os05g0482650			Hypothetical protein. (Os05t0482650-00)
MQTL-HD3	5	Os05g0482700			Similar to 2,3-bisphosphoglycerate-independent phosphoglycerate mutase (EC 5.4.2.1) (Phosphoglyceromutase) (BPG-independent PGAM) (PGAM-I). (Os05t0482700-01)
MQTL-HD3	5	Os05g0483801			Similar to Cyclin-dependent kinase B2-1. (Os05t0483801-00)
MQTL-HD3	5	Os05g0484000			Conserved hypothetical protein. (Os05t0484000-01)
MQTL-HD3	5	Os05g0484700			Conserved hypothetical protein. (Os05t0484700-01)
MQTL-HD3	5	Os05g0484800			Protein of unknown function DUF567 family protein. (Os05t0484800-01)
MQTL-HD3	5	Os05g0485000			Cation/H+ exchanger domain containing protein. (Os05t0485000-01)
MQTL-HD3	5	Os05g0485300			TRAM, LAG1 and CLN8 homology domain containing protein. (Os05t0485300-01)
MQTL-HD3	5	Os05g0485400			Transcription factor GRAS domain containing protein. (Os05t0485400-00)
MQTL-HD3	5	Os05g0485500	UGT	flavone/flavanone C-hexosyltransferase	Similar to GAUT7 (GALACTURONOSYLTRANSFERASE 7); polygalacturonate 4-alpha-galacturonosyltransferase/ transferase, transferring glycosyl groups. (Os05t0485500-01)
MQTL-HD3	5	Os05g0485800			Similar to pollen-specific protein NTP303. (Os05t0485800-00)
MQTL-HD3	5	Os05g0485850			Hypothetical protein. (Os05t0485850-00)
MQTL-HD3	5	Os05g0486100	OsRPK1	leucine-rich repeat receptor-like kinase 1	Leucine-rich repeat receptor-like kinase, Mn<sup>2+</sup>/Mg<sup>2+</sup>-dependent serine/threonine (Ser/Thr) kinase, Ca<sup>2+</sup>-independent Ser/Thr kinase, Negative regulation of polar auxin transport, Root development (Os05t0486100-01);Hypothetical conserved gene. (Os05t0486100-02)
MQTL-HD3	5	Os05g0486150			Hypothetical gene. (Os05t0486150-01)
MQTL-HD3	5	Os05g0486200			Protein of unknown function KRTCAP2 domain containing protein. (Os05t0486200-01)
MQTL-HD3	5	Os05g0486300			Similar to CCR4-NOT transcription complex subunit 2. (Os05t0486300-01)
MQTL-HD3	5	Os05g0486600	BARD1	BARD1	Hypothetical conserved gene. (Os05t0486600-01)
MQTL-HD3	5	Os05g0486700			Ribosomal protein L24e domain containing protein. (Os05t0486700-01)
MQTL-HD3	5	Os05g0486833			Hypothetical conserved gene. (Os05t0486833-00)
MQTL-HD3	5	Os05g0487100			Hypothetical conserved gene. (Os05t0487100-00)
MQTL-HD3	5	Os05g0487300			Conserved hypothetical protein. (Os05t0487300-01);Conserved hypothetical protein. (Os05t0487300-02)
MQTL-HD3	5	Os05g0487600	Vatp, OsSTA154	V-ATPase B-subunit, p-VATPase	Similar to vacuolar ATP synthase subunit B. (Os05t0487600-01);Similar to Vacuolar ATPase B subunit. (Os05t0487600-02);Similar to Vacuolar ATPase B subunit. (Os05t0487600-03)
MQTL-HD3	5	Os05g0488000			Peptidase C1A, papain family protein. (Os05t0488000-01)
MQTL-HD3	5	Os05g0488100			Conserved hypothetical protein. (Os05t0488100-01)
MQTL-HD3	5	Os05g0488500			Ribosomal protein L34e family protein. (Os05t0488500-01)
MQTL-HD3	5	Os05g0488600			Similar to Phosphate starvation regulator protein (Regulatory protein of P- starvation acclimation response Psr1). (Os05t0488600-01)
MQTL-HD3	5	Os05g0488800	OsSIRP1, SIRP1	salt-induced RING Finger Protein 1	Salt-induced RING Finger Protein, Negative regulation of response to salt stress (Os05t0488800-01)
MQTL-HD3	5	Os05g0488900			Similar to Cytochrome b5 reductase. (Os05t0488900-01)
MQTL-HD3	5	Os05g0489000			Endonuclease/exonuclease/phosphatase domain containing protein. (Os05t0489000-01)
MQTL-HD3	5	Os05g0489100			Similar to Prolyl 4-hydroxylase alpha subunit-like protein. (Os05t0489100-01)
MQTL-HD3	5	Os05g0489200	OsLTPG12, OsLTPg12	GPI-anchored non-specific lipid transfer protein 12, type G nsLTP 12, type G non-specific lipid transfer protein 12	Plant lipid transfer protein/seed storage/trypsin-alpha amylase inhibitor domain containing protein. (Os05t0489200-01)
MQTL-HD3	5	Os05g0489500			Similar to H0322F07.8 protein. (Os05t0489500-01)
MQTL-HD3	5	Os05g0489600	ARF, ARF1, OsARFA1b, ARFA1b	ADP-ribosylation factor, ADP-ribosylation factor 1, ADP-ribosylation factor A1b	Similar to ADP-ribosylation factor 1. (Os05t0489600-01);Similar to ADP-ribosylation factor 1. (Os05t0489600-03)
MQTL-HD3	5	Os05g0489700	OsbZIP42, OsABF7, HBF1	b-ZIP TRANSCRIPTION FACTOR 42	Similar to BZIP protein BZO2H3 (Fragment). (Os05t0489700-01)
MQTL-HD3	5	Os05g0489750			Hypothetical protein. (Os05t0489750-00)
MQTL-HD3	5	Os05g0489800	CENH3, CenH3	CENTROMERIC HISTONE 3C	Centromeric histone 3 (Histone H3). (Os05t0489800-01)
MQTL-HD3	5	Os05g0489900	OsDMI3, OsCCaMK1, OsCCaMK, OsCCAMK, CCAMK	DOESN'T MAKE INFECTIONS 3	Ca/calmodulin-dependent protein kinase, Calcium/calmodulin-dependent protein kinase, Bacterial and fungal symbioses, Common symbiosis signaling (SYM) pathway (Os05t0489900-01)
MQTL-HD3	5	Os05g0490000			KRR1 interacting protein 1 domain containing protein. (Os05t0490000-01)
MQTL-HD3	5	Os05g0490100			Similar to 60S ribosomal protein L30. (Os05t0490100-01)
MQTL-HD3	5	Os05g0490200			Protein of unknown function DUF1692 domain containing protein. (Os05t0490200-01);Similar to serologically defined breast cancer antigen NY-BR-84. (Os05t0490200-02);Similar to cDNA clone:J033072O04, full insert sequence. (Os05t0490200-03)
MQTL-HD3	5	Os05g0490300	OsFbox265, Os_F0584	F-box protein 265	Cyclin-like F-box domain containing protein. (Os05t0490300-01)
MQTL-HD3	5	Os05g0490400	OsSTA155	OsSTA155	Conserved hypothetical protein. (Os05t0490400-01)
MQTL-HD3	5	Os05g0490500			Conserved hypothetical protein. (Os05t0490500-01)
MQTL-HD3	5	Os05g0490600	OsMyb5, OSMYB5, MYB5	myb transcription factor 5, transcription factor MYB5	OSMYB5. (Os05t0490600-00)
MQTL-HD3	5	Os05g0490700	OsSET22, SDG728, OsSUVH8	SET protein 22, SUVH Histone Methyltransferase 8	Similar to SET domain protein SDG111. (Os05t0490700-01);Hypothetical gene. (Os05t0490700-02)
MQTL-HD3	5	Os05g0490800			Similar to Proteasome subunit alpha type. (Os05t0490800-01)
MQTL-HD3	5	Os05g0490900			Conserved hypothetical protein. (Os05t0490900-01)
MQTL-HD3	5	Os05g0491000	OsCML9	CALMODULIN-LIKE PROTEIN 9	EF-Hand type domain containing protein. (Os05t0491000-01)
MQTL-HD3	5	Os05g0491100	CALa*, Cal1, CaM-2, CAM2, CAM, OsCaM2, OsCam2, OsCaM1, CaM1	CALMODULIN A	Similar to Calmodulin. (Os05t0491100-01);Similar to Calmodulin. (Os05t0491100-02)
MQTL-HD3	5	Os05g0491200	akin-b, akin-beta	b-subunit of SnRK1, beta-subunit of SnRK1	Similar to SNF1 kinase complex anchoring protein (Fragment). (Os05t0491200-01);Similar to SNF1 kinase complex anchoring protein (Fragment). (Os05t0491200-02)
MQTL-HD3	5	Os05g0491400			Similar to LRR protein. (Os05t0491400-01)
MQTL-HD3	5	Os05g0491500			Similar to Transfactor-like protein. (Os05t0491500-01);Similar to Transfactor-like protein. (Os05t0491500-02)
MQTL-HD3	5	Os05g0491700	OsVQ20	VQ motif-containing protein 20	VQ domain containing protein. (Os05t0491700-00)
MQTL-HD3	5	Os05g0491800			Hypothetical protein. (Os05t0491800-00)
MQTL-HD3	5	Os05g0491900	OsCDPK14, OsCPK14	CALCIUM-DEPENDENT PROTEIN KINASE 14	Hypothetical conserved gene. (Os05t0491900-00)
MQTL-HD3	5	Os05g0492000	OsbZIP43	b-ZIP TRANSCRIPTION FACTOR 43	Similar to BZIP transcription factor. (Os05t0492000-00)
MQTL-HD3	5	Os05g0492100			Hypothetical protein. (Os05t0492100-01)
MQTL-HD3	5	Os05g0492200	YR1, YR7, YR11, YR20, YR22, YR24	YR1, YR7, YR11, YR20, YR22, YR24	NB-ARC domain containing protein. (Os05t0492200-01)
MQTL-HD3	5	Os05g0492300			Conserved hypothetical protein. (Os05t0492300-00)
MQTL-HD3	5	Os05g0492500			Hypothetical protein. (Os05t0492500-01)
MQTL-HD3	5	Os05g0492600	YR48	YR48	Similar to NBS-LRR type resistance protein (Fragment). (Os05t0492600-00)
MQTL-HD3	5	Os05g0493100			Similar to KI domain interacting kinase 1. (Os05t0493100-01)
MQTL-HD3	5	Os05g0493133			Hypothetical protein. (Os05t0493133-00)
MQTL-HD3	5	Os05g0493166			Hypothetical protein. (Os05t0493166-00)
MQTL-HD3	5	Os05g0493400			Similar to Cyclin box (Fragment). (Os05t0493400-01)
MQTL-HD3	5	Os05g0493500	CycB1;2, CycB1;os;2, Orysa;CycB1;2	CYCLIN-B1-2	Similar to Cyclin-B1-5. (Os05t0493500-00)
MQTL-HD3	5	Os05g0493600			Similar to indole-3-acetate beta-glucosyltransferase. (Os05t0493600-00)
MQTL-HD3	5	Os05g0493800			Similar to nodulin-like protein. (Os05t0493800-01)
MQTL-HD3	5	Os05g0494000	C3H1	p-coumaroyl shikimate/quinate 3-hydroxylase 1	Similar to Cytochrome P450 98A1 (EC 1.14.-.-). (Os05t0494000-01)
MQTL-HD3	5	Os05g0494050			Hypothetical gene. (Os05t0494050-00)
MQTL-HD3	5	Os05g0494100	OsDrAp2, DrAp2, OsHAPL1, HAPL1	DR1 ASSOCIATED PROTEIN 2	Histone-like transcription factor, Transcriptional repressor, Repressor of heading date, Inhibition of flowering under long-day condition (Os05t0494100-01)
MQTL-HD3	5	Os05g0494200	Oc2*, Oc2, OC-II, OC-III, OCII, OsCYS2	ORYZACYSTATIN 2	Similar to Cystatin (Fragment). (Os05t0494200-01);Similar to Cysteine proteinase inhibitor-II (Oryzacystatin-II). (Os05t0494200-02)
MQTL-HD3	5	Os05g0494500			Protein of unknown function DUF250 domain containing protein. (Os05t0494500-01);Protein of unknown function DUF250 domain containing protein. (Os05t0494500-02)
MQTL-HD3	5	Os05g0494600	Os_F0757	Os_F0757	Similar to Circadian clock coupling factor ZGT. (Os05t0494600-01)
MQTL-HD3	5	Os05g0494700			Hypothetical conserved gene. (Os05t0494700-01)
MQTL-HD3	5	Os05g0494800			Hypothetical protein. (Os05t0494800-01)
MQTL-HD3	5	Os05g0494900			SH2 motif domain containing protein. (Os05t0494900-01);Similar to GTB1 (GLOBAL TRANSCRIPTION FACTOR GROUP B1); RNA binding / hydrolase, acting on ester bonds / transcription elongation regulator. (Os05t0494900-02)
MQTL-HD3	5	Os05g0495000			Hypothetical conserved gene. (Os05t0495000-00)
MQTL-HD3	5	Os05g0495100			Zinc finger, C2H2-type domain containing protein. (Os05t0495100-01)
MQTL-HD3	5	Os05g0495200	OsbZIP44	b-ZIP TRANSCRIPTION FACTOR 44	Basic leucine zipper domain containing protein. (Os05t0495200-01);Basic leucine zipper domain containing protein. (Os05t0495200-02)
MQTL-HD3	5	Os05g0495300			Conserved hypothetical protein. (Os05t0495300-01);Hypothetical conserved gene. (Os05t0495300-02);Conserved hypothetical protein. (Os05t0495300-06);Non-protein coding transcript. (Os05t0495300-07)
MQTL-HD3	5	Os05g0495600	osACA7, OsACA6, OsACA7, OsPM5ATP4	CA2+-ATPASE 7	Similar to autoinhibited calcium ATPase. (Os05t0495600-00)
MQTL-HD3	5	Os05g0495700	GPDH1, OsGPDH1-1	glycerol-3-phosphate dehydrogenase 1	Similar to Glycerol-3-phosphate dehydrogenase. (Os05t0495700-01);Similar to Glycerol-3-phosphate dehydrogenase. (Os05t0495700-02)
MQTL-HD3	5	Os05g0495900	Gns8	beta-1, 3-glucanase 8	Similar to Beta-1,3-glucanase precursor (Fragment). (Os05t0495900-01)
MQTL-HD3	5	Os05g0496000			Conserved hypothetical protein. (Os05t0496000-01)
MQTL-HD3	5	Os05g0496100			Translation initiation factor eIF3 subunit domain containing protein. (Os05t0496100-00)
MQTL-HD3	5	Os05g0496200	OsPGK3, OsPGK3a, OsPGK3b, OsPGK3c	PHOSPHOGLYCERATE KINASE 3	Similar to 3-phosphoglycerate kinase (Fragment). (Os05t0496200-01);Similar to phosphoglycerate kinase. (Os05t0496200-02);Similar to phosphoglycerate kinase. (Os05t0496200-03)
MQTL-HD3	5	Os05g0496300			Chalcone/stilbene synthase, N-terminal domain containing protein. (Os05t0496300-00)
MQTL-HD3	5	Os05g0496400	OsMC4, MC4	Metacaspase 4	Peptidase C14, caspase catalytic domain containing protein. (Os05t0496400-00)
MQTL-HD3	5	Os05g0496500	OsMC5, MC5	latex-abundant protein, latex-abundant protein-like protein, Metacaspase 5	Similar to Latex-abundant protein. (Os05t0496500-01)
MQTL-HD3	5	Os05g0497150	SMC4, OsSMC4	structural maintenance of chromosomes protein 4	Hypothetical conserved gene. (Os05t0497150-01)
MQTL-HD3	5	Os05g0497200	OsERF#130, OsERF130, AP2/EREBP#165, AP2/EREBP165, MFS1	ETHYLENE RESPONSE FACTOR 130	AP2/ERF (APETALA2/ethylene-responsive factor) protein, Regulation of spikelet meristem determinancy and floral organ identity (Os05t0497200-01)
MQTL-HD3	5	Os05g0497300	OsERF#074, OsERF074, OsERF74, AP2/EREBP#051, AP2/EREBP51	ETHYLENE RESPONSE FACTOR 74	Similar to Ethylene response factor 2. (Os05t0497300-01)
MQTL-HD3	5	Os05g0497500	OsC3H36	ZINC FINGER CCCH DOMAIN-CONTAINING PROTEIN 36	Hypothetical conserved gene. (Os05t0497500-00)
MQTL-HD3	5	Os05g0497600	OsAIR1, AIR1	arsenic-induced RING E3 ligase 1, ARSENIC-INDUCED RING E3 LIGASE 1	Arsenic-induced RING E3 ligase, Abiotic stress response (Os05t0497600-01)
MQTL-HD3	5	Os05g0497675			Ribosomal L11 methyltransferase family protein. (Os05t0497675-01)
MQTL-HD3	5	Os05g0497700	OsDegp8, DEGP8, OsDeg15	Deg protease 8, DEG PROTEASE 8	Similar to Peptidase. (Os05t0497700-01);Hypothetical conserved gene. (Os05t0497700-02)
MQTL-HD3	5	Os05g0498200			Eggshell protein family protein. (Os05t0498200-01)
MQTL-HD3	5	Os05g0498300	OsMSH5, MSH5	MutS-homolog 5	DNA mismatch repair protein MutS, core domain containing protein. (Os05t0498300-01)
MQTL-HD3	5	Os05g0498333			Hypothetical conserved gene. (Os05t0498333-00)
MQTL-HD3	5	Os05g0498366			Conserved hypothetical protein. (Os05t0498366-00)
MQTL-HD3	5	Os05g0498400	SUI1	protein translation factor SUI1	Similar to Protein translation factor SUI1. (Os05t0498400-01);Similar to Protein translation factor SUI1. (Os05t0498400-02)
MQTL-HD3	5	Os05g0498500			Conserved hypothetical protein. (Os05t0498500-01)
MQTL-HD3	5	Os05g0498700			Similar to Gda-1 protein. (Os05t0498700-01)
MQTL-HD3	5	Os05g0498800			Conserved hypothetical protein. (Os05t0498800-01);Hypothetical conserved gene. (Os05t0498800-02)
MQTL-HD3	5	Os05g0498851			Hypothetical protein. (Os05t0498851-00)
MQTL-HD3	5	Os05g0498900	OsRLCK189, OsSTA156	RECEPTOR-LIKE CYTOPLASMIC KINASE 189	Serine/threonine protein kinase domain containing protein. (Os05t0498900-01)
MQTL-HD3	5	Os05g0499100	glb1(t)*, glb1(t), glb1, alpha-Glb, Glb-1, OsGlb1, Glb, OsEnS-77	LACK OF ALPHA-GLOBULIN	26 kDa globulin (Alpha-globulin). (Os05t0499100-01)
MQTL-HD3	5	Os05g0499300	Pox1(Px,Pe), PRX74, Px, Pe, Pox1, prx74	PEROXIDASE 1	Similar to Peroxidase (EC 1.11.1.7). (Os05t0499300-01)
MQTL-HD3	5	Os05g0499400	prx75	class III peroxidase 75	Haem peroxidase family protein. (Os05t0499400-01);Haem peroxidase family protein. (Os05t0499400-02)
MQTL-HD3	5	Os05g0499450			Hypothetical protein. (Os05t0499450-00)
MQTL-HD3	5	Os05g0499500			Similar to predicted protein. (Os05t0499500-01)
MQTL-HD3	5	Os05g0499600			UDP-glucuronosyl/UDP-glucosyltransferase family protein. (Os05t0499600-01)
MQTL-HD3	5	Os05g0499800			UDP-glucuronosyl/UDP-glucosyltransferase family protein. (Os05t0499800-01);UDP-glucuronosyl/UDP-glucosyltransferase family protein. (Os05t0499800-02)
MQTL-HD3	5	Os05g0500000			UDP-glucuronosyl/UDP-glucosyltransferase family protein. (Os05t0500000-00)
MQTL-HD3	5	Os05g0500101			Hypothetical gene. (Os05t0500101-01)
MQTL-HD3	5	Os05g0500200			Similar to UDP glucosyltransferase-1. (Os05t0500200-01)
MQTL-HD3	5	Os05g0500300			Conserved hypothetical protein. (Os05t0500300-00)
MQTL-HD3	5	Os05g0500400			Domain of unknown function DUF1995 domain containing protein. (Os05t0500400-01)
MQTL-HD3	5	Os05g0500450			Similar to allyl alcohol dehydrogenase-like protein. (Os05t0500450-00)
MQTL-HD3	5	Os05g0500500		HSP22.3	Heat shock protein Hsp20 domain containing protein. (Os05t0500500-01)
MQTL-HD3	5	Os05g0500600			GRAS transcription factor domain containing protein. (Os05t0500600-01)
MQTL-HD3	5	Os05g0500700			Hypothetical conserved gene. (Os05t0500700-00)
MQTL-HD3	5	Os05g0500900	OsGH3-4, OsGH3.4, GH3.4	GH3-4	Similar to Indole-3-acetic acid-amido synthetase GH3.5 (EC 6.3.2.-) (Auxin- responsive GH3-like protein 5) (AtGH3-5). (Os05t0500900-01)
MQTL-HD3	5	Os05g0500950			Hypothetical protein. (Os05t0500950-00)
MQTL-HD3	5	Os05g0501001			Hypothetical gene. (Os05t0501001-01)
MQTL-HD3	5	Os05g0501200	OsbHLH067	basic helix-loop-helix protein 067	Hypothetical conserved gene. (Os05t0501200-00)
MQTL-HD3	5	Os05g0501300			Similar to Flavoprotein wrbA (Trp repressor binding protein). (Os05t0501300-01)
MQTL-HD3	5	Os05g0501325			Conserved hypothetical protein. (Os05t0501325-00)
MQTL-HD3	5	Os05g0501350	OsSTA157	OsSTA157	Similar to Cyclin-B1-5. (Os05t0501350-00)
MQTL-HD3	5	Os05g0501400			Similar to Receptor-like protein kinase 5. (Os05t0501400-01)
MQTL-HD3	5	Os05g0501500			Hypothetical protein. (Os05t0501500-00)
MQTL-HD3	5	Os05g0501600			Leucine-rich repeat, typical subtype containing protein. (Os05t0501600-01)
MQTL-HD3	5	Os05g0501650			Hypothetical protein. (Os05t0501650-00)
MQTL-HD3	5	Os05g0501700			Rossmann-like alpha/beta/alpha sandwich fold domain containing protein. (Os05t0501700-01)
MQTL-HD3	5	Os05g0501800	OsSPL		Hypothetical conserved gene. (Os05t0501800-00)
MQTL-HD3	5	Os05g0502000	OsCNGC9, OsCNGC16	CYCLIC NUCLEOTIDE GATED CHANNEL 9	Similar to Cyclic nucleotide-gated ion channel 4 (AtCNGC4) (Cyclic nucleotide-and calmodulin-regulated ion channel 4) (AtHLM1). (Os05t0502000-01)
MQTL-HD3	5	Os05g0502200			Phospholipid/glycerol acyltransferase domain containing protein. (Os05t0502200-01)
MQTL-HD3	5	Os05g0502500			Conserved hypothetical protein. (Os05t0502500-01)
MQTL-HD3	5	Os05g0502700			Similar to predicted protein. (Os05t0502700-00)
MQTL-HD3	5	Os05g0502800			NAF1 domain containing protein. (Os05t0502800-01)
MQTL-HD3	5	Os05g0503000		SCAMP3	Similar to Secretory carrier membrane protein. (Os05t0503000-01)
MQTL-HD3	5	Os05g0503100			Hypothetical conserved gene. (Os05t0503100-00)
MQTL-HD3	5	Os05g0503300			Similar to Sulfite reductase (Fragment). (Os05t0503300-02);Similar to ferredoxin-sulfite reductase precursor. (Os05t0503300-03)
MQTL-HD3	5	Os05g0504800			Similar to Protein kinase domain containing protein. (Os05t0504800-01)
MQTL-HD3	5	Os05g0505383			Hypothetical gene. (Os05t0505383-01)
MQTL-HD3	5	Os05g0505692			Conserved hypothetical protein. (Os05t0505692-01)
MQTL-HD3	5	Os05g0505900	OsCLE507, CLE507	CLV3/ESR-related 507, CLAVATA3/ENDOSPERM SURROUNDING REGION (ESR)-related (CLE) protein 507	Similar to CLE family OsCLE507 protein. (Os05t0505900-01);Similar to CLE family OsCLE507 protein. (Os05t0505900-02)
MQTL-HD3	5	Os05g0506000			Similar to MS5-like protein (Fragment). (Os05t0506000-01)
MQTL-HD3	5	Os05g0506200			KOW domain containing protein. (Os05t0506200-01)
MQTL-HD3	5	Os05g0506300			Conserved hypothetical protein. (Os05t0506300-01);Conserved hypothetical protein. (Os05t0506300-02)
MQTL-HD3	5	Os05g0506450			Similar to esterase. (Os05t0506450-00)
MQTL-HD3	5	Os05g0506500	OsGELP69	GDSL ESTERASE/LIPASE PROTEIN 69	Conserved hypothetical protein. (Os05t0506500-00)
MQTL-HD3	5	Os05g0506600	OsGELP70	GDSL ESTERASE/LIPASE PROTEIN 70	Lipase, GDSL domain containing protein. (Os05t0506600-00)
MQTL-HD3	5	Os05g0506800	OsGELP72	GDSL ESTERASE/LIPASE PROTEIN 72	Hypothetical conserved gene. (Os05t0506800-01)
MQTL-HD3	5	Os05g0506900			Similar to Brix domain-containing protein 1. (Os05t0506900-01)
MQTL-HD3	5	Os05g0507000			Similar to JHL23J11.5 protein. (Os05t0507000-01)
MQTL-HD3	5	Os05g0507300			Similar to Calreticulin-3. (Os05t0507300-01)
MQTL-HD3	5	Os05g0507400			Conserved hypothetical protein. (Os05t0507400-01)
MQTL-HD3	5	Os05g0508300			Similar to Papain-like cysteine peptidase XBCP3. (Os05t0508300-01)
MQTL-HD3	5	Os05g0508400			Mannose-binding lectin domain containing protein. (Os05t0508400-01)
MQTL-HD3	5	Os05g0508500	OsTRXh2, Os2, OsTrxh2	THIOREDOXIN H-TYPE 2	Protein of unknown function DUF594 domain containing protein. (Os05t0508500-01);Similar to Thioredoxin H. (Os05t0508500-02)
MQTL-HD3	5	Os05g0508700	OsM4, M4, OsM4a	single domain MDC protein 4, single MATH domain containing protein 4	TRAF-type domain containing protein. (Os05t0508700-01);Similar to Math domain containing protein (Fragment). (Os05t0508700-02);Hypothetical conserved gene. (Os05t0508700-03)
MQTL-HD3	5	Os05g0508750			Hypothetical protein. (Os05t0508750-00)
MQTL-HD3	5	Os05g0508800			Similar to H1flk (Fragment). (Os05t0508800-01)
MQTL-HD3	5	Os05g0508900			Similar to cDNA clone:001-011-D03, full insert sequence. (Os05t0508900-01)
MQTL-HD3	5	Os05g0509101			Conserved hypothetical protein. (Os05t0509101-00)
MQTL-HD3	5	Os05g0509200			Thioredoxin fold domain containing protein. (Os05t0509200-01)
MQTL-HD3	5	Os05g0509300			Pseudouridine synthase, TruD domain containing protein. (Os05t0509300-01)
MQTL-HD3	5	Os05g0509400	OsCPP5, CPP5	OsCPP5, CPP5	Similar to DNA binding protein-like. (Os05t0509400-01)
MQTL-HD3	5	Os05g0509500			Similar to Signal recognition particle 54 kDa protein 2 (SRP54). (Os05t0509500-01)
MQTL-HD3	5	Os05g0509700	SSB	SSB	Nucleic acid-binding, OB-fold domain containing protein. (Os05t0509700-01)
MQTL-HD3	5	Os05g0509800			Protein of unknown function DUF1677, plant domain containing protein. (Os05t0509800-00)
MQTL-HD3	5	Os05g0509900	OsTFIIF2-1, OsRAP30-1	OsTFIIF2-1 of Pol II, OsTFIIF2-1 of RNA polymerase II	Winged helix repressor DNA-binding domain containing protein. (Os05t0509900-01)
MQTL-HD3	5	Os05g0510100			Protein of unknown function DUF567 family protein. (Os05t0510100-01)
MQTL-HD3	5	Os05g0510200			Similar to Glycine-rich cell wall structural protein 1.0 precursor (GRP 1.0). (Os05t0510200-01)
MQTL-HD3	5	Os05g0510300			Peptidase C19, ubiquitin carboxyl-terminal hydrolase 2 family protein. (Os05t0510300-01)
MQTL-HD3	5	Os05g0510400	OsFbox266, Os_F0434	F-box protein 266	Cyclin-like F-box domain containing protein. (Os05t0510400-01);Cyclin-like F-box domain containing protein. (Os05t0510400-02)
MQTL-HD3	5	Os05g0510600			Similar to tyrosine/DOPA decarboxylase 1. (Os05t0510600-01)
MQTL-HD3	5	Os05g0510700			Similar to BSD domain containing protein. (Os05t0510700-01)
MQTL-HD3	5	Os05g0510800	OsCslC7, OsCSLC7	CELLULOSE SYNTHASE LIKE C7	Similar to Cellulose synthase-like family C1 protein. (Os05t0510800-01)
MQTL-HD3	5	Os05g0510932			Conserved hypothetical protein. (Os05t0510932-00)
MQTL-HD3	5	Os05g0511000			TRAM, LAG1 and CLN8 homology domain containing protein. (Os05t0511000-01);TRAM, LAG1 and CLN8 homology domain containing protein. (Os05t0511000-02)
MQTL-HD3	5	Os05g0511050			Similar to aspartyl protease family protein. (Os05t0511050-00)
MQTL-HD3	5	Os05g0511300			N2227-like domain containing protein. (Os05t0511300-01)
MQTL-HD3	5	Os05g0511400			Similar to Protein kinase GhCLK1 (Fragment). (Os05t0511400-01)
MQTL-HD3	5	Os05g0511500		LIP1P-2	Similar to Lipoic acid synthase-like protein. (Os05t0511500-01)
MQTL-HD3	5	Os05g0511700			Putative rRNA methylase family protein. (Os05t0511700-01)
MQTL-HD3	5	Os05g0511800			Protease inhibitor I4, serpin domain containing protein. (Os05t0511800-00)
MQTL-HD3	5	Os05g0512000	OsBRCA1	OsBRCA1	Zinc finger, RING/FYVE/PHD-type domain containing protein. (Os05t0512000-01)
MQTL-HD3	5	Os05g0512050			Conserved hypothetical protein. (Os05t0512050-00)
MQTL-HD3	5	Os05g0512100			Uncharacterised conserved protein UCP031279 domain containing protein. (Os05t0512100-00)
MQTL-HD3	5	Os05g0512200			Similar to T4P13.26 protein. (Os05t0512200-01)
MQTL-HD3	5	Os05g0512301			Similar to CLE family OsCLE508 protein. (Os05t0512301-00)
MQTL-HD3	5	Os05g0512400			IQ motif, EF-hand binding site domain containing protein. (Os05t0512400-01)
MQTL-HD3	5	Os05g0512500			CT20 family protein. (Os05t0512500-01)
MQTL-HD3	5	Os05g0512600			X8 domain containing protein. (Os05t0512600-01)
MQTL-HD3	5	Os05g0513100	OsTCP18, TCP18	TEOSINTE BRANCHED/CYCLOIDEA/PROLIFERATING CELL FACTOR 18	Similar to PlCYC4 protein (Fragment). (Os05t0513100-01)
MQTL-HD3	5	Os05g0513200			NLI interacting factor domain containing protein. (Os05t0513200-00)
MQTL-HD3	5	Os05g0513300			Hypothetical conserved gene. (Os05t0513300-00)
MQTL-HD3	5	Os05g0513350			Similar to predicted protein. (Os05t0513350-00)
MQTL-HD3	5	Os05g0513400			Similar to non-imprinted in Prader-Willi/Angelman syndrome region protein 1. (Os05t0513400-01);Protein of unknown function DUF803 family protein. (Os05t0513400-02)
MQTL-HD3	5	Os05g0513450			Hypothetical protein. (Os05t0513450-00)
MQTL-HD3	5	Os05g0513500			Similar to 50S ribosomal protein L33. (Os05t0513500-01)
MQTL-HD3	5	Os05g0513600			Conserved hypothetical protein. (Os05t0513600-01)
MQTL-HD3	5	Os05g0513700			Reticulon domain containing protein. (Os05t0513700-00)
MQTL-HD3	5	Os05g0513800	OsRAC2, OsRac2	RAC/ROP-TYPE GTPASE 2	Small GTP-binding protein OsRac2. (Os05t0513800-01);Similar to Rac-like GTP-binding protein 2. (Os05t0513800-02)
MQTL-HD3	5	Os05g0513900			Similar to Proline iminopeptidase (EC 3.4.11.5) (PIP) (Prolyl aminopeptidase) (PAP). (Os05t0513900-01);Similar to Proline iminopeptidase. (Os05t0513900-02)
MQTL-HD3	5	Os05g0514200	OsCIPK19, OsPK4, OsPK04, Os-CIPK19, CIPK19, PK4	PROTEIN KINASE 4	OsPK4. (Os05t0514200-01)
MQTL-HD3	5	Os05g0514250			Hypothetical protein. (Os05t0514250-00)
MQTL-HD3	5	Os05g0514300	OsTLP10, OsTLP10a, OsTLP10b, OsTLP9, OsFbox267, Os_F0560	tubby-like protein 10, tubby-like protein 9, F-box protein 267	Similar to Tubby-like protein 3. (Os05t0514300-01);Similar to Tubby-like protein 3. (Os05t0514300-02)
MQTL-HD3	5	Os05g0514400			Hypothetical conserved gene. (Os05t0514400-00)
MQTL-HD3	5	Os05g0514500			Conserved hypothetical protein. (Os05t0514500-00)
MQTL-HD3	5	Os05g0514600	OsGA2ox4, ga2ox 4, OsGA2ox-4, SBI	GIBBERELLIN 2-OXIDASE 4	GA 2-oxidase4, GA metabolism (Os05t0514600-01)
MQTL-HD3	5	Os05g0514701			Paired box protein, N-terminal domain containing protein. (Os05t0514701-00)
MQTL-HD3	5	Os05g0514800			Hypothetical conserved gene. (Os05t0514800-00)
MQTL-HD3	5	Os05g0515200			Cytochrome P450 family protein. (Os05t0515200-01)
MQTL-HD3	5	Os05g0515400	OsARF14, OsETT4, ETT4	AUXIN RESPONSE FACTOR 14	Similar to Auxin response factor 14. (Os05t0515400-01);Similar to Auxin response factor 14. (Os05t0515400-02)
MQTL-HD3	5	Os05g0515500			Similar to O-methyltransferase ZRP4 (EC 2.1.1.-) (OMT). (Os05t0515500-01)
MQTL-HD3	5	Os05g0515600	ZRP4	O-methyltransferase ZRP4	Similar to O-methyltransferase ZRP4 (EC 2.1.1.-) (OMT). (Os05t0515600-01)
MQTL-HD3	5	Os05g0515700	OsVOZ2	vascular plant one zinc finger protein 2	Target protein of bacterial effector, Xoo virulence (Os05t0515700-01)
MQTL-HD3	5	Os05g0515900			Similar to heat- and acid-stable phosphoprotein. (Os05t0515900-01)
MQTL-HD3	5	Os05g0516100			Conserved hypothetical protein. (Os05t0516100-01)
MQTL-HD3	5	Os05g0516300			Conserved hypothetical protein. (Os05t0516300-01)
MQTL-HD3	5	Os05g0516400			Similar to Hydroxyproline-rich glycoprotein DZ-HRGP precursor. (Os05t0516400-01)
MQTL-HD3	5	Os05g0516475			Hypothetical protein. (Os05t0516475-00)
MQTL-HD3	5	Os05g0516550			Hypothetical gene. (Os05t0516550-01)
MQTL-HD3	5	Os05g0516600	OsRab7B3, OsRab7, Rab7	small GTP-binding protein OsRab7B3, GTP-binding protein OsRab7	Small GTP binding protein. (Os05t0516600-01)
MQTL-HD3	5	Os05g0516700			Conserved hypothetical protein. (Os05t0516700-01)
MQTL-HD3	5	Os05g0516800	OsRab11D3	small GTP-binding protein OsRab11D3	Similar to Ras-related protein RIC2. (Os05t0516800-01)
MQTL-HD3	5	Os05g0516850			Hypothetical gene. (Os05t0516850-00)
MQTL-HD3	5	Os05g0516900			Protein of unknown function DUF300 family protein. (Os05t0516900-01)
MQTL-HD3	5	Os05g0517100	OsOFP25, OsOFP23	OVATE family protein 25, ovate family protein 23, OVATE-domain containing protein 23	Hypothetical conserved gene. (Os05t0517100-00)
MQTL-HD3	5	Os05g0517200	OsTPS6	TREHALOSE-6-PHOSPHATE SYNTHASE 6	HAD-superfamily hydrolase subfamily IIB protein. (Os05t0517200-01)
MQTL-HD3	5	Os05g0517400			Conserved hypothetical protein. (Os05t0517400-01)
MQTL-HD3	5	Os05g0517500			Similar to Gamma-glutamyl hydrolase precursor (EC 3.4.19.9) (Gamma-Glu-X carboxypeptidase) (Conjugase) (GH). (Os05t0517500-01);Similar to Gamma-glutamyl hydrolase. (Os05t0517500-02)
MQTL-HD3	5	Os05g0517600	HB5	HEMOGLOBIN 5	Similar to Symbiotic-like hemoglobin 5. (Os05t0517600-00)
MQTL-HD3	5	Os05g0517800			Conserved hypothetical protein. (Os05t0517800-00)
MQTL-HD3	5	Os05g0517900			2 , 3 cyclic phosphodiesterase, plant domain containing protein. (Os05t0517900-01)
MQTL-HD3	5	Os05g0518000	OsFTL10	FLOWERING TIME LIKE GENE 10	Similar to ZCN12 protein. (Os05t0518000-00)
MQTL-HD3	5	Os05g0518101			Hypothetical gene. (Os05t0518101-01)
MQTL-HD3	5	Os05g0518200			Conserved hypothetical protein. (Os05t0518200-01)
MQTL-HD3	5	Os05g0518300	OsGELP73	GDSL ESTERASE/LIPASE PROTEIN 73	Lipase, GDSL domain containing protein. (Os05t0518300-01)
MQTL-HD3	5	Os05g0518600	OsTPS1	TREHALOSE-6-PHOSPHATE SYNTHASE 1	Similar to SL-TPS/P. (Os05t0518600-01)
MQTL-HD3	5	Os05g0518750			Hypothetical gene. (Os05t0518750-01)
MQTL-HD3	5	Os05g0518800			Protein of unknown function DUF584 family protein. (Os05t0518800-00)
MQTL-HD3	5	Os05g0519000	OsVQ21	VQ motif-containing protein 21	VQ domain containing protein. (Os05t0519000-00)
MQTL-HD3	5	Os05g0519200			Similar to protein kinase. (Os05t0519200-01);Serine/threonine protein kinase domain containing protein. (Os05t0519200-02);Similar to protein kinase. (Os05t0519200-03)
MQTL-HD3	5	Os05g0519300			Protein of unknown function DUF506, plant family protein. (Os05t0519300-01)
MQTL-HD3	5	Os05g0519400	OsSec18, Sec18	OsSec18, Sec18	Homologue of NSF (N-ethylmaleimide sensitive factor), ATPase, Regulation of vacuolar morphology in endosperm cell (Os05t0519400-01);Similar to predicted protein. (Os05t0519400-02);Similar to predicted protein. (Os05t0519400-03)
MQTL-HD3	5	Os05g0519500	OsWD40-120	OsWD40-120	Similar to Periodic tryptophan protein-associated region; WD40-like. (Os05t0519500-01);WD40/YVTN repeat-like domain containing protein. (Os05t0519500-02)
MQTL-HD3	5	Os05g0519600	OsDJ-1D, DJ-1D, OsDJ-1D.1, OsDJ-1D.2, OsDJ-1D.3, OsDJ-1D.4, OsDJ-1D.5	DJ-1/PfpI domain containing protein D, DJ-1 protein D	Similar to 4-methyl-5(B-hydroxyethyl)-thiazol monophosphate biosynthesis enzyme. (Os05t0519600-01);Hypothetical conserved gene. (Os05t0519600-02)
MQTL-HD3	5	Os05g0519700	Oshsp101, OsHSP101, ClpB-cyt, OsClpB-cyt, ClpB-C/Hsp100, OsClpB-C, HSP100	HEAT SHOCK PROTEIN 101	Heat shock protein, Long-term acquired thermotolerance (Os05t0519700-01);Heat shock protein 101. (Os05t0519700-02);Similar to Heat shock protein 101. (Os05t0519700-03)
MQTL-HD3	5	Os05g0519800			Integrase, N-terminal zinc-binding domain-like domain containing protein. (Os05t0519800-01)
MQTL-HD3	5	Os05g0519900			Similar to STT3A (STAUROSPORIN AND TEMPERATURE SENSITIVE 3-LIKE A); oligosaccharyl transferase. (Os05t0519900-01);Similar to STT3A (STAUROSPORIN AND TEMPERATURE SENSITIVE 3-LIKE A); oligosaccharyl transferase. (Os05t0519900-02);Similar to predicted protein. (Os05t0519900-03)
MQTL-HD3	5	Os05g0520100			Similar to MPPN domain containing protein. (Os05t0520100-00)
MQTL-HD3	5	Os05g0520200			Similar to predicted protein. (Os05t0520200-01);Peptidyl-tRNA hydrolase, PTH2 domain containing protein. (Os05t0520200-02)
MQTL-HD3	5	Os05g0520300	OsGATA1	GATA TRANSCRIPTION FACTOR 1	Similar to GATA transcription factor 3 (AtGATA-3). (Os05t0520300-00)
MQTL-HD3	5	Os05g0520401			Hypothetical protein. (Os05t0520401-00)
MQTL-HD3	5	Os05g0520600			Conserved hypothetical protein. (Os05t0520600-01)
MQTL-HD3	5	Os05g0521300	OsPHP3, Hpt5, OsHP4, OsHpt5, OsHpt5a, OsHpt5b, OsHpt5c	PSEUDO-PHOSPHOTRANSFER PROTEIN 3	Similar to Histidine-containing phosphotransfer protein 4. (Os05t0521300-01);Similar to Histidine-containing phosphotransfer protein 4. (Os05t0521300-02);Similar to histidine-containing phosphotransfer protein 4. (Os05t0521300-03);Similar to kinesin motor protein-related. (Os05t0521300-04)
MQTL-HD3	5	Os05g0521400			Conserved hypothetical protein. (Os05t0521400-01)
MQTL-HD3	5	Os05g0521450			Hypothetical protein. (Os05t0521450-00)
MQTL-HD3	5	Os05g0521500			Peptidase S16, lon N-terminal domain containing protein. (Os05t0521500-01)
MQTL-HD3	5	Os05g0521600	OsPME18	PECTIN METHYLESTERASE 18	Pectin lyase fold/virulence factor domain containing protein. (Os05t0521600-01)
MQTL-HD3	5	Os05g0521650			Hypothetical protein. (Os05t0521650-00)
MQTL-HD3	5	Os05g0521700			Conserved hypothetical protein. (Os05t0521700-01)
MQTL-HD3	5	Os05g0521900			Similar to IQ calmodulin-binding motif family protein. (Os05t0521900-00)
MQTL-HD3	5	Os05g0521950			Hypothetical protein. (Os05t0521950-00)
MQTL-HD3	5	Os05g0522250			Hypothetical gene. (Os05t0522250-00)
MQTL-HD3	5	Os05g0522500	OsHXK5	HEXOKINASE-5	Similar to Hexokinase 1 (EC 2.7.1.1). (Os05t0522500-01)
MQTL-HD3	5	Os05g0522600			Leucine-rich repeat, plant specific containing protein. (Os05t0522600-01);Leucine-rich repeat domain containing protein. (Os05t0522600-02)
MQTL-HD3	5	Os05g0522700			Conserved hypothetical protein. (Os05t0522700-01)
MQTL-HD3	5	Os05g0523100			Conserved hypothetical protein. (Os05t0523100-01)
MQTL-HD3	5	Os05g0523200			Hypothetical protein. (Os05t0523200-01)
MQTL-HD3	5	Os05g0523300	OsIAA18	IAA18	Similar to IAA8 (Fragment). (Os05t0523300-01)
MQTL-HD3	5	Os05g0524100			Conserved hypothetical protein. (Os05t0524100-01)
MQTL-HD3	5	Os05g0524200	OsPP77	Protein phosphatase 77	Protein-tyrosine phosphatase, dual specificity domain containing protein. (Os05t0524200-01)
MQTL-HD3	5	Os05g0524300			Similar to Mitochondrial processing peptidase. (Os05t0524300-01)
MQTL-HD3	5	Os05g0524400	OsPFK05, PFK05, PFK5	phosphofructokinase 5	Phosphofructokinase family protein. (Os05t0524400-01);Phosphofructokinase family protein. (Os05t0524400-02)
MQTL-HD3	5	Os05g0524500			Protein kinase, core domain containing protein. (Os05t0524500-01)
MQTL-HD3	5	Os05g0524525			Hypothetical protein. (Os05t0524525-00)
MQTL-HD3	5	Os05g0524550			Malectin-like carbohydrate-binding domain domain containing protein. (Os05t0524550-00)
MQTL-HD3	5	Os05g0524575			Hypothetical protein. (Os05t0524575-00)
MQTL-HD3	5	Os05g0524600			Leucine-rich repeat domain containing protein. (Os05t0524600-00)
MQTL-HD3	5	Os05g0524666			Similar to Glycine-rich protein 2b. (Os05t0524666-00)
MQTL-HD3	5	Os05g0524732			Protein kinase, catalytic domain domain containing protein. (Os05t0524732-00)
MQTL-HD3	5	Os05g0524800			Malectin-like carbohydrate-binding domain domain containing protein. (Os05t0524800-00)
MQTL-HD3	5	Os05g0524900			Hypothetical protein. (Os05t0524900-00)
MQTL-HD3	5	Os05g0525000			Protein kinase, catalytic domain domain containing protein. (Os05t0525000-00)
MQTL-HD3	5	Os05g0525200			Hypothetical protein. (Os05t0525200-00)
MQTL-HD3	5	Os05g0525400			Malectin-like carbohydrate-binding domain domain containing protein. (Os05t0525400-00)
MQTL-HD3	5	Os05g0525501			Serine-threonine/tyrosine-protein kinase domain containing protein. (Os05t0525501-00)
MQTL-HD3	5	Os05g0525600			Protein kinase, catalytic domain domain containing protein. (Os05t0525600-00)
MQTL-HD3	5	Os05g0525701			Hypothetical protein. (Os05t0525701-00)
MQTL-HD3	5	Os05g0525800	OsRLCK190	RECEPTOR-LIKE CYTOPLASMIC KINASE 190	Protein kinase, catalytic domain domain containing protein. (Os05t0525800-00)
MQTL-HD3	5	Os05g0525850			Hypothetical protein. (Os05t0525850-00)
MQTL-HD3	5	Os05g0525900	OsC3H37, OsTZF7, OsCCCH-Zn-1	ZINC FINGER CCCH DOMAIN-CONTAINING PROTEIN 37	Similar to Zing finger transcription factor PEI1. (Os05t0525900-01)
MQTL-HD3	5	Os05g0526200			Similar to Calcium homeostasis regulator CHoR1. (Os05t0526200-01)
MQTL-HD3	5	Os05g0526300	OsFbox268, Os_F0080	F-box protein 268	Similar to F-box domain containing protein. (Os05t0526300-01);Similar to F-box domain containing protein. (Os05t0526300-02)
MQTL-HD3	5	Os05g0526400			Reticulon family protein. (Os05t0526400-01)
MQTL-HD3	5	Os05g0526600			Zinc finger, RING/FYVE/PHD-type domain containing protein. (Os05t0526600-00)
MQTL-HD3	5	Os05g0526700			Harpin-induced 1 domain containing protein. (Os05t0526700-01)
MQTL-HD3	5	Os05g0526800			UDP-glucuronosyl/UDP-glucosyltransferase family protein. (Os05t0526800-01)
MQTL-HD3	5	Os05g0526900			UDP-glucuronosyl/UDP-glucosyltransferase family protein. (Os05t0526900-01)
MQTL-HD3	5	Os05g0527000			UDP-glucuronosyl/UDP-glucosyltransferase family protein. (Os05t0527000-01)
MQTL-HD3	5	Os05g0527100			UDP-glucuronosyl/UDP-glucosyltransferase family protein. (Os05t0527100-00)
MQTL-HD3	5	Os05g0527200			Similar to anthocyanidin 5,3-O-glucosyltransferase. (Os05t0527200-00)
MQTL-HD3	5	Os05g0527600			Similar to anthocyanidin 5,3-O-glucosyltransferase. (Os05t0527600-00)
MQTL-HD3	5	Os05g0527700			UDP-glucuronosyl/UDP-glucosyltransferase family protein. (Os05t0527700-01)
MQTL-HD3	5	Os05g0527800			UDP-glucuronosyl/UDP-glucosyltransferase family protein. (Os05t0527800-01);Similar to Anthocyanidin 5,3-O-glucosyltransferase. (Os05t0527800-02)
MQTL-HD3	5	Os05g0527900			UDP-glucuronosyl/UDP-glucosyltransferase family protein. (Os05t0527900-01)
MQTL-HD3	5	Os05g0528000	rbohC, OsrbohC, Os rbohC, OsRbohC, OsNox5, OsrbohD, OsRboh5	RESPIRATORY BURST OXIDASE HOMOLOG C	Similar to RbohAOsp (Fragment). (Os05t0528000-01)
MQTL-HD3	5	Os05g0528050			Hypothetical protein. (Os05t0528050-00)
MQTL-HD3	5	Os05g0528101			Hypothetical gene. (Os05t0528101-00)
MQTL-HD3	5	Os05g0528200			Similar to 50S ribosomal protein L20. (Os05t0528200-01)
MQTL-HD3	5	Os05g0528500	OsWRKY58	WRKY GENE 58	Conserved hypothetical protein. (Os05t0528500-00)
MQTL-HD3	5	Os05g0528600	OsYUCCA2, OsYUC2	YUCCA-LIKE GENE 2	Flavin monooxygenase-like enzyme, Auxin biosynthesis (Os05t0528600-01)
MQTL-HD3	5	Os05g0528900			Ribosomal protein L9 family protein. (Os05t0528900-01)
MQTL-HD3	5	Os05g0529000	OsCOLE1, COLE1	OsCONTINUOUS VASCULAR RING-LIKE 1, OsCOV-LIKE 1	Tonoplast-localized DUF502-containing protein, COV-like protein, Regulation of intracellular auxin transport (Os05t0529000-01)
MQTL-HD3	5	Os05g0529200			Crotonase, core domain containing protein. (Os05t0529200-01);Crotonase, core domain containing protein. (Os05t0529200-02)
MQTL-HD3	5	Os05g0529300			Similar to ER lumen protein retaining receptor (HDEL receptor). (Os05t0529300-01)
MQTL-HD3	5	Os05g0529400			Similar to ubiquitin domain containing 1. (Os05t0529400-01);Similar to ubiquitin domain containing 1. (Os05t0529400-02)
MQTL-HD3	5	Os05g0529600			Hypothetical conserved gene. (Os05t0529600-01)
MQTL-HD3	5	Os05g0529700	OsDjC50	DnaJ domain protein C50, rice DJC82 homolog	Similar to electron transporter/ heat shock protein binding protein. (Os05t0529700-01);Similar to electron transporter/ heat shock protein binding protein. (Os05t0529700-02);Heat shock protein DnaJ family protein. (Os05t0529700-03)
MQTL-HD3	5	Os05g0529900			Similar to Cell division control protein 50. (Os05t0529900-00)
MQTL-HD3	5	Os05g0530300			Conserved hypothetical protein. (Os05t0530300-01)
MQTL-HD3	5	Os05g0530350			Hypothetical protein. (Os05t0530350-00)
MQTL-HD3	5	Os05g0530400	spl7, HSFA4D, HSF10, HSF15, SP17, OsHsf-15, rHsf10, OsHsfA4d, HSfA4d, lrd13, HSF1	RICE SQUAMOSA PROMOTER-BINDING-LIKE 7	Heat stress transcription factor Spl7 (Heat shock transcription factor) (Heat shock factor RHSF10). (Os05t0530400-01)
MQTL-HD3	5	Os05g0530500	osk1, SnRK1A, OsSnRK1A, OsSNRK1a, SnRK1A/OSK1, SnRK1a	PROTEIN KINASE 1	Similar to OSK1. (Os05t0530500-01);Serine/threonine protein kinase, Sugar signaling (Os05t0530500-02);Similar to OSK1. (Os05t0530500-03)
MQTL-HD3	5	Os05g0530701			Leucine-rich repeat, plant specific containing protein. (Os05t0530701-01)
MQTL-HD3	5	Os05g0531000			Protein of unknown function DUF584 family protein. (Os05t0531000-01)
MQTL-HD3	5	Os05g0531100	Dfu584, Duf584	DUF584 domain-containing protein	Protein of unknown function DUF584 family protein. (Os05t0531100-01)
MQTL-HD3	5	Os05g0531200			Pollen Ole e 1 allergen and extensin domain containing protein. (Os05t0531200-01);Pollen Ole e 1 allergen and extensin domain containing protein. (Os05t0531200-02)
MQTL-HD3	5	Os05g0531400			Pollen Ole e 1 allergen and extensin domain containing protein. (Os05t0531400-01)
MQTL-HD3	5	Os05g0531500			Similar to cDNA, clone: J075118M20, full insert sequence. (Os05t0531500-01);Similar to cDNA, clone: J075118M20, full insert sequence. (Os05t0531500-02)
MQTL-HD3	5	Os05g0531600			Hypothetical conserved gene. (Os05t0531600-00)
MQTL-HD3	5	Os05g0531700			Glycoside hydrolase, subgroup, catalytic domain domain containing protein. (Os05t0531700-01)
MQTL-HD3	5	Os05g0531800			Similar to F-box protein. (Os05t0531800-00)
MQTL-HD3	5	Os05g0532300			Similar to F-box protein. (Os05t0532300-00)
MQTL-HD3	5	Os05g0532500			Hypothetical conserved gene. (Os05t0532500-01)
MQTL-HD3	5	Os05g0532600	OsHXK2	HEXOKINASE-2	Similar to Hexokinase. (Os05t0532600-01)
MQTL-HD3	5	Os05g0532800			Conserved hypothetical protein. (Os05t0532800-01)
MQTL-HD3	5	Os05g0533100			Similar to plasminogen activator inhibitor 1 RNA-binding protein. (Os05t0533100-01)
MQTL-HD3	5	Os05g0533200			Conserved hypothetical protein. (Os05t0533200-00)
MQTL-HD3	5	Os05g0533301			Conserved hypothetical protein. (Os05t0533301-00)
MQTL-HD3	5	Os05g0533400			NB-ARC domain containing protein. (Os05t0533400-01)
MQTL-HD3	5	Os05g0533450			Conserved hypothetical protein. (Os05t0533450-00)
MQTL-HD3	5	Os05g0533500			Similar to Serine acetyltransferase. (Os05t0533500-01)
MQTL-HD3	5	Os05g0533600	OsSSIVb, SSIV-2, OsSSIV-2, SSIVb, SSIV-2	SOLUBLE STARCH SYNTHASE IVB	Starch synthase, Starch biosynthesis (Os05t0533600-01);Starch synthase, Starch biosynthesis (Os05t0533600-02)
MQTL-HD3	5	Os05g0533700			NADH-ubiquinone oxidoreductase subunit PSST (Fragment). (Os05t0533700-01)
MQTL-HD3	5	Os05g0533800			Similar to hydrogen-transporting ATP synthase, rotational mechanism. (Os05t0533800-01)
MQTL-HD3	5	Os05g0533900			Similar to CLP protease regulatory subunit CLPX precursor. (Os05t0533900-01)
MQTL-HD3	5	Os05g0534000			Hypothetical conserved gene. (Os05t0534000-01)
MQTL-HD3	5	Os05g0534100			Similar to predicted protein. (Os05t0534100-01)
MQTL-HD3	5	Os05g0534400	OsCBL4, SOS3, OsSOS3	CALCINEURIN B-LIKE PROTEIN 4	Similar to Calcineurin B-like protein 4 (SALT OVERLY SENSITIVE 3 protein). (Os05t0534400-01)
MQTL-HD3	5	Os05g0534500			Phospholipase C, phosphatidylinositol-specific , X region domain containing protein. (Os05t0534500-01)
MQTL-HD3	5	Os05g0534600			CASC3/Barentsz eIF4AIII binding domain containing protein. (Os05t0534600-01);CASC3/Barentsz eIF4AIII binding domain containing protein. (Os05t0534600-02)
MQTL-HD3	5	Os05g0534800			Hypothetical conserved gene. (Os05t0534800-01)
MQTL-HD3	5	Os05g0534900			Pentatricopeptide repeat domain containing protein. (Os05t0534900-01)
MQTL-HD3	5	Os05g0535100			Similar to Beta-1,3-glucanase-like protein. (Os05t0535100-01)
MQTL-HD3	5	Os05g0535200	OsFbox269, Os_F0444	F-box protein 269	Cyclin-like F-box domain containing protein. (Os05t0535200-01)
MQTL-HD3	5	Os05g0535300			Similar to F-box protein. (Os05t0535300-01)
MQTL-HD3	5	Os05g0535400			Choline/ethanolamine kinase family protein. (Os05t0535400-00)
MQTL-HD3	5	Os05g0535500			tRNAHis guanylyltransferase domain containing protein. (Os05t0535500-01)
MQTL-HD3	5	Os05g0535533			Hypothetical protein. (Os05t0535533-00)
MQTL-HD3	5	Os05g0535600			Similar to Inositol-1,4,5-triphosphate-5-phosphatase. (Os05t0535600-00)
MQTL-HD3	5	Os05g0535700			Conserved hypothetical protein. (Os05t0535700-01);Conserved hypothetical protein. (Os05t0535700-02)
MQTL-HD3	5	Os05g0535800			Similar to F14O23.10 protein. (Os05t0535800-00)
MQTL-HD3	5	Os05g0535900			IQ calmodulin-binding region domain containing protein. (Os05t0535900-01);IQ calmodulin-binding region domain containing protein. (Os05t0535900-02)
MQTL-HD3	5	Os05g0536000			Hypothetical conserved gene. (Os05t0536000-01)
MQTL-HD3	5	Os05g0536101			Hypothetical gene. (Os05t0536101-01)
MQTL-HD3	5	Os05g0536200	OSVDAC2, osvdac2, OsVDAC2, VDAC2	voltage-dependent anion channel 2, voltage-dependent anion-selective channel 2	Voltage-dependent anion channel. (Os05t0536200-01)
MQTL-HD3	5	Os05g0536225			Hypothetical gene. (Os05t0536225-00)
MQTL-HD3	5	Os05g0536250	AP2/EREBP#052	APETALA2/ETHYLENE-RESPONSIVE ELEMENT BINDING PROTEIN 52	Similar to AP2 domain-containing transcription factor. (Os05t0536250-00)
MQTL-HD3	5	Os05g0536400			Similar to Delta-1-pyrroline-5-carboxylate dehydrogenase. (Os05t0536400-01)
MQTL-HD3	5	Os05g0536800	OsFbox270, Os_F0454	F-box protein 270	F-box domain, cyclin-like domain containing protein. (Os05t0536800-01)
MQTL-HD3	5	Os05g0536900	OsRab7A1	small GTP-binding protein OsRab7A1	Similar to RAB7A. (Os05t0536900-01)
MQTL-HD3	5	Os05g0537100	OsWRKY7	WRKY GENE 7	WRKY transcription factor 10. (Os05t0537100-00)
MQTL-HD3	5	Os05g0537200	OsSTA158	OsSTA158	Similar to Myosin XI (Fragment). (Os05t0537200-01)
MQTL-HD3	5	Os05g0537300			Similar to Unconventional myosin heavy chain. (Os05t0537300-01)
MQTL-HD3	5	Os05g0537400	OsPP2C50, PP2C50, OsPP78, OsABIL3, ABIL3	protein phosphatase 2C50, protein phosphatase 2C 50, protein phosphatase 78, OsABI-LIKE3, ABI-LIKE3, ABI-LIKE 3	Similar to Protein phosphatase 2C. (Os05t0537400-00)
MQTL-HD3	5	Os05g0537700	Os_F0659	Os_F0659	Protein of unknown function DUF295 family protein. (Os05t0537700-01)
MQTL-HD3	5	Os05g0538250	Os_F0708	Os_F0708	Similar to F-box protein. (Os05t0538250-00)
MQTL-HD3	5	Os05g0538500			Similar to Thaumatin-like protein; 23251-22305. (Os05t0538500-00)
MQTL-HD3	5	Os05g0538600			Hypothetical protein. (Os05t0538600-00)
MQTL-HD3	5	Os05g0538700			Hypothetical protein. (Os05t0538700-00)
MQTL-HD3	5	Os05g0538900			Similar to oxidoreductase. (Os05t0538900-01)
MQTL-HD3	5	Os05g0539150			Protein of unknown function DUF295 domain containing protein. (Os05t0539150-01)
MQTL-HD3	5	Os05g0539300			Protein of unknown function DUF295 family protein. (Os05t0539300-01)
MQTL-HD3	5	Os05g0539400	OsBgal9, OsBGal9	BETA-GALACTOSIDASE 9	Glycoside hydrolase, family 35 protein. (Os05t0539400-01)
MQTL-HD3	5	Os05g0539500	OsPOP10, POP10	Prolyl Oligopeptidase 10, PROLYL OLIGOPEPTIDASE 10	Esterase/lipase/thioesterase domain containing protein. (Os05t0539500-01)
MQTL-HD3	5	Os05g0539600			Mitochondrial substrate carrier family protein. (Os05t0539600-01)
MQTL-HD3	5	Os05g0539700	Orysa;NAP1;2, OsNAP1_L2	nucleosome assembly protein 1-like protein 2, Nucleosome assembly protein 1;2, NAP1-like protein 2	Similar to Nucleosome assembly protein 1. (Os05t0539700-01)
MQTL-HD3	5	Os05g0539800	OsRTH2	Reversion-To-ethylene Sensitivity1 homologue 2	Protein of unknown function DUF778 family protein. (Os05t0539800-01);Protein of unknown function DUF778 family protein. (Os05t0539800-02)
MQTL-HD3	5	Os05g0539900			Protein of unknown function DUF1230 family protein. (Os05t0539900-01)
MQTL-HD3	5	Os05g0540000	OsGINT1		EXTL2, alpha-1,4-N-acetylhexosaminyltransferase domain containing protein. (Os05t0540000-01)
MQTL-HD3	5	Os05g0540100	OsFEN1, OsFEN-1a, FEN-1, OsFEN-1	FLAP ENDONUCLEASE 1	Flap endonuclease-1a (EC 3.-.-.-) (OsFEN-1a). (Os05t0540100-01);Similar to Flap endonuclease 1a. (Os05t0540100-03)
MQTL-HD3	5	Os05g0540200			Similar to EMB2752. (Os05t0540200-01)
MQTL-HD3	5	Os05g0540300			Similar to Chaperonin CPN60-2, mitochondrial precursor (HSP60-2). (Os05t0540300-01)
MQTL-HD3	5	Os05g0540600	OsFbox275, Os_F0483	F-box protein 275	Cyclin-like F-box domain containing protein. (Os05t0540600-01)
MQTL-HD3	5	Os05g0540800			Homeodomain-like containing protein. (Os05t0540800-01);Similar to DNA methyltransferase 1-associated protein 1. (Os05t0540800-02)
MQTL-HD4	9	Os09g0115400	OsPABPC1, PABPC1	Polyadenylate-binding protein	Similar to Poly(A)-binding protein. (Os09t0115400-01);Hypothetical conserved gene. (Os09t0115400-03);Hypothetical conserved gene. (Os09t0115400-04)
MQTL-HD4	9	Os09g0115466			Hypothetical protein. (Os09t0115466-00)
MQTL-HD4	9	Os09g0115500	OsCBSX2	cystathionine b-synthase domain containing protein OsCBSX2, CBS domain containing protein OsCBSX2	Proteinase inhibitor I3, Kunitz legume domain containing protein. (Os09t0115500-01);Proteinase inhibitor I3, Kunitz legume domain containing protein. (Os09t0115500-02)
MQTL-HD4	9	Os09g0115600			PLC-like phosphodiesterase, TIM beta/alpha-barrel domain domain containing protein. (Os09t0115600-01);PLC-like phosphodiesterase, TIM beta/alpha-barrel domain domain containing protein. (Os09t0115600-02)
MQTL-HD4	9	Os09g0115900			EF-HAND 1 domain containing protein. (Os09t0115900-01);Non-protein coding transcript. (Os09t0115900-02)
MQTL-HD4	9	Os09g0116000	OsMADS77	MADS BOX GENE 77	Transcription factor, MADS-box domain containing protein. (Os09t0116000-00)
MQTL-HD4	9	Os09g0116050			Protein of unknown function DUF597 domain containing protein. (Os09t0116050-00)
MQTL-HD4	9	Os09g0116100			Conserved hypothetical protein. (Os09t0116100-01)
MQTL-HD4	9	Os09g0116400	BIP111	brassinosteroid receptor kinase (BRI1)-interacting protein 111, BRI1-interacting protein 111, brassinosteroid receptor kinase-interacting protein 111	CCAAT-binding factor domain containing protein. (Os09t0116400-01);Similar to predicted protein. (Os09t0116400-02)
MQTL-HD4	9	Os09g0116600			Hypothetical gene. (Os09t0116600-01)
MQTL-HD4	9	Os09g0116800	OsMADS78	MADS BOX GENE 78	Similar to DNA binding protein. (Os09t0116800-00)
MQTL-HD4	9	Os09g0116900			Conserved hypothetical protein. (Os09t0116900-01)
MQTL-HD4	9	Os09g0119100			UBA-like domain containing protein. (Os09t0119100-01)
MQTL-HD4	9	Os09g0119600			UDP-glucuronosyl/UDP-glucosyltransferase family protein. (Os09t0119600-01)
MQTL-HD4	9	Os09g0120033			Hypothetical protein. (Os09t0120033-01);Conserved hypothetical protein. (Os09t0120033-02)
MQTL-HD4	9	Os09g0120100			Conserved hypothetical protein. (Os09t0120100-00)
MQTL-HD4	9	Os09g0120600			Hypothetical conserved gene. (Os09t0120600-00)
MQTL-HD4	9	Os09g0120800			Similar to ATPase, calcium-transporting-related (Fragment). (Os09t0120800-01)
MQTL-HD4	9	Os09g0121000	SMC6	structural maintenance of chromosomes protein 6	Similar to SMC6 protein. (Os09t0121000-01)
MQTL-HD4	9	Os09g0121050			Similar to SMC6 protein. (Os09t0121050-00)
MQTL-HD4	9	Os09g0121900			Similar to Isoamyl acetate-hydrolyzing esterase. (Os09t0121900-00)
MQTL-HD4	9	Os09g0122000			Hypothetical conserved gene. (Os09t0122000-01)
MQTL-HD4	9	Os09g0122100			Transposase, IS4-like domain containing protein. (Os09t0122100-00)
MQTL-HD4	9	Os09g0122200			Hypothetical conserved gene. (Os09t0122200-00)
MQTL-HD4	9	Os09g0122300			Similar to Zinc knuckle family protein. (Os09t0122300-01)
MQTL-HD4	9	Os09g0122500			Similar to H0124E07.4 protein. (Os09t0122500-01)
MQTL-HD4	9	Os09g0123100			Tetratricopeptide-like helical domain containing protein. (Os09t0123100-01)
MQTL-HD4	9	Os09g0123200	OsFCA, OsFCA-1, OsFCA-2, OsFCA-3, OsFCA-4, OsFCA-gamma, FCA	OSFCA PROTEIN	Similar to Flowering time control protein isoform OsFCA-1. (Os09t0123200-01);Similar to Flowering time control protein isoform OsFCA-1. (Os09t0123200-02)
MQTL-HD4	9	Os09g0123300	OsRLCK259	RECEPTOR-LIKE CYTOPLASMIC KINASE 259	Similar to Calmodulin-binding receptor-like kinase. (Os09t0123300-01)
MQTL-HD4	9	Os09g0123400			Hypothetical conserved gene. (Os09t0123400-00)
MQTL-HD4	9	Os09g0123500			Tetratricopeptide-like helical domain containing protein. (Os09t0123500-01)
MQTL-HD4	9	Os09g0124100			Ankyrin repeat domain containing protein. (Os09t0124100-00)
MQTL-HD4	9	Os09g0124200			Homeodomain-like containing protein. (Os09t0124200-01)
MQTL-HD4	9	Os09g0124232			Ankyrin repeat domain containing protein. (Os09t0124232-00)
MQTL-HD4	9	Os09g0124300			Hypothetical conserved gene. (Os09t0124300-00)
MQTL-HD4	9	Os09g0124566			Hypothetical gene. (Os09t0124566-00)
MQTL-HD4	9	Os09g0124800			Tetratricopeptide-like helical domain containing protein. (Os09t0124800-01)
MQTL-HD4	9	Os09g0124816			Hypothetical protein. (Os09t0124816-00)
MQTL-HD4	9	Os09g0124850			Conserved hypothetical protein. (Os09t0124850-00)
MQTL-HD4	9	Os09g0125400			Hypothetical conserved gene. (Os09t0125400-00)
MQTL-HD4	9	Os09g0125766			Hypothetical gene. (Os09t0125766-01)
MQTL-HD4	9	Os09g0125900	OsABCG19, OsABCG19_1, OsABCG19_2	ABC TRANSPORTER G FAMILY MEMBER 19	Similar to PDR15 ABC transporter. (Os09t0125900-01)
MQTL-HD4	9	Os09g0126250			Protein of unknown function DUF1602 domain containing protein. (Os09t0126250-00)
MQTL-HD4	9	Os09g0126600			Conserved hypothetical protein. (Os09t0126600-01)
MQTL-HD4	9	Os09g0127300			NAD(P)-binding domain containing protein. (Os09t0127300-01)
MQTL-HD4	9	Os09g0127700			Conserved hypothetical protein. (Os09t0127700-01)
MQTL-HD4	9	Os09g0127800	OsWD40-165	OsWD40-165	Similar to Coatomer alpha subunit. (Os09t0127800-01);Similar to cDNA clone:J023075G08, full insert sequence. (Os09t0127800-02);Similar to cDNA clone:J023075G08, full insert sequence. (Os09t0127800-03)
MQTL-HD4	9	Os09g0128101			Hypothetical protein. (Os09t0128101-00)
MQTL-HD4	9	Os09g0128400			Conserved hypothetical protein. (Os09t0128400-01);Conserved hypothetical protein. (Os09t0128400-02)
MQTL-HD4	9	Os09g0128600			CMP/dCMP deaminase, zinc-binding domain containing protein. (Os09t0128600-01);Similar to hydrolase/ zinc ion binding protein. (Os09t0128600-02);Non-protein coding transcript. (Os09t0128600-03);Similar to hydrolase/ zinc ion binding protein. (Os09t0128600-04);Similar to hydrolase/ zinc ion binding protein. (Os09t0128600-05)
MQTL-HD4	9	Os09g0128750			Hypothetical gene. (Os09t0128750-01)
MQTL-HD4	9	Os09g0129400	OsSTA219	OsSTA219	Conserved hypothetical protein. (Os09t0129400-01);Conserved hypothetical protein. (Os09t0129400-02)
MQTL-HD4	9	Os09g0129450			Conserved hypothetical protein. (Os09t0129450-00)
MQTL-HD4	9	Os09g0129500			Conserved hypothetical protein. (Os09t0129500-01)
MQTL-HD4	9	Os09g0129600			Conserved hypothetical protein. (Os09t0129600-01)
MQTL-HD4	9	Os09g0129800			Conserved hypothetical protein. (Os09t0129800-00)
MQTL-HD4	9	Os09g0130300			Hypothetical protein. (Os09t0130300-01)
MQTL-HD4	9	Os09g0130500			Hypothetical conserved gene. (Os09t0130500-01)
MQTL-HD4	9	Os09g0130700			Conserved hypothetical protein. (Os09t0130700-00)
MQTL-HD4	9	Os09g0130800			Similar to predicted protein. (Os09t0130800-01);DEAD-like helicase, N-terminal domain containing protein. (Os09t0130800-02);Similar to predicted protein. (Os09t0130800-03);Similar to predicted protein. (Os09t0130800-04)
MQTL-HD4	9	Os09g0130901			Hypothetical protein. (Os09t0130901-01)
MQTL-HD4	9	Os09g0131000			Conserved hypothetical protein. (Os09t0131000-01)
MQTL-HD4	9	Os09g0131150			Conserved hypothetical protein. (Os09t0131150-01)
MQTL-HD4	9	Os09g0131200			Similar to Elicitor-inducible LRR receptor-like protein EILP. (Os09t0131200-01)
MQTL-HD4	9	Os09g0131400			Hypothetical protein. (Os09t0131400-01);Similar to tobamovirus multiplication 3. (Os09t0131400-02);Similar to tobamovirus multiplication 3. (Os09t0131400-03)
MQTL-HD4	9	Os09g0132200	OsGELP97, OsGELP97a, OsGELP97b	GDSL ESTERASE/LIPASE PROTEIN 97	Esterase, SGNH hydrolase-type domain containing protein. (Os09t0132200-01);Similar to anther-specific proline-rich protein APG. (Os09t0132200-02)
MQTL-HD4	9	Os09g0132600			Similar to DAG protein. (Os09t0132600-01)
MQTL-HD4	9	Os09g0132900	OsGELP98, OsGELP98a, OsGELP98b	GDSL ESTERASE/LIPASE PROTEIN 98	Lipase, GDSL domain containing protein. (Os09t0132900-01);Similar to anther-specific proline-rich protein APG. (Os09t0132900-02)
MQTL-HD4	9	Os09g0133000			SWIB/MDM2 domain containing protein. (Os09t0133000-01)
MQTL-HD4	9	Os09g0133200			Similar to Dehydrogenase/reductase SDR family member 4 (EC 1.1.1.184) (NADPH- dependent carbonyl reductase/NADP-retinol dehydrogenase) (CR) (PHCR) (Peroxisomal short-chain alcohol dehydrogenase) (NADPH-dependent retinol dehydrogenase/reductase) (NDRD) (SCAD-SRL) (humNRDR) (PSCD). Splice isoform 2. (Os09t0133200-01);Similar to Dehydrogenase/reductase SDR family member 4 (EC 1.1.1.184) (NADPH- depe…
MQTL-HD4	9	Os09g0133600		PAP2	Fibrillin-like protein. (Os09t0133600-01);PAP fibrillin family protein. (Os09t0133600-02)
MQTL-HD4	9	Os09g0133700			ATPase, BadF/BadG/BcrA/BcrD type domain containing protein. (Os09t0133700-01)
MQTL-HD4	9	Os09g0133800			Conserved hypothetical protein. (Os09t0133800-01);Hypothetical conserved gene. (Os09t0133800-02)
MQTL-HD4	9	Os09g0134400			Phospholipase A2, active site domain containing protein. (Os09t0134400-01)
MQTL-HD4	9	Os09g0134500	OsSET33, SDG723, OsTrx1	Oryza sativa Trithorax1, SET Protein 33	Hypothetical conserved gene. (Os09t0134500-01);Trithorax group protein, Regulation of flowering time (Os09t0134500-02)
MQTL-HD4	9	Os09g0134900			Non-protein coding transcript. (Os09t0134900-01);Hypothetical gene. (Os09t0134900-02)
MQTL-HD4	9	Os09g0135100			Hypothetical conserved gene. (Os09t0135100-00)
MQTL-HD4	9	Os09g0135200			Hypothetical protein. (Os09t0135200-01)
MQTL-HD4	9	Os09g0135400			Similar to octicosapeptide/Phox/Bem1p (PB1) domain-containing protein / tetratricopeptide repeat (TPR)-containing protein. (Os09t0135400-01)
MQTL-HD4	9	Os09g0135501			Conserved hypothetical protein. (Os09t0135501-01)
MQTL-HD4	9	Os09g0135700	OsPFA-DSP1, OsPP105	plant and fungi atypical dual-specificity phosphatase 1	Protein tyrosine phosphatase, Negative regulation of drought stress response (Os09t0135700-01)
MQTL-HD4	9	Os09g0135800			Armadillo-like helical domain containing protein. (Os09t0135800-01);Armadillo-like helical domain containing protein. (Os09t0135800-02)
MQTL-HD4	9	Os09g0135850			Hypothetical protein. (Os09t0135850-00)
MQTL-HD4	9	Os09g0237600			Serine/threonine protein kinase-related domain containing protein. (Os09t0237600-01)
MQTL-HD4	9	Os09g0238700			Conserved hypothetical protein. (Os09t0238700-01);Conserved hypothetical protein. (Os09t0238700-02)
MQTL-HD4	9	Os09g0239450			Hypothetical gene. (Os09t0239450-00)
MQTL-HD4	9	Os09g0240200	OsB, OsCO3, OsBBX27, OsCO3/OsB, OsCCT31	CONSTANS-like gene B, B-box-containing protein 27, CCT domain-containing gene 31, CCT (CO, CO-LIKE and TOC1) domain protein 31, CCT domain protein 31	Zinc finger, B-box domain containing protein. (Os09t0240200-01)
MQTL-HD4	9	Os09g0240350			Hypothetical gene. (Os09t0240350-00)
MQTL-HD4	9	Os09g0240500	OsSultr4;1, OsSul4;1, OsSultr4;1(a), OsSultr4;1(b), OsSultr4;1(c), OsSultr4;1(d)	SULPHATE TRANSPORTER 4;1	Similar to Sulfate transporter 4.1, chloroplast precursor (AST82). (Os09t0240500-01);Similar to Sulfate transporter 4.1. (Os09t0240500-02);Similar to Sulfate transporter 4.1. (Os09t0240500-03);Similar to Sulfate transporter 4.1. (Os09t0240500-04)
MQTL-HD4	9	Os09g0240850			Hypothetical conserved gene. (Os09t0240850-01)
MQTL-HD4	9	Os09g0240975			Hypothetical gene. (Os09t0240975-01)
MQTL-HD4	9	Os09g0241100	OsWD40-166	OsWD40-166	Similar to nucleotide binding. (Os09t0241100-01)
MQTL-HD4	9	Os09g0241200			Hypothetical protein. (Os09t0241200-01)
MQTL-HD4	9	Os09g0241550	OsFbox467, Os_F0397	F-box protein 467	Similar to F-box domain containing protein, expressed. (Os09t0241550-00)
MQTL-HD4	9	Os09g0241700			Homeodomain-like containing protein. (Os09t0241700-01)
MQTL-HD4	9	Os09g0242000	Os_F0709	Os_F0709	Similar to F-box domain containing protein, expressed. (Os09t0242000-00)
MQTL-HD4	9	Os09g0242300	OsWD40-167	OsWD40-167	Similar to cell division cycle protein 20. (Os09t0242300-00)
MQTL-HD4	9	Os09g0242600			Hypothetical protein. (Os09t0242600-01)
MQTL-HD4	9	Os09g0242800			Zinc finger, RING/FYVE/PHD-type domain containing protein. (Os09t0242800-01)
MQTL-HD4	9	Os09g0243000			Conserved hypothetical protein. (Os09t0243000-00)
MQTL-HD4	9	Os09g0243200			Zinc finger, RING/FYVE/PHD-type domain containing protein. (Os09t0243200-01)
MQTL-HD4	9	Os09g0243450			Similar to Transposon mutator sub-class. (Os09t0243450-01)
MQTL-HD4	9	Os09g0244200			Similar to Metallothionein type 1. (Os09t0244200-01)
MQTL-HD4	9	Os09g0244400			Hypothetical conserved gene. (Os09t0244400-01)
MQTL-HD4	9	Os09g0244600			Conserved hypothetical protein. (Os09t0244600-01)
MQTL-HD4	9	Os09g0244900			Transport protein particle (TRAPP) component domain containing protein. (Os09t0244900-01);Transport protein particle (TRAPP) component domain containing protein. (Os09t0244900-02);Transport protein particle (TRAPP) component domain containing protein. (Os09t0244900-03);Transport protein particle (TRAPP) component domain containing protein. (Os09t0244900-04)
MQTL-HD4	9	Os09g0245500			Isopenicillin N synthase domain containing protein. (Os09t0245500-01)
MQTL-HD4	9	Os09g0246200	OsRpoTm	RNA POLYMERASE SUBUNIT TM	Similar to DNA-directed RNA polymerase. (Os09t0246200-01);Similar to DNA-directed RNA polymerase. (Os09t0246200-02)
MQTL-HD4	9	Os09g0246250			Histidine triad (HIT) protein domain containing protein. (Os09t0246250-00)
MQTL-HD4	9	Os09g0246300			Hypothetical protein. (Os09t0246300-01);Conserved hypothetical protein. (Os09t0246300-02)
MQTL-HD4	9	Os09g0246500			Conserved hypothetical protein. (Os09t0246500-01)
MQTL-HD4	9	Os09g0246700			Similar to OSIGBa0093K19.10 protein. (Os09t0246700-01)
MQTL-HD4	9	Os09g0246900			Hypothetical protein. (Os09t0246900-00)
MQTL-HD4	9	Os09g0247101			Hypothetical conserved gene. (Os09t0247101-01)
MQTL-HD4	9	Os09g0247500			Conserved hypothetical protein. (Os09t0247500-01)
MQTL-HD4	9	Os09g0247600	OsGELP99	GDSL ESTERASE/LIPASE PROTEIN 99	Lipase, GDSL domain containing protein. (Os09t0247600-01)
MQTL-HD4	9	Os09g0247700			Similar to Zinc finger, ZZ-type; Zinc finger, C2H2-type. (Os09t0247700-01)
MQTL-HD4	9	Os09g0248000			D-aminoacyl-tRNA deacylase domain containing protein. (Os09t0248000-01);D-aminoacyl-tRNA deacylase domain containing protein. (Os09t0248000-02);Similar to Ethanol tolerance protein GEKO1. (Os09t0248000-03);Similar to Ethanol tolerance protein GEKO1. (Os09t0248000-04)
MQTL-HD4	9	Os09g0248100	OsFLA11	FASCICLIN-LIKE ARABINOGALACTAN PROTEIN 11	FAS1 domain domain containing protein. (Os09t0248100-01);FAS1 domain domain containing protein. (Os09t0248100-02);FAS1 domain domain containing protein. (Os09t0248100-03)
MQTL-HD4	9	Os09g0248200			Similar to ABI3-interacting protein 2. (Os09t0248200-01);Frigida-like family protein. (Os09t0248200-02);Similar to ABI3-interacting protein 2. (Os09t0248200-03)
MQTL-HD4	9	Os09g0248300			Tektin domain containing protein. (Os09t0248300-01)
MQTL-HD4	9	Os09g0248900			Myb/SANT-like domain domain containing protein. (Os09t0248900-01)
MQTL-HD4	9	Os09g0249000			Galactose oxidase/kelch, beta-propeller domain containing protein. (Os09t0249000-01)
MQTL-HD4	9	Os09g0249100			Hypothetical protein. (Os09t0249100-01)
MQTL-HD4	9	Os09g0249400			Uncharacterised protein family UPF0497, trans-membrane plant domain containing protein. (Os09t0249400-01)
MQTL-HD4	9	Os09g0249600			Similar to small nuclear ribonucleoprotein family protein / snRNP family protein. (Os09t0249600-01);Similar to predicted protein. (Os09t0249600-02)
MQTL-HD4	9	Os09g0249700	PP2A-A, RPA1	PROTEIN PHOSPHATASE 2A REGULATORY SUBUNIT A	Protein phosphatase 2A A subunit (Phosphatase 2A regulatory A subunit). (Os09t0249700-01);Similar to Phosphatase 2A regulatory A subunit. (Os09t0249700-02)
MQTL-HD4	9	Os09g0249750			Hypothetical gene. (Os09t0249750-00)
MQTL-HD4	9	Os09g0249900			Similar to Ferredoxin-thioredoxin reductase catalytic chain. (Os09t0249900-01)
MQTL-HD4	9	Os09g0250150			Conserved hypothetical protein. (Os09t0250150-00)
MQTL-HD4	9	Os09g0250200			Conserved hypothetical protein. (Os09t0250200-00)
MQTL-HD4	9	Os09g0250300			Similar to Thylakoid membrane phosphoprotein 14 kDa. (Os09t0250300-00)
MQTL-HD4	9	Os09g0250700			ABC-1 domain containing protein. (Os09t0250700-01)
MQTL-HD4	9	Os09g0250800	OsABCG20	ABC TRANSPORTER G FAMILY MEMBER 20	Similar to ABC-2 type transporter family protein. (Os09t0250800-00)
MQTL-HD4	9	Os09g0250875			Hypothetical protein. (Os09t0250875-00)
MQTL-HD4	9	Os09g0251100			Protein kinase, catalytic domain domain containing protein. (Os09t0251100-00)
MQTL-HD4	9	Os09g0251450			Similar to Coatomer subunit zeta-2. (Os09t0251450-00)
MQTL-HD4	9	Os09g0251500			Pentatricopeptide repeat domain containing protein. (Os09t0251500-01)
MQTL-HD4	9	Os09g0251650			Hypothetical protein. (Os09t0251650-00)
MQTL-HD4	9	Os09g0251800			C2 calcium-dependent membrane targeting domain containing protein. (Os09t0251800-01)
MQTL-HD4	9	Os09g0252000			Similar to Exosome complex exonuclease RRP41. (Os09t0252000-00)
MQTL-HD4	9	Os09g0252100			Similar to Acetyl-CoA C-acetyltransferase. (Os09t0252100-01);Similar to Acetyl-CoA acetyltransferase, cytosolic 1. (Os09t0252100-02)
MQTL-HD4	9	Os09g0252700			Similar to E3 ubiquitin protein ligase UPL1 (EC 6.3.2.-) (Ubiquitin-protein ligase 1). (Os09t0252700-01)
MQTL-HD4	9	Os09g0252800			HECT domain containing protein. (Os09t0252800-01);Similar to predicted protein. (Os09t0252800-02)
MQTL-HD4	9	Os09g0253000			Similar to NOI protein. (Os09t0253000-01)
MQTL-HD4	9	Os09g0253775			Hypothetical protein. (Os09t0253775-00)
MQTL-HD4	9	Os09g0254050			Similar to seven-transmembrane-domain protein 1. (Os09t0254050-00)
MQTL-HD4	9	Os09g0254600	OsSWEET7a, SWEET7a	SWEET7A	Similar to seven-transmembrane-domain protein 1. (Os09t0254600-00)
MQTL-HD4	9	Os09g0255000	OSINV1, OsINV1, INV1, OsCIN7, OsCIN8	cell wall invertase 1, cell-wall invertase 7, cell-wall invertase 8	Similar to Cell wall invertase (EC 3.2.1.26). (Os09t0255000-01)
MQTL-HD4	9	Os09g0255101			Hypothetical conserved gene. (Os09t0255101-00)
MQTL-HD4	9	Os09g0255200			Putative cysteine proteinase inhibitor 11. (Os09t0255200-00)
MQTL-HD4	9	Os09g0255300			Glycoside hydrolase, family 32 protein. (Os09t0255300-00)
MQTL-HD4	9	Os09g0255333			Hypothetical gene. (Os09t0255333-01)
MQTL-HD4	9	Os09g0255366			Hypothetical protein. (Os09t0255366-00)
MQTL-HD4	9	Os09g0255400	IGPS	indole-3-glycerol phosphate synthase	Similar to Indole-3-glycerol phosphate synthase, chloroplast precursor (EC 4.1.1.48) (IGPS). (Os09t0255400-01);Similar to indole-3-glycerol phosphate synthase. (Os09t0255400-02)
MQTL-HD4	9	Os09g0255800			Hypothetical protein. (Os09t0255800-01)
MQTL-HD4	9	Os09g0255900			Protein of unknown function DUF247, plant family protein. (Os09t0255900-01)
MQTL-HD4	9	Os09g0256100			Similar to flavonol 4-sulfotransferase. (Os09t0256100-00)
MQTL-HD4	9	Os09g0256600			Similar to seven-transmembrane-domain protein 1. (Os09t0256600-00)
MQTL-HD4	9	Os09g0256650	OsSWEET7e, SWEET7e	SWEET7E	Putative bidirectional sugar transporter SWEET7e. (Os09t0256650-00)
MQTL-HD4	9	Os09g0256700	OsEnS-125	endosperm-specific gene 125	Conserved hypothetical protein. (Os09t0256700-01)
MQTL-HD4	9	Os09g0257000			Hypothetical conserved gene. (Os09t0257000-00)
MQTL-HD4	9	Os09g0257900			Conserved hypothetical protein. (Os09t0257900-01)
MQTL-HD4	9	Os09g0258000			Cellular retinaldehyde-binding/triple function, C-terminal domain containing protein. (Os09t0258000-01);Similar to predicted protein. (Os09t0258000-02)
MQTL-HD4	9	Os09g0258500			Similar to Protein kinase (EC 2.7.1.-) (Clone OSPK 2.1) (Fragment). (Os09t0258500-01)
MQTL-HD4	9	Os09g0258600			Similar to 60S ribosomal protein L17-1. (Os09t0258600-01)
MQTL-HD4	9	Os09g0258700	OsSWEET7b, SWEET7b	SWEET7B	Bidirectional sugar transporter SWEET7b. (Os09t0258700-00)
MQTL-HD4	9	Os09g0259000			Conserved hypothetical protein. (Os09t0259000-00)
MQTL-HD4	9	Os09g0259200	OsSWEET7d, SWEET7d	SWEET7D	Similar to seven-transmembrane-domain protein 1. (Os09t0259200-00)
MQTL-HD4	9	Os09g0259500			Conserved hypothetical protein. (Os09t0259500-00)
MQTL-HD4	9	Os09g0259701			Conserved hypothetical protein. (Os09t0259701-00)
MQTL-HD4	9	Os09g0260000	OsFbox468, Os_F0398	F-box protein 468	Cyclin-like F-box domain containing protein. (Os09t0260000-01)
MQTL-HD4	9	Os09g0260200			Conserved hypothetical protein. (Os09t0260200-00)
MQTL-HD4	9	Os09g0260300			Conserved hypothetical protein. (Os09t0260300-00)
MQTL-HD4	9	Os09g0260900			Hypothetical gene. (Os09t0260900-01)
MQTL-HD4	9	Os09g0261100	OsFbox469, Os_F0272	F-box protein 469	Cyclin-like F-box domain containing protein. (Os09t0261100-01)
MQTL-HD4	9	Os09g0261300			Similar to 4-nitrophenylphosphatase-like protein. (Os09t0261300-01);Similar to 4-nitrophenylphosphatase. (Os09t0261300-02)
MQTL-HD4	9	Os09g0261400			Protein of unknown function DUF1296 family protein. (Os09t0261400-01)
MQTL-HD4	9	Os09g0261900			Similar to cDNA clone:J023055B18, full insert sequence. (Os09t0261900-01);Hypothetical conserved gene. (Os09t0261900-02)
MQTL-HD4	9	Os09g0262000			Similar to Cinnamoyl CoA reductase. (Os09t0262000-00)
MQTL-HD4	9	Os09g0263474			Conserved hypothetical protein. (Os09t0263474-00)
MQTL-HD5	9	Os09g0407200	OsRAD23	DNA REPAIR PROTEIN RAD23	Similar to RAD23, isoform I. (Os09t0407200-01);Similar to DNA repair protein RAD23. (Os09t0407200-02)
MQTL-HD5	9	Os09g0407300			Domain of unknown function SprT-like domain containing protein. (Os09t0407300-01);Domain of unknown function SprT-like domain containing protein. (Os09t0407300-02)
MQTL-HD5	9	Os09g0407600	OsMsh6		Similar to DNA mismatch repair protein. (Os09t0407600-01)
MQTL-HD5	9	Os09g0407650			Hypothetical gene. (Os09t0407650-00)
MQTL-HD5	9	Os09g0407700			Haloacid dehalogenase-like hydrolase domain containing protein. (Os09t0407700-01)
MQTL-HD5	9	Os09g0407800			Pentatricopeptide repeat domain containing protein. (Os09t0407800-01)
MQTL-HD5	9	Os09g0407900			Peptidase C19, ubiquitin carboxyl-terminal hydrolase 2 family protein. (Os09t0407900-01)
MQTL-HD5	9	Os09g0407950			Similar to transducin family protein / WD-40 repeat family protein. (Os09t0407950-01)
MQTL-HD5	9	Os09g0408000			Similar to transducin family protein. (Os09t0408000-01)
MQTL-HD5	9	Os09g0408300			Similar to Agenet domain containing protein. (Os09t0408300-00)
MQTL-HD5	9	Os09g0408550			Heavy metal-associated domain, HMA domain containing protein. (Os09t0408550-00)
MQTL-HD5	9	Os09g0408600			Similar to Dihydrolipoamide S-acetyltransferase (EC 2.3.1.12). (Os09t0408600-01)
MQTL-HD5	9	Os09g0408900	OsRLCK270	RECEPTOR-LIKE CYTOPLASMIC KINASE 270	Similar to kinase family protein. (Os09t0408900-00)
MQTL-HD5	9	Os09g0408933			Hypothetical protein. (Os09t0408933-00)
MQTL-HD5	9	Os09g0408966			Hypothetical protein. (Os09t0408966-00)
MQTL-HD5	9	Os09g0409000	OsTHI32, THI32	Thionin 32	Conserved hypothetical protein. (Os09t0409000-01)
MQTL-HD5	9	Os09g0409100			Conserved hypothetical protein. (Os09t0409100-01)
MQTL-HD5	9	Os09g0409950	BIP120	brassinosteroid receptor kinase (BRI1)-interacting protein 120, BRI1-interacting protein 120, brassinosteroid receptor kinase-interacting protein 120	Hypothetical conserved gene. (Os09t0409950-01)
MQTL-HD5	9	Os09g0410125			Similar to membrane alanyl aminopeptidase. (Os09t0410125-00)
MQTL-HD5	9	Os09g0410300	qCTS-9	cold tolerance at seedling stage (QTL)-9	Similar to BRI1-KD interacting protein 120 (Fragment). (Os09t0410300-01)
MQTL-HD5	9	Os09g0410400			Zinc finger, RING-type domain containing protein. (Os09t0410400-01)
MQTL-HD5	9	Os09g0410500	OsTCP24, REP1, TCP24, SDP1	RETARDED PALEA 1	Similar to teosinte-branched one. (Os09t0410500-00)
MQTL-HD5	9	Os09g0410700	OsbHLH039	basic helix-loop-helix protein 039	Helix-loop-helix DNA-binding domain containing protein. (Os09t0410700-00)
MQTL-HD5	9	Os09g0411500			Similar to predicted protein. (Os09t0411500-00)
MQTL-HD5	9	Os09g0411600			Pentatricopeptide repeat domain containing protein. (Os09t0411600-01)
MQTL-HD5	9	Os09g0411650	OsSET36	SET protein 36	Similar to Ribulose-1,5 bisphosphate carboxylase/oxygenase large subunit N- methyltransferase, chloroplast precursor (EC 2.1.1.127) ([Ribulose- bisphosphate carboxylase]-lysine N-methyltransferase) (RuBisCO methyltransferase) (RuBisco LSMT) (rbcMT). (Os09t0411650-01)
MQTL-HD5	9	Os09g0411675			Hypothetical protein. (Os09t0411675-00)
MQTL-HD5	9	Os09g0411700			Peptidyl-prolyl cis-trans isomerase, PpiC-type domain containing protein. (Os09t0411700-01);Peptidyl-prolyl cis-trans isomerase, PpiC-type domain containing protein. (Os09t0411700-02);Peptidyl-prolyl cis-trans isomerase, PpiC-type domain containing protein. (Os09t0411700-03)
MQTL-HD5	9	Os09g0411900	ONAC108	NAC DOMAIN-CONTAINING PROTEIN 108	Similar to NAC-domain containing protein 18 (ANAC018) (NO APICAL MERISTEM protein) (AtNAM). (Os09t0411900-01)
MQTL-HD5	9	Os09g0412050			Similar to Skp1-like protein. (Os09t0412050-00)
MQTL-HD5	9	Os09g0412200			Protein of unknown function DUF246, plant family protein. (Os09t0412200-01)
MQTL-HD5	9	Os09g0412300			Similar to Calmodulin-like protein. (Os09t0412300-01)
MQTL-HD5	9	Os09g0412350			Hypothetical genes. (Os09t0412350-00)
MQTL-HD5	9	Os09g0412400			Conserved hypothetical protein. (Os09t0412400-01)
MQTL-HD5	9	Os09g0412700			Conserved hypothetical protein. (Os09t0412700-01)
MQTL-HD5	9	Os09g0412900			Pentatricopeptide repeat domain containing protein. (Os09t0412900-01)
MQTL-HD5	9	Os09g0413000			Similar to Protein binding protein. (Os09t0413000-01)
MQTL-HD5	9	Os09g0413100			Conserved hypothetical protein. (Os09t0413100-01)
MQTL-HD5	9	Os09g0413200			Similar to CAAX amino terminal protease family protein. (Os09t0413200-01)
MQTL-HD5	9	Os09g0413300	OsPPR1, rPPR1	PENTATRICOPEPTIDE REPEAT PROTEIN 1	Pentatricopeptide repeat domain containing protein. (Os09t0413300-00)
MQTL-HD5	9	Os09g0413500			Similar to 60S ribosomal protein L34. (Os09t0413500-01);Non-protein coding transcript. (Os09t0413500-02)
MQTL-HD5	9	Os09g0413600			Ribosomal protein L34e domain containing protein. (Os09t0413600-01);Hypothetical conserved gene. (Os09t0413600-02)
MQTL-HD5	9	Os09g0413700			Conserved hypothetical protein. (Os09t0413700-01);Similar to predicted protein. (Os09t0413700-02)
MQTL-HD5	9	Os09g0414500		MIF3	Similar to ZF-HD homeobox protein. (Os09t0414500-01)
MQTL-HD5	9	Os09g0414600	OsZHD9	zinc finger homeodomain class homeobox transcription factor 9	Conserved hypothetical protein. (Os09t0414600-01);Similar to ZF-HD homeobox protein (Fragment). (Os09t0414600-02)
MQTL-HD5	9	Os09g0414701			Hypothetical protein. (Os09t0414701-00)
MQTL-HD5	9	Os09g0414900			Similar to GASA5-like protein (Fragment). (Os09t0414900-01)
MQTL-HD5	9	Os09g0415050			Hypothetical gene. (Os09t0415050-01)
MQTL-HD5	9	Os09g0415300			Hypothetical conserved gene. (Os09t0415300-01)
MQTL-HD5	9	Os09g0415400			Hypothetical protein. (Os09t0415400-01)
MQTL-HD5	9	Os09g0415700			Protein of unknown function DUF248, methyltransferase putative family protein. (Os09t0415700-01)
MQTL-HD5	9	Os09g0415750			Hypothetical protein. (Os09t0415750-00)
MQTL-HD5	9	Os09g0415800	OsPFK08, PFK08, PFK8	phosphofructokinase 8	Phosphofructokinase family protein. (Os09t0415800-01)
MQTL-HD5	9	Os09g0416200			Similar to Glucose transporter (Fragment). (Os09t0416200-01)
MQTL-HD5	9	Os09g0416250			Hypothetical gene. (Os09t0416250-00)
MQTL-HD5	9	Os09g0416500			Hypothetical conserved gene. (Os09t0416500-01)
MQTL-HD5	9	Os09g0416501			Conserved hypothetical protein. (Os09t0416501-01)
MQTL-HD5	9	Os09g0416600			Conserved hypothetical protein. (Os09t0416600-01);Protein of unknown function DUF868, plant family protein. (Os09t0416600-02)
MQTL-HD5	9	Os09g0416700			Vesicle transport v-SNARE family protein. (Os09t0416700-01)
MQTL-HD5	9	Os09g0416800	OsCAF1G, CAF1G, OsCAF1-13	CCR4-associated factor 1G, carbon cataboliterepressor 4-associated factor 1G, CCR4-associated factor 1-13	Component of the CCR4-NOTcomplex, Deadenylase, Deadenylation (poly(A) tail shortening), Development and stress response (Os09t0416800-01)
MQTL-HD5	9	Os09g0416900			Armadillo-like helical domain containing protein. (Os09t0416900-00)
MQTL-HD5	9	Os09g0417400	OsbHLH100	basic helix-loop-helix protein 100	Hypothetical conserved gene. (Os09t0417400-00)
MQTL-HD5	9	Os09g0417500			Pentatricopeptide repeat domain containing protein. (Os09t0417500-01)
MQTL-HD5	9	Os09g0417600	OsWRKY76, OsWRKY76.1, OsWRKY76.2, OsWRKY76.3	WRKY GENE 76	WRKY transcription factor, Transcriptional repressor, Pathogen defense (Os09t0417600-01);WRKY transcription factor 76. (Os09t0417600-02);Splicing variant of OsWRKY76, Pathogen defense (Os09t0417600-03);Splicing variant of OsWRKY76, Pathogen defense (Os09t0417600-04)
MQTL-HD5	9	Os09g0417800	OsWRKY62, OsWRKY62.1, OsWRKY62.2, XB10	WRKY GENE 62	WRKY transcription factor, Transcriptional repressor, Pathogen defense (Os09t0417800-01);Splicing variant of OsWRKY62, Pathogen defense (Os09t0417800-02)
MQTL-HD5	9	Os09g0418000	OsCIPK16	CALCINEURIN B-LIKE PROTEIN-INTERACTING PROTEIN KINASE 16	Similar to CBL-interacting protein kinase 16. (Os09t0418000-01);Serine/threonine protein kinase domain containing protein. (Os09t0418000-02);Similar to CBL-interacting protein kinase 16. (Os09t0418000-03)
MQTL-HD5	9	Os09g0418250			Hypothetical conserved gene. (Os09t0418250-01)
MQTL-HD5	9	Os09g0418375			Hypothetical protein. (Os09t0418375-00)
MQTL-HD5	9	Os09g0418500	OsCIPK27	CALCINEURIN B-LIKE PROTEIN-INTERACTING PROTEIN KINASE 27	Similar to CBL-interacting protein kinase 14. (Os09t0418500-00)
MQTL-HD5	9	Os09g0418700			Similar to R111. (Os09t0418700-00)
MQTL-HD5	9	Os09g0418800			Hypothetical gene. (Os09t0418800-00)
MQTL-HD5	9	Os09g0419100			Hypothetical protein. (Os09t0419100-01);Non-protein coding transcript. (Os09t0419100-02);Hypothetical gene. (Os09t0419100-03);Non-protein coding transcript. (Os09t0419100-04)
MQTL-HD5	9	Os09g0419200	CCR19	cinnamoyl CoA reductase 19	NAD(P)-binding domain containing protein. (Os09t0419200-01);Similar to Cinnamoyl-CoA reductase. (Os09t0419200-02)
MQTL-HD6	10	Os10g0370400			Similar to NB-ARC domain containing protein. (Os10t0370400-01)
MQTL-HD6	10	Os10g0370500	GH5BG		Glycoside hydrolase, catalytic core domain containing protein. (Os10t0370500-01)
MQTL-HD6	10	Os10g0370600			Hypothetical protein. (Os10t0370600-01)
MQTL-HD6	10	Os10g0370700			Similar to Nitrate transporter (Fragment). (Os10t0370700-01)
MQTL-HD6	10	Os10g0370750			Hypothetical protein. (Os10t0370750-00)
MQTL-HD6	10	Os10g0370800			Similar to Exo-1,3-beta-glucanase precursor (EC 3.2.1.58) (Fragment). (Os10t0370800-01);Similar to cellulase containing protein. (Os10t0370800-02)
MQTL-HD6	10	Os10g0371000			Similar to Pollen proteins Ole e I family protein, expressed. (Os10t0371000-01)
MQTL-HD6	10	Os10g0371100	OsERF#051, OsERF051, OsERF51, DERF11, OsDERF11, AP2/EREBP#156, AP2/EREBP156	ETHYLENE RESPONSE FACTOR 51	Similar to AP2 domain containing protein, expressed. (Os10t0371100-00)
MQTL-HD6	10	Os10g0371200			Conserved hypothetical protein. (Os10t0371200-01)
MQTL-HD6	10	Os10g0372100			Conserved hypothetical protein. (Os10t0372100-01)
MQTL-HD6	10	Os10g0372300			Conserved hypothetical protein. (Os10t0372300-00)
MQTL-HD6	10	Os10g0372366			Hypothetical protein. (Os10t0372366-00)
MQTL-HD6	10	Os10g0372500			Hypothetical protein. (Os10t0372500-00)
MQTL-HD6	10	Os10g0372700			Hypothetical conserved gene. (Os10t0372700-00)
MQTL-HD6	10	Os10g0372800			Conserved hypothetical protein. (Os10t0372800-01)
MQTL-HD6	10	Os10g0373400			Hypothetical protein. (Os10t0373400-01)
MQTL-HD6	10	Os10g0374200			Paired amphipathic helix domain containing protein. (Os10t0374200-00)
MQTL-HD6	10	Os10g0374450			Similar to Barren inflorescence2-like serine/threonine protein kinase (Fragment). (Os10t0374450-00)
MQTL-HD6	10	Os10g0374600			Hypothetical conserved gene. (Os10t0374600-00)
MQTL-HD6	10	Os10g0374700			Hypothetical protein. (Os10t0374700-01)
MQTL-HD6	10	Os10g0375000	YK19	YK19	Hypothetical conserved gene. (Os10t0375000-01)
MQTL-HD6	10	Os10g0375200			Hypothetical protein. (Os10t0375200-00)
MQTL-HD6	10	Os10g0375400			Leucine-rich repeat domain containing protein. (Os10t0375400-00)
MQTL-HD6	10	Os10g0375600			Similar to ER66 protein (Fragment). (Os10t0375600-01)
MQTL-HD6	10	Os10g0375700			Alpha/beta hydrolase fold-1 domain containing protein. (Os10t0375700-01)
MQTL-HD6	10	Os10g0376200			Leucine-rich repeat, typical subtype containing protein. (Os10t0376200-01)
MQTL-HD6	10	Os10g0376400			Similar to Phosphate-induced protein 1 conserved region containing protein. (Os10t0376400-00)
MQTL-HD6	10	Os10g0376900	OsbHLH045	basic helix-loop-helix protein 045	Helix-loop-helix DNA-binding domain containing protein. (Os10t0376900-01)
MQTL-HD6	10	Os10g0377000			Conserved hypothetical protein. (Os10t0377000-01)
MQTL-HD6	10	Os10g0377150	OsAGP9	ARABINOGALACTAN PROTEIN 9	Hypothetical protein. (Os10t0377150-00)
MQTL-HD6	10	Os10g0377300	Oshox8	HOMEOBOX GENE 8	Similar to Homeobox-leucine zipper protein HOX8. (Os10t0377300-01)
MQTL-HD6	10	Os10g0377400	OsRab11E1	small GTP-binding protein OsRab11E1	Similar to Ras-related protein Rab11D. (Os10t0377400-01);Similar to Ras-related protein Rab11D. (Os10t0377400-02);Non-protein coding transcript. (Os10t0377400-03)
MQTL-HD6	10	Os10g0377450			Hypothetical gene. (Os10t0377450-00)
MQTL-HD6	10	Os10g0377500			Nucleic acid-binding, OB-fold domain containing protein. (Os10t0377500-00)
MQTL-HD6	10	Os10g0377800			Similar to Pyridoxamine 5-phosphate oxidase. (Os10t0377800-01);Similar to predicted protein. (Os10t0377800-02);Similar to ATPPOX (A. THALIANA PYRIDOXIN (PYRODOXAMINE) 5'-PHOSPHATE OXIDASE); pyridoxamine-phosphate oxidase. (Os10t0377800-03)
MQTL-HD6	10	Os10g0378000			Similar to predicted protein. (Os10t0378000-00)
MQTL-HD6	10	Os10g0378100			Similar to Cytochrome P450 family protein, expressed. (Os10t0378100-01)
MQTL-HD6	10	Os10g0378300	OsCutA1	CU TOLERANCE A1	Similar to Truncated copper-binding protein CUTA. (Os10t0378300-01);Similar to Protein CutA 1, chloroplastic. (Os10t0378300-02)
MQTL-HD6	10	Os10g0378400	GIL1	GIL1	Protein of unknown function DUF641, plant domain containing protein. (Os10t0378400-01)
MQTL-HD6	10	Os10g0378450			Similar to AT hook-containing MAR binding 1-like protein. (Os10t0378450-00)
MQTL-HD6	10	Os10g0379100	Os-THT1, OsTHT1	TRYPTAMINE HYDROXYCINNAMOYL TRANSFERASE 1	Transferase family protein. (Os10t0379100-01)
MQTL-HD6	10	Os10g0379233			Hypothetical protein. (Os10t0379233-00)
MQTL-HD6	10	Os10g0379854			Hypothetical protein. (Os10t0379854-00)
MQTL-HD6	10	Os10g0380100	Os-THT2, OsTHT2	TRYPTAMINE HYDROXYCINNAMOYL TRANSFERASE 2	Transferase family protein. (Os10t0380100-01)
MQTL-HD6	10	Os10g0380800			Similar to Tryptophan decarboxylase. (Os10t0380800-00)
MQTL-HD6	10	Os10g0381200			Conserved hypothetical protein. (Os10t0381200-00)
MQTL-HD6	10	Os10g0381601			Conserved hypothetical protein. (Os10t0381601-01)
MQTL-HD6	10	Os10g0381700	OsFbox548, Os_F0160	F-box protein 548	Hypothetical gene. (Os10t0381700-01)
MQTL-HD6	10	Os10g0381800			Conserved hypothetical protein. (Os10t0381800-01);Zinc finger, SWIM-type domain containing protein. (Os10t0381800-02)
MQTL-HD6	10	Os10g0382100			Ribosome-inactivating protein domain containing protein. (Os10t0382100-01)
MQTL-HD6	10	Os10g0382300			Similar to Signal peptide containing large protein with proline stretches. (Os10t0382300-01);Similar to Signal peptide containing large protein with proline stretches. (Os10t0382300-02)
MQTL-HD6	10	Os10g0382400			Conserved hypothetical protein. (Os10t0382400-01)
MQTL-HD6	10	Os10g0382600			Conserved hypothetical protein. (Os10t0382600-01)
MQTL-HD6	10	Os10g0384600	Os_F0664	Os_F0664	Cyclin-like F-box domain containing protein. (Os10t0384600-01)
MQTL-HD6	10	Os10g0386300			Hypothetical protein. (Os10t0386300-01)
MQTL-HD6	10	Os10g0387000			Similar to Choline phosphate cytidylyltransferase-like protein (Fragment). (Os10t0387000-01)
MQTL-HD6	10	Os10g0387201			Hypothetical protein. (Os10t0387201-00)
MQTL-HD6	10	Os10g0388100			Conserved hypothetical protein. (Os10t0388100-01)
MQTL-HD6	10	Os10g0388200	OsFbox549, Os_F0255	F-box protein 549	Kelch-type beta propeller domain containing protein. (Os10t0388200-01)
MQTL-HD6	10	Os10g0388500			Conserved hypothetical protein. (Os10t0388500-01)
MQTL-HD6	10	Os10g0388600			Hypothetical conserved gene. (Os10t0388600-00)
MQTL-HD6	10	Os10g0388900			Conserved hypothetical protein. (Os10t0388900-01)
MQTL-HD6	10	Os10g0389000	OsCML8	CALMODULIN-LIKE PROTEIN 8	Centrin. (Os10t0389000-01)
MQTL-HD6	10	Os10g0389100	OsRCCR3	RED CHLOROPHYLL CATABOLITE REDUCTASE 3	Red chlorophyll catabolite reductase, Truncated copy of OsRCCR1 (Os10t0389100-01)
MQTL-HD6	10	Os10g0389200	OsRCCR1, OsRCCR, RCCR	RED CHLOROPHYLL CATABOLITE REDUCTASE 1	Red chlorophyll catabolite reductase, Leaf senescence, Wound responses (Os10t0389200-01)
MQTL-HD6	10	Os10g0389300	OsRCCR2	RED CHLOROPHYLL CATABOLITE REDUCTASE 2	Similar to Red chlorophyll catabolite reductase (Fragment). (Os10t0389300-01);Red chlorophyll catabolite reductase (Os10t0389300-02)
MQTL-HD6	10	Os10g0389402			Hypothetical gene. (Os10t0389402-00)
MQTL-HD6	10	Os10g0389500			Conserved hypothetical protein. (Os10t0389500-01)
MQTL-HD6	10	Os10g0389800			Protein kinase, core domain containing protein. (Os10t0389800-01)
MQTL-HD6	10	Os10g0389900			Hypothetical protein. (Os10t0389900-00)
MQTL-HD6	10	Os10g0390000			Conserved hypothetical protein. (Os10t0390000-00)
MQTL-HD6	10	Os10g0390100			Non-protein coding transcript. (Os10t0390100-01);Armadillo-like helical domain containing protein. (Os10t0390100-02)
MQTL-HD6	10	Os10g0390500	alaAT, ALT-1, OsAlaAT1, AlaAT1	ALANINE AMINOTRANSFERASE	Alanine aminotransferase, Starch synthesis in developing seeds (Os10t0390500-01)
MQTL-HD6	10	Os10g0390600	OsAlaAT4, AlaAT4	ALANINE AMINOTRANSFERASE 4	Similar to Alanine aminotransferase 2 (EC 2.6.1.2) (GPT) (Glutamic--pyruvic transaminase 2) (Glutamic--alanine transaminase 2) (ALAAT-2). (Os10t0390600-01)
MQTL-HD6	10	Os10g0390701			Conserved hypothetical protein. (Os10t0390701-00)
MQTL-HD6	10	Os10g0390800	OsERF#059, OsERF059, OsERF59, EBL1, AP2/EREBP#006, AP2/EREBP6, EBL1	ETHYLENE RESPONSE FACTOR 59	Similar to Ethylene-responsive transcription factor 3 (Ethylene-responsive element binding factor 3) (EREBP-3) (AtERF3). (Os10t0390800-01)
MQTL-HD6	10	Os10g0390900			Hypothetical conserved gene. (Os10t0390900-00)
MQTL-HD6	10	Os10g0391100			Conserved hypothetical protein. (Os10t0391100-01)
MQTL-HD6	10	Os10g0391200	OsFbox550, Os_F0263	F-box protein 550	Cyclin-like F-box domain containing protein. (Os10t0391200-00)
MQTL-HD6	10	Os10g0391300	OsC3H62	ZINC FINGER CCCH DOMAIN-CONTAINING PROTEIN 62	DNA-binding SAP domain containing protein. (Os10t0391300-00)
MQTL-HD6	10	Os10g0391400	OsJAZ 13, OsJAZ13, JAZ13, OsTIFY11e	TIFY GENE 11E	Tify domain containing protein. (Os10t0391400-01)
MQTL-HD6	10	Os10g0391500			Conserved hypothetical protein. (Os10t0391500-01);Conserved hypothetical protein. (Os10t0391500-02);Conserved hypothetical protein. (Os10t0391500-03);Conserved hypothetical protein. (Os10t0391500-04)
MQTL-HD6	10	Os10g0391801	OsJAZ 14, OsJAZ14	TIFY GENE 11F	Similar to ZIM motif family protein. (Os10t0391801-00)
MQTL-HD6	10	Os10g0392400	OsTIFY11d, OsJAZ1, OsJAZ 12, OsJAZ12	TIFY GENE 11D	Tify domain containing protein. (Os10t0392400-01)
MQTL-HD6	10	Os10g0392500			Similar to RNA methyltransferase, TrmH family protein, expressed. (Os10t0392500-00)
MQTL-HD6	10	Os10g0392600	OsSPX3	SPX (SYG/PHO81/XPR1) domain gene 3	SPX domain-containing protein, Negative regulation of phosphate signaling, Pi homeostasis (Os10t0392600-01)
MQTL-HD6	10	Os10g0392650			Hypothetical gene. (Os10t0392650-00)
MQTL-HD6	10	Os10g0392700			Similar to Initiation factor 2 subunit family protein, expressed. (Os10t0392700-01);Similar to Initiation factor 2 subunit family protein, expressed. (Os10t0392700-02)
MQTL-HD6	10	Os10g0392800			Similar to esterase. (Os10t0392800-00)
MQTL-HD6	10	Os10g0392900			Similar to esterase. (Os10t0392900-00)
MQTL-HD6	10	Os10g0393100		SPPL1	Peptidase A22B, signal peptide peptidase domain containing protein. (Os10t0393100-01);Peptidase A22B, signal peptide peptidase domain containing protein. (Os10t0393100-02)
MQTL-HD6	10	Os10g0393600			Similar to esterase. (Os10t0393600-00)
MQTL-HD6	10	Os10g0393700			Similar to esterase. (Os10t0393700-00)
MQTL-HD6	10	Os10g0393800	OsGELP105	GDSL ESTERASE/LIPASE PROTEIN 105	Lipase, GDSL domain containing protein. (Os10t0393800-01)
MQTL-HD6	10	Os10g0393900			Hypothetical protein. (Os10t0393900-00)
MQTL-HD6	10	Os10g0394000	OsGELP106	GDSL ESTERASE/LIPASE PROTEIN 106	Similar to GDSL-like Lipase/Acylhydrolase family protein, expressed. (Os10t0394000-01)
MQTL-HD6	10	Os10g0394100			Metallophosphoesterase domain containing protein. (Os10t0394100-01)
MQTL-HD6	10	Os10g0394200	OsSub60, SUB60	Subtilisin 60, SUBTILISIN 60	Similar to subtilase family protein. (Os10t0394200-01)
MQTL-HD6	10	Os10g0394400			Disease resistance protein domain containing protein. (Os10t0394400-01);Non-protein coding transcript. (Os10t0394400-02)
MQTL-HD6	10	Os10g0394700			Hypothetical conserved gene. (Os10t0394700-01)
MQTL-HD6	10	Os10g0395000	OsRLCK298	RECEPTOR-LIKE CYTOPLASMIC KINASE 298	Protein kinase, core domain containing protein. (Os10t0395000-01)
MQTL-HD6	10	Os10g0395100			Dil domain domain containing protein. (Os10t0395100-01)
MQTL-HD6	10	Os10g0395150			Similar to predicted protein. (Os10t0395150-00)
MQTL-HD6	10	Os10g0395200			Conserved hypothetical protein. (Os10t0395200-01)
MQTL-HD6	10	Os10g0395400	OsGSTU34	TAU GLUTATHIONE S-TRANSFERASE 34	Thioredoxin fold domain containing protein. (Os10t0395400-00)
MQTL-HD6	10	Os10g0395500			Proteasome assembly chaperone 3 domain containing protein. (Os10t0395500-01)
MQTL-HD6	10	Os10g0396100	OsFbox551, Os_F0073	F-box protein 551	Cyclin-like F-box domain containing protein. (Os10t0396100-01)
MQTL-HD6	10	Os10g0396300			Similar to MOB1. (Os10t0396300-01)
MQTL-HD6	10	Os10g0396400	OsFbox552, Os_F0216	F-box protein 552	Leucine-rich repeat, cysteine-containing containing protein. (Os10t0396400-01);Hypothetical conserved gene. (Os10t0396400-02)
MQTL-HD6	10	Os10g0396666	OsFbox552, Os_F0216	F-box protein 552	Hypothetical conserved gene. (Os10t0396666-00)
MQTL-HD6	10	Os10g0396932			Hypothetical gene. (Os10t0396932-00)
MQTL-HD6	10	Os10g0397066			Similar to Mitochondrial GTPase. (Os10t0397066-00)
MQTL-HD6	10	Os10g0397200	TFIIE		Transcription initiation factor TFIIE, beta subunit domain containing protein. (Os10t0397200-01);Similar to predicted protein. (Os10t0397200-02)
MQTL-HD6	10	Os10g0397400	brd2, OsBRD2, Dim/dwf1, Dim, dwf1, OsDWF1, DWF1, LHDD10|LTBSG1	BRASSINOSTEROID DEFICIENT DWARF 2	Dim/dwf1 protein, Cell elongation protein DIMINUTO/Dwarf1, Brassinosteroid (BR) biosynthesis (Os10t0397400-01)
MQTL-HD6	10	Os10g0397433			Hypothetical gene. (Os10t0397433-00)
MQTL-HD6	10	Os10g0397500			Conserved hypothetical protein. (Os10t0397500-00)
MQTL-HD6	10	Os10g0397800			Mitochondrial carrier protein family protein. (Os10t0397800-00)
MQTL-HD6	10	Os10g0397900	OsHAP2I, NF-YA, CBF-B, NF-YA8, OsNF-YA8, OsEnS-136	HAP2 SUBUNIT OF CCAAT-BOX BINDING COMPLEX	CCAAT-binding transcription factor, subunit B domain containing protein. (Os10t0397900-00)
MQTL-HD6	10	Os10g0398100			Plant disease resistance response protein family protein. (Os10t0398100-01)
MQTL-HD6	10	Os10g0398350			Hypothetical protein. (Os10t0398350-00)
MQTL-HD6	10	Os10g0398600			Similar to cDNA clone:J013004F22, full insert sequence. (Os10t0398600-01)
MQTL-HD6	10	Os10g0399100			Similar to Cys/Met metabolism PLP-dependent enzyme family protein. (Os10t0399100-00)
MQTL-HD6	10	Os10g0399200			Similar to Cys/Met metabolism PLP-dependent enzyme family protein. (Os10t0399200-00)
MQTL-HD6	10	Os10g0399700			Similar to Cys/Met metabolism PLP-dependent enzyme family protein. (Os10t0399700-00)
MQTL-HD6	10	Os10g0399901			Conserved hypothetical protein. (Os10t0399901-01)
MQTL-HD6	10	Os10g0400100			Methionyl-tRNA synthetase, class Ia domain containing protein. (Os10t0400100-01)
MQTL-HD6	10	Os10g0400200	Glua2*, Glua2, GLUA-2, GluA-2, Glu20, GluA2, OsEnS-137, GluA	GLUTELIN SUBFAMILY A2 FROM WILD RICE SPECIES	Glutelin type II precursor. (Os10t0400200-01)
MQTL-HD6	10	Os10g0400250			Tetratricopeptide-like helical domain containing protein. (Os10t0400250-00)
MQTL-HD6	10	Os10g0400500			Similar to Pyridoxal-dependent decarboxylase conserved domain containing protein, expressed. (Os10t0400500-00)
MQTL-HD6	10	Os10g0400700			Hypothetical protein. (Os10t0400700-01)
MQTL-HD6	10	Os10g0400800			Similar to Phenylalanyl-tRNA synthetase alpha chain (EC 6.1.1.20) (Phenylalanine--tRNA ligase alpha chain) (PheRS) (CML33). (Os10t0400800-01);Similar to Phenylalanyl-tRNA synthetase alpha chain. (Os10t0400800-02)
MQTL-HD6	10	Os10g0400900			Similar to Colon cancer-associated protein Mic1-like containing protein, expressed. (Os10t0400900-01);Similar to Colon cancer-associated protein Mic1-like containing protein, expressed. (Os10t0400900-02)
MQTL-HD6	10	Os10g0401000			Conserved hypothetical protein. (Os10t0401000-01)
MQTL-HD6	10	Os10g0401100			Hypothetical conserved gene. (Os10t0401100-00)
MQTL-HD6	10	Os10g0402200	OsORC3	ORIGIN RECOGNITION COMPLEX 3	Origin recognition complex subunit 3, Lateral root development (Os10t0402200-01)
MQTL-HD6	10	Os10g0402400			Transferase family protein. (Os10t0402400-00)
MQTL-HD6	10	Os10g0403000	pla1, plt1, CYP78A11	PLASTOCHRON 1	Cytochrome P450 protein, CYP78A11, Regulation of leaf initiation rate and vegetative-reproductive phase change (Os10t0403000-01)
MQTL-HD6	10	Os10g0403200			Hypothetical protein. (Os10t0403200-00)
MQTL-HD6	10	Os10g0403400			Hypothetical protein. (Os10t0403400-01)
MQTL-HD6	10	Os10g0403700	Ord	oxidoreductase	Similar to oxidoreductase. (Os10t0403700-00)
MQTL-HD6	10	Os10g0403800	OsBUL3, BUL3	BRASSINOSTEROID UPREGULATED 1-LIKE3, BRASSINOSTEROID UPREGULATED 1-LIKE 3	Similar to DNA binding protein. (Os10t0403800-00)
MQTL-HD6	10	Os10g0404300	ILI7	INCREASED LEAF INCLINATION 7	Similar to predicted protein. (Os10t0404300-00)
MQTL-HD6	10	Os10g0404500	OsSUT3(t), OsSUT3, SUC3, OsSUT2	SUCROSE TRANSPORTER 3	Similar to Sucrose transporter. (Os10t0404500-01)
MQTL-HD6	10	Os10g0404533			Similar to Sucrose transport protein SUT3. (Os10t0404533-00)
MQTL-HD6	10	Os10g0404566			Similar to Sucrose transporter. (Os10t0404566-00)
MQTL-HD6	10	Os10g0404900	Oshox23, OsHox23	HOMEOBOX GENE 23	Similar to HAHB-5 (Fragment). (Os10t0404900-01)
MQTL-HD6	10	Os10g0405100	OsRLCK299	RECEPTOR-LIKE CYTOPLASMIC KINASE 299	Similar to serine/threonine-protein kinase NAK. (Os10t0405100-01);Similar to Protein kinase APK1B, chloroplast precursor (EC 2.7.1.-). (Os10t0405100-02)
MQTL-HD6	10	Os10g0405300			Pathogenic type III effector avirulence factor Avr cleavage site domain containing protein. (Os10t0405300-01)
MQTL-HD6	10	Os10g0405500	PAIR3	HOMOLOGOUS PAIRING ABERRATION IN RICE MEIOSIS 3	Coiled-coil protein, Homologous chromosome pairing and synapsis in meiosis (Os10t0405500-01)
MQTL-HD6	10	Os10g0405600	OsPFK10, PFK10	phosphofructokinase 10	Phosphofructokinase family protein. (Os10t0405600-01)
MQTL-HD6	10	Os10g0406100			Similar to PRLI-interacting factor F (Fragment). (Os10t0406100-01)
MQTL-HD6	10	Os10g0406200	OsRFPH2-11, OsHIR1	RING finger protein OsRFPH2-11, RING-H2 protein 11, heavy metal induced RING E3 ligase 1	Hypothetical conserved gene. (Os10t0406200-01)
MQTL-HD6	10	Os10g0406300	OsDof26, Dof26, OsDof-26	RICE DOF DAILY FLUCTUATIONS 3	Similar to AOBP (Ascorbate oxidase promoter-binding protein). (Os10t0406300-01)
MQTL-HD6	10	Os10g0406350			Hypothetical gene. (Os10t0406350-00)
MQTL-HD6	10	Os10g0406400	OsCslA2, OsCSLA2	CELLULOSE SYNTHASE LIKE A2	Similar to Cellulose synthase-like A1. (Os10t0406400-00)
MQTL-HD6	10	Os10g0406600			Complex 1 LYR protein family protein. (Os10t0406600-01)
MQTL-HD6	10	Os10g0406701			Conserved hypothetical protein. (Os10t0406701-01)
MQTL-HD6	10	Os10g0406800			Armadillo-like helical domain containing protein. (Os10t0406800-01)
MQTL-HD6	10	Os10g0406900			Hypothetical conserved gene. (Os10t0406900-00)
MQTL-HD6	10	Os10g0407000	OsPME29	PECTIN METHYLESTERASE 29	Pectin lyase fold/virulence factor domain containing protein. (Os10t0407000-01)
MQTL-HD6	10	Os10g0407100			Ribosomal protein L32p domain containing protein. (Os10t0407100-01);Ribosomal protein L32p domain containing protein. (Os10t0407100-02)
MQTL-HD6	10	Os10g0407200			Protein of unknown function DUF962 family protein. (Os10t0407200-01)
MQTL-HD6	10	Os10g0407400			Hypothetical conserved gene. (Os10t0407400-01)
MQTL-HD6	10	Os10g0407450			Hypothetical protein. (Os10t0407450-00)
MQTL-HD6	10	Os10g0407500			Similar to exonuclease. (Os10t0407500-00)
MQTL-HD6	10	Os10g0407600			Hypothetical protein. (Os10t0407600-00)
MQTL-HD6	10	Os10g0408700			Similar to GAMYB-binding protein (Fragment). (Os10t0408700-01);Similar to GAMYB-binding protein (Fragment). (Os10t0408700-02);Hypothetical conserved gene. (Os10t0408700-03);Hypothetical conserved gene. (Os10t0408700-04)
MQTL-HD6	10	Os10g0409400	RD22, OsBURP16	polygalacturonase isoenzyme 1 beta subunit, BURP domain-containing protein 16, beta subunit of polygalacturonase 1, polygalacturonase 1 beta subunit, non-catalytic PG1beta subunit	beta subunit of polygalacturonase 1, Abiotic stress response (Os10t0409400-01)
MQTL-HD6	10	Os10g0409566			Hypothetical gene. (Os10t0409566-01)
MQTL-HD6	10	Os10g0409900	OsFbox553, Os_F0250	F-box protein 553	Kelch-type beta propeller domain containing protein. (Os10t0409900-01);Similar to Kelch-motif containing protein (Fragment). (Os10t0409900-02)
MQTL-HD6	10	Os10g0410100			N-6 adenine-specific DNA methylase, conserved site domain containing protein. (Os10t0410100-01)
MQTL-HD6	10	Os10g0410600	OsPP112, PP112, OsPP2Ac-4, PP2Ac-4	Protein phosphatase 112, phosphatase 2A isoform 4	Similar to Serine/threonine protein phosphatase. (Os10t0410600-01);Similar to Phosphoprotein phosphatase 2A isoform 4. (Os10t0410600-02)
MQTL-HD6	10	Os10g0410650			Hypothetical gene. (Os10t0410650-00)
MQTL-HD6	10	Os10g0410700	OsSET38, SDG741	SET protein 38	Similar to SET domain protein 123. (Os10t0410700-01)
MQTL-HD6	10	Os10g0410750			Protein kinase, catalytic domain domain containing protein. (Os10t0410750-00)
MQTL-HD6	10	Os10g0410900			Conserved hypothetical protein. (Os10t0410900-01)
MQTL-HD6	10	Os10g0411100			Protein of unknown function DUF620 domain containing protein. (Os10t0411100-00)
MQTL-HD6	10	Os10g0411200			Hypothetical protein. (Os10t0411200-00)
MQTL-HD6	10	Os10g0411500	OsSTA242	OsSTA242	IQ calmodulin-binding region domain containing protein. (Os10t0411500-01)
MQTL-HD6	10	Os10g0411600			Hypothetical protein. (Os10t0411600-01)
MQTL-HD6	10	Os10g0411700			Similar to S28 ribosomal protein (Fragment). (Os10t0411700-01)
MQTL-HD6	10	Os10g0411750			Hypothetical conserved gene. (Os10t0411750-01)
MQTL-HD6	10	Os10g0411800			Similar to 40S ribosomal protein S17-3. (Os10t0411800-01)
MQTL-HD6	10	Os10g0412000			ATPase, P-type, K/Mg/Cd/Cu/Zn/Na/Ca/Na/H-transporter family protein. (Os10t0412000-01);Similar to aminophospholipid ATPase. (Os10t0412000-02)
MQTL-HD6	10	Os10g0412050			Similar to aminophospholipid ATPase. (Os10t0412050-00)
MQTL-HD6	10	Os10g0412100	OsCCR4a	CARBON CATABOLITE REPRESSOR 4A	Carbon catabolite repressor 4, Exonuclease-endonuclease-phosphatase (EEP), mRNA deadenylation (Os10t0412100-01);Similar to Endonuclease/Exonuclease/phosphatase family protein, expressed. (Os10t0412100-02);Similar to Endonuclease/Exonuclease/phosphatase family protein, expressed. (Os10t0412100-03)
MQTL-HD6	10	Os10g0412350			Similar to H0315A08.1 protein. (Os10t0412350-00)
MQTL-HD6	10	Os10g0412600			Conserved hypothetical protein. (Os10t0412600-01)
MQTL-HD6	10	Os10g0412700			Thaumatin, pathogenesis-related family protein. (Os10t0412700-01)
MQTL-HD6	10	Os10g0412800			Conserved hypothetical protein. (Os10t0412800-01)
MQTL-HD6	10	Os10g0413101			Similar to H0815C01.6 protein. (Os10t0413101-01)
MQTL-HD6	10	Os10g0413400			Similar to Glycerol-3-phosphate acyltransferase 6 (EC 2.3.1.15) (AtGPAT6). (Os10t0413400-00)
MQTL-HD6	10	Os10g0413500			2OG-Fe(II) oxygenase domain containing protein. (Os10t0413500-01);Similar to Prolyl 4-hydroxylase. (Os10t0413500-03)
MQTL-HD6	10	Os10g0413700	ONAC118	NAC DOMAIN-CONTAINING PROTEIN 118	No apical meristem (NAM) protein domain containing protein. (Os10t0413700-01)
MQTL-HD6	10	Os10g0413900	ONAC148	NAC DOMAIN-CONTAINING PROTEIN 148	No apical meristem (NAM) protein domain containing protein. (Os10t0413900-01)
MQTL-HD6	10	Os10g0414000	ONAC119	NAC DOMAIN-CONTAINING PROTEIN 119	No apical meristem (NAM) protein domain containing protein. (Os10t0414000-01)
MQTL-HD6	10	Os10g0414500			Similar to Tetrapyrrole methylase family protein. (Os10t0414500-01)
MQTL-HD6	10	Os10g0414700	PEP	PEPPER	K Homology domain containing protein. (Os10t0414700-01)
MQTL-HD6	10	Os10g0414800	SIP8	SKIP interacting protein 8, SKIPa-interacting protein 8, SKIPa-interacting protein 8	Protein of unknown function DUF593 family protein. (Os10t0414800-01)
MQTL-HD6	10	Os10g0415100	OsGAT4	gamma-aminobutyric acid transporter 4	Amino acid transporter, transmembrane domain containing protein. (Os10t0415100-01);Amino acid transporter, transmembrane domain containing protein. (Os10t0415100-02)
MQTL-HD6	10	Os10g0415200			Exocyst complex subunit Sec15-like family protein. (Os10t0415200-01);Exocyst complex subunit Sec15-like family protein. (Os10t0415200-02)
MQTL-HD6	10	Os10g0415300	OsGR3, GR3	glutathione reductase 3	Similar to Chloroplastic glutathione reductase. (Os10t0415300-01);Glutathione reductase, Salt tolerance (Os10t0415300-02)
MQTL-HD6	10	Os10g0415400			Conserved hypothetical protein. (Os10t0415400-01)
MQTL-HD6	10	Os10g0415600	OsPOP21, POP21	Prolyl Oligopeptidase 21, PROLYL OLIGOPEPTIDASE 21	Non-protein coding transcript. (Os10t0415600-01);Similar to acylamino-acid-releasing enzyme. (Os10t0415600-02);Similar to Prolyl oligopeptidase family protein, expressed. (Os10t0415600-03)
MQTL-HD6	10	Os10g0415800	OsPOP22, POP22	Prolyl Oligopeptidase 22, PROLYL OLIGOPEPTIDASE 22	Similar to Prolyl oligopeptidase family protein, expressed. (Os10t0415800-01);Similar to Prolyl oligopeptidase family protein, expressed. (Os10t0415800-02)
MQTL-HD6	10	Os10g0415900	OsHAG702	HISTONE ACETYLTRANSFERASE HAG702	Similar to General control of amino-acid synthesis 5-like 2 (Fragment). (Os10t0415900-01)
MQTL-HD6	10	Os10g0416100	RCB4	chitinase RCB4	Class III chitinase RCB4 (EC 3.2.1.14). (Os10t0416100-01);Similar to Chitinase (Fragment). (Os10t0416100-02)
MQTL-HD6	10	Os10g0416200	ONI2	ONION2	Fatty acid elongase (beta-ketoacyl-CoA synthase), Shoot development (Os10t0416200-01)
MQTL-HD6	10	Os10g0416350			Hypothetical protein. (Os10t0416350-00)
MQTL-HD6	10	Os10g0416500	Oschib1, PR-8, PR8, OsPR8	pathogenesis-related protein 8, Chitinase 1	Similar to Chitinase 1 precursor (EC 3.2.1.14) (Tulip bulb chitinase-1) (TBC-1). (Os10t0416500-04)
MQTL-HD6	10	Os10g0416800	Oschib2	Oschib2	Similar to Chitinase 2 (EC 3.2.1.14) (Tulip bulb chitinase-2) (TBC-2). (Os10t0416800-03)
MQTL-HD6	10	Os10g0417300			Similar to predicted protein. (Os10t0417300-00)
MQTL-HD6	10	Os10g0417600	OsGME1, GME1	GDP-D-mannose-3', 5'-epimerase 1, GDP-D-mannose epimerase 1	NAD(P)-binding domain containing protein. (Os10t0417600-01)
MQTL-HD6	10	Os10g0417800			Protein of unknown function DUF506, plant family protein. (Os10t0417800-01)
MQTL-HD6	10	Os10g0418000			Similar to Histone H2A. (Os10t0418000-01)
MQTL-HD6	10	Os10g0418100	osACA8, OsACA7	CA2+-ATPASE 8	Calcium-transporting ATPase, Salinity stress tolerance (Os10t0418100-01)
MQTL-HD6	10	Os10g0418300			Hypothetical conserved gene. (Os10t0418300-01)
MQTL-HD6	10	Os10g0418900			Hypothetical conserved gene. (Os10t0418900-01)
MQTL-HD6	10	Os10g0419100			Similar to Perakine reductase. (Os10t0419100-01)
MQTL-HD6	10	Os10g0419200	Ehd2, RID1, OsID1, ID1, OsId1, OsID, Ehd2/RID1/OsId1, RID1/OsID1/Ehd2	EARLY HEADING DATE 2	Cys2/His2-type zinc finger transcription factor, Heading date (Os10t0419200-01)
MQTL-HD6	10	Os10g0419250			Hypothetical protein. (Os10t0419250-00)
MQTL-HD6	10	Os10g0419300	HSfA2c, OsHsfA2c, OsHsf-25, rHsf6, OsHSF6, HSF25, HSF6, OsHsfA6a	HEAT STRESS TRANSCRIPTION FACTOR A2C	Similar to Heat shock transcription factor 31 (Fragment). (Os10t0419300-00)
MQTL-HD6	10	Os10g0419400	Sip2, OsARD1, ARD1, OsIDI1, IDI1, OsIDI1L/OsARD1	SUBMERGENCE-INDUCED PROTEIN 2	Similar to SIPL. (Os10t0419400-01)
MQTL-HD6	10	Os10g0419500		ARD4	Similar to SIPL. (Os10t0419500-01)
MQTL-HD6	10	Os10g0419600	OsCHL	CHLOROPHYLL A DEGRADING ENZYME	Chlorophyllase family protein. (Os10t0419600-00)
MQTL-HD6	10	Os10g0419700			Epidermal growth factor-like, type 3 domain containing protein. (Os10t0419700-00)
MQTL-HD6	10	Os10g0420000			Conserved hypothetical protein. (Os10t0420000-01)
MQTL-HD6	10	Os10g0420200			IQ calmodulin-binding region domain containing protein. (Os10t0420200-01)
MQTL-HD6	10	Os10g0420266			Hypothetical protein. (Os10t0420266-00)
MQTL-HD6	10	Os10g0420332			Hypothetical protein. (Os10t0420332-00)
MQTL-HD6	10	Os10g0420400	OsSultr3;1, OsSul3;1	SULPHATE TRANSPORTER 3;1	Similar to Sulfate transporter 3.1 (AST12) (AtST1). (Os10t0420400-01)
MQTL-HD6	10	Os10g0420800			Similar to cDNA clone:J013149A17, full insert sequence. (Os10t0420800-01)
MQTL-HD6	10	Os10g0420900			Conserved hypothetical protein. (Os10t0420900-01)
MQTL-HD6	10	Os10g0421400			Hypothetical conserved gene. (Os10t0421400-00)
MQTL-HD6	10	Os10g0421500			Similar to cDNA clone:J013149A17, full insert sequence. (Os10t0421500-01);Similar to cDNA clone:J033095I19, full insert sequence. (Os10t0421500-02)
MQTL-HD6	10	Os10g0421800	TCD10		Pentatricopeptide repeat domain containing protein. (Os10t0421800-01)
MQTL-HD6	10	Os10g0422000			Conserved hypothetical protein. (Os10t0422000-01)
MQTL-HD6	10	Os10g0422075			Similar to Viral A-type inclusion protein repeat containing protein, expressed. (Os10t0422075-00)
MQTL-HD6	10	Os10g0422200			Similar to Homocysteine S-methyltransferase 3 (EC 2.1.1.10) (S- methylmethionine:homocysteine methyltransferase 3) (SMM:Hcy S- methyltransferase 3) (ZmHMT-3). (Os10t0422200-01);Similar to Homocysteine S-methyltransferase 3 (EC 2.1.1.10) (S- methylmethionine:homocysteine methyltransferase 3) (SMM:Hcy S- methyltransferase 3) (ZmHMT-3). (Os10t0422200-02)
MQTL-HD6	10	Os10g0422300			Pentatricopeptide repeat domain containing protein. (Os10t0422300-00)
MQTL-HD6	10	Os10g0422401			Similar to T6D22.22. (Os10t0422401-01)
MQTL-HD6	10	Os10g0422500			Endonuclease/exonuclease/phosphatase domain containing protein. (Os10t0422500-01)
MQTL-HD6	10	Os10g0422566			Similar to predicted protein. (Os10t0422566-01)
MQTL-HD6	10	Os10g0422583			Hypothetical protein. (Os10t0422583-00)
MQTL-HD6	10	Os10g0422600			Protein of unknown function DUF581 family protein. (Os10t0422600-01)
MQTL-HD6	10	Os10g0422700			Conserved hypothetical protein. (Os10t0422700-01)
MQTL-HD6	10	Os10g0422800			Protein of unknown function DUF1677, plant domain containing protein. (Os10t0422800-01)
MQTL-HD6	10	Os10g0423000			Conserved hypothetical protein. (Os10t0423000-01)
MQTL-HD6	10	Os10g0423300	OsMB40, MB40	MATH-BTB protein 40, MDC protein with a BTB domain 40, MDC protein having BTB domain 40	Similar to BTB/POZ domain containing protein. (Os10t0423300-00)
MQTL-HD6	10	Os10g0423400	OsMB41, MB41, OsMB48, MB48	MATH-BTB protein 41, MDC protein with a BTB domain 41, MDC protein having BTB domain 41, MATH-BTB protein 48, MDC protein with a BTB domain 48, MDC protein having BTB domain 48	Similar to BTB/POZ domain containing protein. (Os10t0423400-00)
MQTL-HD6	10	Os10g0423501			Conserved hypothetical protein. (Os10t0423501-00)
MQTL-HD6	10	Os10g0423700	OsMB33, MB33	MATH-BTB protein 33, MDC protein with a BTB domain 33, MDC protein having BTB domain 33	Conserved hypothetical protein. (Os10t0423700-00)
MQTL-HD6	10	Os10g0423800			Similar to BTB/POZ domain containing protein. (Os10t0423800-00)
MQTL-HD6	10	Os10g0423900			BTB/POZ-like domain containing protein. (Os10t0423900-00)
MQTL-HD6	10	Os10g0424100			Similar to BTB/POZ domain containing protein. (Os10t0424100-00)
MQTL-HD6	10	Os10g0424400	OsMB28, MB28	MATH-BTB protein 28, MDC protein with a BTB domain 28, MDC protein having BTB domain 28	Conserved hypothetical protein. (Os10t0424400-00)
MQTL-HD6	10	Os10g0425400	OsSTA244	OsSTA244	BTB/POZ-like domain containing protein. (Os10t0425400-01)
MQTL-HD6	10	Os10g0425700	OsMB26, MB26	MATH-BTB protein 26, MDC protein with a BTB domain 26, MDC protein having BTB domain 26	MATH domain containing protein. (Os10t0425700-00)
MQTL-HD6	10	Os10g0425900	OsMB24, MB24	MATH-BTB protein 24, MDC protein with a BTB domain 24, MDC protein having BTB domain 24	Kelch related domain containing protein. (Os10t0425900-01)
MQTL-HD6	10	Os10g0426100			Similar to HAT family dimerisation domain containing protein. (Os10t0426100-00)
MQTL-HD6	10	Os10g0426300			Similar to Exonuclease family protein, expressed. (Os10t0426300-00)
MQTL-HD6	10	Os10g0426450			Hypothetical protein. (Os10t0426450-00)
MQTL-HD6	10	Os10g0426600	OsMB29, MB29	MATH-BTB protein 29, MDC protein with a BTB domain 29, MDC protein having BTB domain 29	Conserved hypothetical protein. (Os10t0426600-01)
MQTL-HD6	10	Os10g0426700			Hypothetical protein. (Os10t0426700-01)
MQTL-HD6	10	Os10g0427100			Conserved hypothetical protein. (Os10t0427100-01)
MQTL-HD6	10	Os10g0427300	OsMB20, MB20, OsMB20a, OsMB20b	MATH-BTB protein 20, MDC protein with a BTB domain 20, MDC protein having BTB domain 20	Similar to BTB/POZ domain containing protein, expressed. (Os10t0427300-01);Similar to BTB/POZ domain containing protein, expressed. (Os10t0427300-02)
MQTL-HD6	10	Os10g0427600	OsMB23, MB23	MATH-BTB protein 23, MDC protein with a BTB domain 23, MDC protein having BTB domain 23	Conserved hypothetical protein. (Os10t0427600-01)
MQTL-HD6	10	Os10g0427700			Hypothetical protein. (Os10t0427700-01)
MQTL-HD6	10	Os10g0427900			Conserved hypothetical protein. (Os10t0427900-01);Hypothetical conserved gene. (Os10t0427900-02)
MQTL-HD6	10	Os10g0428200			Similar to BRASSINOSTEROID INSENSITIVE 1-associated receptor kinase 1. (Os10t0428200-01);Conserved hypothetical protein. (Os10t0428200-02)
MQTL-HD6	10	Os10g0428500	OsMB22, MB22	MATH-BTB protein 22, MDC protein with a BTB domain 22, MDC protein having BTB domain 22	Conserved hypothetical protein. (Os10t0428500-01)
MQTL-HD6	10	Os10g0428900	OsMB27, MB27	MATH-BTB protein 27, MDC protein with a BTB domain 27, MDC protein having BTB domain 27	Similar to BTB/POZ domain containing protein. (Os10t0428900-00)
MQTL-HD6	10	Os10g0429200			BTB/POZ fold domain containing protein. (Os10t0429200-00)
MQTL-HD6	10	Os10g0429300	OsMB30, MB30	MATH-BTB protein 30, MDC protein with a BTB domain 30, MDC protein having BTB domain 30	Kelch related domain containing protein. (Os10t0429300-00)
MQTL-HD6	10	Os10g0429600	OsMB42, MB42	MATH-BTB protein 42, MDC protein with a BTB domain 42, MDC protein having BTB domain 42	Similar to BTB/POZ domain containing protein. (Os10t0429600-00)
MQTL-HD6	10	Os10g0429651			Hypothetical conserved gene. (Os10t0429651-00)
MQTL-HD6	10	Os10g0430200	OsCAD3	CINNAMYL ALCOHOL DEHYDROGENASE 3	Similar to Sinapyl alcohol dehydrogenase. (Os10t0430200-01);Similar to Sinapyl alcohol dehydrogenase. (Os10t0430200-02);Similar to Sinapyl alcohol dehydrogenase. (Os10t0430200-03)
MQTL-HD6	10	Os10g0430600	OsMB46, MB46	MATH-BTB protein 46, MDC protein with a BTB domain 46, MDC protein having BTB domain 46	Aminotransferase, class-II, pyridoxal-phosphate binding site domain containing protein. (Os10t0430600-01)
MQTL-HD6	10	Os10g0430700	OsMB46, MB46	MATH-BTB protein 46, MDC protein with a BTB domain 46, MDC protein having BTB domain 46	Conserved hypothetical protein. (Os10t0430700-01)
MQTL-HD6	10	Os10g0430750			Hypothetical conserved gene. (Os10t0430750-00)
MQTL-HD6	10	Os10g0430800			Hypothetical conserved gene. (Os10t0430800-01);Conserved hypothetical protein. (Os10t0430800-02)
MQTL-HD6	10	Os10g0430900			Tyrosine protein kinase domain containing protein. (Os10t0430900-01)
MQTL-HD6	10	Os10g0431000			Similar to predicted protein. (Os10t0431000-01);Non-protein coding transcript. (Os10t0431000-02);Similar to DNA-binding protein-like. (Os10t0431000-03)
MQTL-HD6	10	Os10g0431100			Hypothetical protein. (Os10t0431100-00)
MQTL-HD6	10	Os10g0431700	OsOFP31, OsOFP26, OsSTA245	OVATE family protein 31, ovate family protein 26, OVATE-domain containing protein 26	Hypothetical conserved gene. (Os10t0431700-00)
MQTL-HD6	10	Os10g0431900	OsRLCK300	RECEPTOR-LIKE CYTOPLASMIC KINASE 300	Serine/threonine protein kinase-related domain containing protein. (Os10t0431900-01);Serine/threonine protein kinase-related domain containing protein. (Os10t0431900-02)
MQTL-HD6	10	Os10g0432001			Hypothetical gene. (Os10t0432001-00)
MQTL-HD6	10	Os10g0432200			Conserved hypothetical protein. (Os10t0432200-01)
MQTL-HD6	10	Os10g0432300			Similar to Transcription factor IID, TFIID (Fragment). (Os10t0432300-01);Non-protein coding transcript. (Os10t0432300-02)
MQTL-HD6	10	Os10g0432400			Hypothetical protein. (Os10t0432400-01)
MQTL-HD6	10	Os10g0432650			Hypothetical genes. (Os10t0432650-00)
MQTL-HD6	10	Os10g0432725			Similar to cDNA, clone: J075155G16, full insert sequence. (Os10t0432725-00)
MQTL-HD6	10	Os10g0433200			Hypothetical conserved gene. (Os10t0433200-00)
MQTL-HD6	10	Os10g0433700			Hypothetical protein. (Os10t0433700-01)
MQTL-HD6	10	Os10g0434000	OsMB38, MB38	MATH-BTB protein 38, MDC protein with a BTB domain 38, MDC protein having BTB domain 38	Similar to BTB/POZ domain containing protein. (Os10t0434000-00)
MQTL-HD6	10	Os10g0434200	OsMB34, MB34	MATH-BTB protein 34, MDC protein with a BTB domain 34, MDC protein having BTB domain 34	Similar to BTB/POZ domain containing protein. (Os10t0434200-00)
MQTL-HD6	10	Os10g0434300			Similar to F-box domain containing protein. (Os10t0434300-01)
MQTL-HD6	10	Os10g0434650	OsMB39, MB39	MATH-BTB protein 39, MDC protein with a BTB domain 39, MDC protein having BTB domain 39	Similar to BTB/POZ domain containing protein. (Os10t0434650-00)
MQTL-HD6	10	Os10g0434801			Hypothetical conserved gene. (Os10t0434801-00)
MQTL-HD6	10	Os10g0434900			Similar to Protein STAR1. (Os10t0434900-00)
MQTL-HD6	10	Os10g0434999	OsMB45, MB45	MATH-BTB protein 45, MDC protein with a BTB domain 45, MDC protein having BTB domain 45	Similar to BTB/POZ domain containing protein. (Os10t0434999-00)
MQTL-HD6	10	Os10g0435300	OsMB37, MB37	MATH-BTB protein 37, MDC protein with a BTB domain 37, MDC protein having BTB domain 37	BTB/POZ-like domain containing protein. (Os10t0435300-00)
MQTL-HD6	10	Os10g0435400	OsMB44, MB44	MATH-BTB protein 44, MDC protein with a BTB domain 44, MDC protein having BTB domain 44	TRAF-type domain containing protein. (Os10t0435400-01)
MQTL-HD6	10	Os10g0435900			Similar to BTB/POZ domain containing protein. (Os10t0435900-00)
MQTL-HD6	10	Os10g0436100	OsMB43, MB43	MATH-BTB protein 43, MDC protein with a BTB domain 43, MDC protein having BTB domain 43	BTB/POZ-like domain containing protein. (Os10t0436100-00)
MQTL-HD6	10	Os10g0436700			Similar to BTB/POZ domain containing protein. (Os10t0436700-00)
MQTL-HD6	10	Os10g0436800			Similar to flavoprotein wrbA. (Os10t0436800-01)
MQTL-HD6	10	Os10g0436825			Hypothetical protein. (Os10t0436825-00)
MQTL-HD6	10	Os10g0436850			EMSY N-terminal domain containing protein. (Os10t0436850-00)
MQTL-HD6	10	Os10g0436900	OsCCX3, OsNCX11, NCX11	CATION/CA2+ EXCHANGER 3	Sodium/calcium exchanger membrane region domain containing protein. (Os10t0436900-01)
MQTL-HD6	10	Os10g0436950			Hypothetical protein. (Os10t0436950-00)
MQTL-HD6	10	Os10g0437000			Similar to Secondary cell wall-related glycosyltransferase family 14. (Os10t0437000-01);Glycosyl transferase, family 14 protein. (Os10t0437000-02);Similar to Secondary cell wall-related glycosyltransferase family 14. (Os10t0437000-03)
MQTL-HD6	10	Os10g0437100	OsCAT7	cationic amino acid transporter 7	Amino acid/polyamine transporter I family protein. (Os10t0437100-01)
MQTL-HD6	10	Os10g0437200			Similar to Nucleolar protein-like. (Os10t0437200-01)
MQTL-HD6	10	Os10g0437400	OsLAC19	LACCASE 19	Putative laccase-16. (Os10t0437400-00)
MQTL-HD6	10	Os10g0437500			Rossmann-like alpha/beta/alpha sandwich fold domain containing protein. (Os10t0437500-01)
MQTL-HD6	10	Os10g0437525			Hypothetical protein. (Os10t0437525-00)
MQTL-HD6	10	Os10g0437550			Similar to H0821G03.14 protein. (Os10t0437550-01)
MQTL-HD6	10	Os10g0437600	OsSSIIc, SSII-1, SSII1, SSIIC	SOLUBLE STARCH SYNTHASE IIC	Similar to Starch synthase II, chloroplast precursor (EC 2.4.1.21) (SS II) (GBSSII) (Granule-bound starch synthase II). (Os10t0437600-00)
MQTL-HD6	10	Os10g0437700			Heat shock protein Hsp20 domain containing protein. (Os10t0437700-01)
MQTL-HD6	10	Os10g0437750			Conserved hypothetical protein. (Os10t0437750-00)
MQTL-HD6	10	Os10g0437900			Heat shock protein Hsp20 domain containing protein. (Os10t0437900-00)
MQTL-HD6	10	Os10g0438000			Similar to Potassium channel tetramerisation domain-containing protein 9. (Os10t0438000-00)
MQTL-HD6	10	Os10g0438100	OSK2	S-PHASE KINASE-ASSOCIATED PROTEIN1-LIKE PROTEIN 2, Oryza sativa SKP1-like gene 2	Similar to Fimbriata-associated protein (Fragment). (Os10t0438100-00)
MQTL-HD6	10	Os10g0438300			Conserved hypothetical protein. (Os10t0438300-00)
MQTL-HD6	10	Os10g0438301			Hypothetical conserved gene. (Os10t0438301-00)
MQTL-HD6	10	Os10g0438500	OsFbox554, Os_F0677	F-box protein 554	Cyclin-like F-box domain containing protein. (Os10t0438500-01)
MQTL-HD6	10	Os10g0438600	OsGELP107	GDSL ESTERASE/LIPASE PROTEIN 107	Similar to Family II lipase EXL3. (Os10t0438600-01)
MQTL-HD6	10	Os10g0438700			Protein of unknown function DUF343 family protein. (Os10t0438700-01)
MQTL-HD6	10	Os10g0438800			Similar to RING-H2 finger protein ATL2E. (Os10t0438800-01)
MQTL-HD6	10	Os10g0439100		EXPA27	Similar to cDNA clone:002-180-G03, full insert sequence. (Os10t0439100-00)
MQTL-HD6	10	Os10g0439166			Hypothetical gene. (Os10t0439166-00)
MQTL-HD6	10	Os10g0439200			Similar to Expansin-A28. (Os10t0439200-00)
MQTL-HD6	10	Os10g0439333			Similar to BTB/POZ domain containing protein. (Os10t0439333-00)
MQTL-HD6	10	Os10g0439600			Similar to RNA-binding region containing protein 2 (Coactivator of activating protein-1 and estrogen receptors) (Coactivator of AP-1 and ERs) (Transcription coactivator CAPER). Splice isoform 3. (Os10t0439600-01);Similar to cDNA clone:J013102K13, full insert sequence. (Os10t0439600-02)
MQTL-HD6	10	Os10g0439682			Hypothetical protein. (Os10t0439682-00)
MQTL-HD6	10	Os10g0439700	Oscyp71Z3	P-450 71Z3	Similar to Cytochrome P450 family protein, expressed. (Os10t0439700-00)
MQTL-HD6	10	Os10g0439800	Oscyp71Z4	P-450 71Z4	Similar to H0813E03.1 protein. (Os10t0439800-00)
MQTL-HD6	10	Os10g0439862			Hypothetical protein. (Os10t0439862-00)
MQTL-HD6	10	Os10g0439924	Oscyp71Z8	P-450 71Z8	Cytochrome P450 family protein. (Os10t0439924-01)
MQTL-HD6	10	Os10g0439986			Hypothetical protein. (Os10t0439986-00)
MQTL-HD6	10	Os10g0440100	Orysa;DP2, DP TF	DP transcription factor	DP TF. (Os10t0440100-00)
MQTL-HD6	10	Os10g0440500			Heavy metal transport/detoxification protein domain containing protein. (Os10t0440500-00)
MQTL-HD6	10	Os10g0441800	OsRab5A2	small GTP-binding protein OsRab5A2	Similar to RAB5B. (Os10t0441800-01)
MQTL-HD6	10	Os10g0441900			Similar to Resistance protein candidate (Fragment). (Os10t0441900-01)
MQTL-HD6	10	Os10g0442000			Similar to Lectin-like receptor kinase 7;2. (Os10t0442000-01)
MQTL-HD6	10	Os10g0442100			Similar to Phosphoglycerate kinase. (Os10t0442100-00)
MQTL-HD6	10	Os10g0442400			Similar to UDP-glucoronosyl and UDP-glucosyl transferase family protein, expressed. (Os10t0442400-01)
MQTL-HD6	10	Os10g0442466			Hypothetical protein. (Os10t0442466-00)
MQTL-HD6	10	Os10g0442532			Hypothetical gene. (Os10t0442532-00)
MQTL-HD6	10	Os10g0442600	OsCDC48E	CELL DIVISION CONTROL 48E	Similar to Cell division control protein 48-like protein e (Fragment). (Os10t0442600-01)
MQTL-HD6	10	Os10g0442700			Similar to Protein serine/threonine kinase (Protein kinase). (Os10t0442700-01);Similar to Protein serine/threonine kinase (Protein kinase). (Os10t0442700-02)
MQTL-HD6	10	Os10g0442800	OsRLCK301	RECEPTOR-LIKE CYTOPLASMIC KINASE 301	Protein serine/threonine kinase (Protein kinase). (Os10t0442800-01)
MQTL-HD6	10	Os10g0442900	OsABCG25, OsABCG25_1, OsABCG25_2	ABC TRANSPORTER G FAMILY MEMBER 25	ABC transporter, White-brown complex homolog protein, Silicon-promoted formation of Casparian bands in the exodermis (Os10t0442900-01)
MQTL-HD6	10	Os10g0443000			Six-bladed beta-propeller, TolB-like domain containing protein. (Os10t0443000-00)
MQTL-HD6	10	Os10g0443100			Conserved hypothetical protein. (Os10t0443100-00)
MQTL-HD6	10	Os10g0443200			Similar to translin-like protein [Oryza sativa (japonica cultivar-group)]. (Os10t0443200-01)
MQTL-HD6	10	Os10g0443400			Similar to HAT family dimerisation domain containing protein. (Os10t0443400-00)
MQTL-HD6	10	Os10g0443600			Hypothetical protein. (Os10t0443600-00)
MQTL-HD6	10	Os10g0443800			Hypothetical conserved gene. (Os10t0443800-01)
MQTL-HD6	10	Os10g0444100			Homeodomain-like containing protein. (Os10t0444100-01)
MQTL-HD6	10	Os10g0444400			Similar to Appr-1-p processing enzyme family protein. (Os10t0444400-01)
MQTL-HD6	10	Os10g0444500			Similar to Selenium binding protein. (Os10t0444500-00)
MQTL-HD6	10	Os10g0444566			Hypothetical gene. (Os10t0444566-00)
MQTL-HD6	10	Os10g0444600	OsPT3, PHT1-3, OsPht1;3, OjPT1	PHOSPHATE TRANSPORTER 3	Similar to Phosphate transporter (Fragment). (Os10t0444600-00)
MQTL-HD6	10	Os10g0444700	OsPT8, PHT1-8, OsPht1;8, Pht1;8	PHOSPHATE TRANSPORTER 8	Phosphate transporter, Pi homeostasis (Os10t0444700-01);Similar to Phosphate transporter 6. (Os10t0444700-02)
MQTL-HD6	10	Os10g0444850			Hypothetical gene. (Os10t0444850-00)
MQTL-HD6	10	Os10g0445400	OsHCI1, E3UL	heat and cold induced 1, RING domain-containing E3 ubiquitin ligase	Zinc finger, RING/FYVE/PHD-type domain containing protein. (Os10t0445400-01)
MQTL-HD6	10	Os10g0445500			HR-like lesion-inducer family protein. (Os10t0445500-01)
MQTL-HD6	10	Os10g0445600		RAF1	Conserved hypothetical protein. (Os10t0445600-01)
MQTL-HD6	10	Os10g0445900			Conserved hypothetical protein. (Os10t0445900-01)
MQTL-HD6	10	Os10g0446100			WRC domain containing protein. (Os10t0446100-01)
MQTL-HD6	10	Os10g0446200			Hypothetical conserved gene. (Os10t0446200-01)
MQTL-HD6	10	Os10g0446400			AT-rich interaction region domain containing protein. (Os10t0446400-01);SANT domain, DNA binding domain containing protein. (Os10t0446400-02)
MQTL-HD6	10	Os10g0446600			Conserved hypothetical protein. (Os10t0446600-01);Conserved hypothetical protein. (Os10t0446600-02)
MQTL-HD6	10	Os10g0446800			Similar to predicted protein. (Os10t0446800-01);Acetohydroxy acid isomeroreductase domain containing protein. (Os10t0446800-02);Conserved hypothetical protein. (Os10t0446800-03)
MQTL-HD6	10	Os10g0447100	OsUBC10	UBIQUITIN-CONJUGATING ENZYME 10	Similar to Ubiquitin-conjugating enzyme E2-21 kDa 2 (EC 6.3.2.19) (Ubiquitin- protein ligase 5) (Ubiquitin carrier protein 5). (Os10t0447100-01);Similar to Ubiquitin carrier protein. (Os10t0447100-02)
MQTL-HD6	10	Os10g0447300			Peptidase A1 domain containing protein. (Os10t0447300-00)
MQTL-HD6	10	Os10g0447400			Conserved hypothetical protein. (Os10t0447400-01)
MQTL-HD6	10	Os10g0447600			MT-A70 family protein. (Os10t0447600-01)
MQTL-HD6	10	Os10g0447900	SIET5	silicon efflux transporter 5, Si efflux transporter 5	Similar to Citrate transporter family protein. (Os10t0447900-01)
MQTL-HD6	10	Os10g0447950			Hypothetical protein. (Os10t0447950-00)
MQTL-HD6	10	Os10g0448000			Hypothetical protein. (Os10t0448000-00)
MQTL-HD6	10	Os10g0449400			Hypothetical conserved gene. (Os10t0449400-00)
MQTL-HD6	10	Os10g0450000			Protein of unknown function DUF247, plant family protein. (Os10t0450000-01);Hypothetical conserved gene. (Os10t0450000-02)
MQTL-HD6	10	Os10g0450400			Protein of unknown function DUF594 family protein. (Os10t0450400-01)
MQTL-HD6	10	Os10g0450800			Hypothetical protein. (Os10t0450800-02)
MQTL-HD6	10	Os10g0450900	GRP, Osgrp-2, OsGRP-2, GRCWP	glycine-rich protein, Glycine-rich protein 2, glycine-rich cell wall protein	Similar to Glycine-rich cell wall structural protein 2 precursor. (Os10t0450900-02)
MQTL-HD6	10	Os10g0451700			Hypothetical protein. (Os10t0451700-01)
MQTL-HD6	10	Os10g0451900			Peptidase S8 and S53, subtilisin, kexin, sedolisin domain containing protein. (Os10t0451900-01)
MQTL-HD6	10	Os10g0452100			Conserved hypothetical protein. (Os10t0452100-01)
MQTL-HD6	10	Os10g0452300	CAI1	compatible strain of P. avenae-induced gene 1	Eggshell protein family protein. (Os10t0452300-01)
MQTL-HD6	10	Os10g0452500			Similar to Glycine-rich protein precursor. (Os10t0452500-00)
MQTL-HD6	10	Os10g0452700			Eggshell protein family protein. (Os10t0452700-01)
MQTL-HD6	10	Os10g0452800			Similar to Rev interacting protein mis3-like. (Os10t0452800-01)
MQTL-HD6	10	Os10g0453000			Hypothetical protein. (Os10t0453000-01)
MQTL-HD6	10	Os10g0453900	OsGRP7, GRP7	GLYCINE-RICH PROTEIN 7	Eggshell protein family protein. (Os10t0453900-01)
MQTL-HD6	10	Os10g0454200			Eggshell protein family protein. (Os10t0454200-01)
MQTL-HD6	10	Os10g0454300			Eggshell protein family protein. (Os10t0454300-01)
MQTL-HD6	10	Os10g0455800			Hypothetical conserved gene. (Os10t0455800-01)
MQTL-HD6	10	Os10g0455900			Pleckstrin homology-type domain containing protein. (Os10t0455900-01)
MQTL-HD6	10	Os10g0456000			Hypothetical protein. (Os10t0456000-01)
MQTL-HD6	10	Os10g0456100			Similar to Brn1-like protein. (Os10t0456100-00)
MQTL-HD6	10	Os10g0456200	OsIRL8	intracellular Ras-group-related LRR protein 8	Similar to small GTP-binding protein domain. (Os10t0456200-01)
MQTL-HD6	10	Os10g0456400			Conserved hypothetical protein. (Os10t0456400-01);Conserved hypothetical protein. (Os10t0456400-02)
MQTL-HD6	10	Os10g0456500			Similar to Glutamine synthetase (Fragment). (Os10t0456500-01);Similar to Nodulin 6l. (Os10t0456500-02)
MQTL-HD6	10	Os10g0456550			Hypothetical protein. (Os10t0456550-00)
MQTL-HD6	10	Os10g0456600	OsRab18B1	small GTP-binding protein OsRab18B1	ADP-ribosylation factor domain containing protein. (Os10t0456600-01)
MQTL-HD6	10	Os10g0456800	DCA1	DST Co-activator 1	CHY zinc finger protein, Transcriptional co-activator of DST (Drought and Salt Tolerance: zinc finger transcription factor gene), Drought and salt tolerance, Stomatal aperture control (Os10t0456800-01);Similar to CHY zinc finger family protein, expressed. (Os10t0456800-02)
MQTL-HD6	10	Os10g0456900			Similar to Midasin. (Os10t0456900-01)
MQTL-HD6	10	Os10g0456950			Hypothetical conserved gene. (Os10t0456950-00)
MQTL-HD6	10	Os10g0457000			Nucleotide-binding, alpha-beta plait domain containing protein. (Os10t0457000-01);Hypothetical conserved gene. (Os10t0457000-02)
MQTL-HD6	10	Os10g0457200	DEL1	dwarf and early-senescence leaf1	Pectate lyase (PEL) precursor, Maintenance of normal cell division, Induction of leaf senescence (Os10t0457200-01)
MQTL-HD6	10	Os10g0457301			Hypothetical gene. (Os10t0457301-00)
MQTL-HD6	10	Os10g0457400			Similar to shugoshin-1. (Os10t0457400-01)
MQTL-HD6	10	Os10g0457500			Similar to Yeast ham (Hydroxylaminopurine sensitivity) related protein 1 (HAM-1- like protein). (Os10t0457500-01)
MQTL-HD6	10	Os10g0457600			Similar to Acetyl-CoA C-acyltransferase (3-ketoacyl-coa thiolase b) (EC 2.3.1.16) (Fragment). (Os10t0457600-01)
MQTL-HD6	10	Os10g0457700			Similar to chromatin remodeling complex subunit. (Os10t0457700-01)
MQTL-HD6	10	Os10g0458300			Domain of unknown function DUF1618 domain containing protein. (Os10t0458300-01)
MQTL-HD6	10	Os10g0458600			Conserved hypothetical protein. (Os10t0458600-01)
MQTL-HD6	10	Os10g0458700			Hypothetical conserved gene. (Os10t0458700-01);Ribonuclease H domain containing protein. (Os10t0458700-02)
MQTL-HD6	10	Os10g0458900			Exostosin-like family protein. (Os10t0458900-00)
MQTL-HD6	10	Os10g0459300			Exostosin-like family protein. (Os10t0459300-00)
MQTL-HD6	10	Os10g0459550			Hypothetical conserved gene. (Os10t0459550-00)
MQTL-HD6	10	Os10g0459600			Similar to Xyloglucan galactosyltransferase KATAMARI 1 (EC 2.4.1.-) (MURUS3 protein). (Os10t0459600-01)
MQTL-HD6	10	Os10g0459700			Similar to Xyloglucan galactosyltransferase KATAMARI 1 (EC 2.4.1.-) (MURUS3 protein). (Os10t0459700-01)
MQTL-HD6	10	Os10g0459900			Conserved hypothetical protein. (Os10t0459900-01);Conserved hypothetical protein. (Os10t0459900-02)
MQTL-HD6	10	Os10g0460000			Conserved hypothetical protein. (Os10t0460000-01)
MQTL-HD6	10	Os10g0460500			Conserved hypothetical protein. (Os10t0460500-01)
MQTL-HD6	10	Os10g0460733			Similar to H0418A01.5 protein. (Os10t0460733-00)
MQTL-HD6	10	Os10g0460766			Hypothetical protein. (Os10t0460766-00)
MQTL-HD6	10	Os10g0460800			Similar to H0418A01.5 protein. (Os10t0460800-00)
MQTL-HD6	10	Os10g0460900			Similar to cDNA clone:J013158D14, full insert sequence. (Os10t0460900-00)
MQTL-HD6	10	Os10g0461100			Similar to Keratin, type II cytoskeletal 1 (Cytokeratin 1) (K1) (CK 1) (67 kDa cytokeratin) (Hair alpha protein). (Os10t0461100-01);Similar to PsbP family protein, expressed. (Os10t0461100-02);Similar to PsbP family protein, expressed. (Os10t0461100-04)
MQTL-HD6	10	Os10g0461400			Similar to PsbP family protein, expressed. (Os10t0461400-01)
MQTL-HD6	10	Os10g0462100			Conserved hypothetical protein. (Os10t0462100-01)
MQTL-HD6	10	Os10g0462200			Conserved hypothetical protein. (Os10t0462200-01)
MQTL-HD6	10	Os10g0462300			Hypothetical conserved gene. (Os10t0462300-01)
MQTL-HD6	10	Os10g0462500			Conserved hypothetical protein. (Os10t0462500-01)
MQTL-HD6	10	Os10g0462600			Conserved hypothetical protein. (Os10t0462600-01);Conserved hypothetical protein. (Os10t0462600-02)
MQTL-HD6	10	Os10g0462800	OspTAC3, pTAC3, OsPAP1, PAP1, OsWSL3	WHITE STRIPE LEAF 3	Component of the plastid-encoded plastid RNA polymerase (PEP), peripheral subunit of PEP complex, OsPAP1/OspTAC3, Early chloroplast development (Os10t0462800-01)
MQTL-HD6	10	Os10g0462900			Similar to mitochondrial chaperonin-60. (Os10t0462900-01);Similar to mitochondrial chaperonin-60. (Os10t0462900-02)
MQTL-HD6	10	Os10g0463100			Similar to Cysteinyl-tRNA synthetase. (Os10t0463100-00)
MQTL-HD6	10	Os10g0463200	OsGELP108	GDSL ESTERASE/LIPASE PROTEIN 108	Esterase, SGNH hydrolase-type domain containing protein. (Os10t0463200-01)
MQTL-HD6	10	Os10g0463300			UspA domain containing protein. (Os10t0463300-01)
MQTL-HD6	10	Os10g0463400	Ef1 (Ef2), Ef2, Ef1, Ehd1, Eh1(t)*, EF1, ef1, qEHD-10-1(t) (qEhd1), OsRR30, OsRR22	EARLINESS 1	B-type response regulator, Floral inducer to promote short-day (SD) flowering pathway (Os10t0463400-01)
MQTL-HD6	10	Os10g0463800	FLO7	FLOURY ENDOSPERM 7, floury endosperm7, floury-7, floury 7	Domain of unknown function, DUF1338, containing green-plant-unique protein, Regulation of starch synthesis and amyloplast development, Peripheral endosperm development (Os10t0463800-01)
MQTL-HD6	10	Os10g0463900			Conserved hypothetical protein. (Os10t0463900-00)
MQTL-HD6	10	Os10g0464000			Similar to Hypersensitive-induced response protein. (Os10t0464000-01)
MQTL-HD6	10	Os10g0464100	OsWD40-176	OsWD40-176	WD40 repeat-like domain containing protein. (Os10t0464100-01)
MQTL-HD6	10	Os10g0464300			AWPM-19-like family protein. (Os10t0464300-00)
MQTL-HD6	10	Os10g0464350			Hypothetical protein. (Os10t0464350-00)
MQTL-HD6	10	Os10g0464400			Haloacid dehalogenase-like hydrolase domain containing protein. (Os10t0464400-01)
MQTL-HD6	10	Os10g0464500			Zinc finger, RING-type domain containing protein. (Os10t0464500-00)
MQTL-HD6	10	Os10g0464800			Zinc finger, RING-type domain containing protein. (Os10t0464800-00)
MQTL-HD6	10	Os10g0464901			Hypothetical protein. (Os10t0464901-00)
MQTL-HD7	12	Os12g0281300	Pita, Pita (sl, Pi4a, Pi-ta), Pita2, Pi4a, Pita, Pi-ta, Pita-2, Pi-ta2, Pi-4(t), Pi-4, Pi4, Pi-4a(t), OsTRXh6, TRXh6, OsTrx30	PYRICULARIA ORYZAE RESISTANCE TA	Similar to NB-ARC domain containing protein, expressed. (Os12t0281300-01);Similar to Pi-ta protein. (Os12t0281300-02);Similar to NB-ARC domain protein. (Os12t0281300-03)
MQTL-HD7	12	Os12g0281450			Hypothetical gene. (Os12t0281450-00)
MQTL-HD7	12	Os12g0281600	Pi42(t), Pi-42(t)	PYRICULARIA ORYZAE RESISTANCE 42	NB-ARC domain containing protein. (Os12t0281600-01);Hypothetical conserved gene. (Os12t0281600-02)
MQTL-HD7	12	Os12g0282000	OsMIR, MIR	mitochondrial iron-regulated gene	Conserved hypothetical protein. (Os12t0282000-01)
MQTL-HD7	12	Os12g0282400			Conserved hypothetical protein. (Os12t0282400-01)
MQTL-HD7	12	Os12g0282766			Conserved hypothetical protein. (Os12t0282766-00)
MQTL-HD7	12	Os12g0283100			Nucleotidyltransferase domain containing protein. (Os12t0283100-01)
MQTL-HD7	12	Os12g0283300			Conserved hypothetical protein. (Os12t0283300-01)
MQTL-HD7	12	Os12g0283400			Pectinesterase inhibitor domain containing protein. (Os12t0283400-01)
MQTL-HD7	12	Os12g0283800			Protein of unknown function DUF3411 domain containing protein. (Os12t0283800-01);Similar to predicted protein. (Os12t0283800-02)
MQTL-HD7	12	Os12g0283900			Heat shock protein DnaJ, conserved site domain containing protein. (Os12t0283900-01);Heat shock protein DnaJ, conserved site domain containing protein. (Os12t0283900-02)
MQTL-HD7	12	Os12g0284000			Regulator of chromosome condensation, RCC1 domain containing protein. (Os12t0284000-01);Similar to predicted protein. (Os12t0284000-02);Regulator of chromosome condensation, RCC1 domain containing protein. (Os12t0284000-03);Hypothetical conserved gene. (Os12t0284000-04)
MQTL-HD7	12	Os12g0284250			Hypothetical gene. (Os12t0284250-00)
MQTL-HD7	12	Os12g0284525			Conserved hypothetical protein. (Os12t0284525-00)
MQTL-HD7	12	Os12g0284700			Armadillo-like helical domain containing protein. (Os12t0284700-00)
MQTL-HD7	12	Os12g0284800			Hypothetical gene. (Os12t0284800-00)
MQTL-HD7	12	Os12g0284850			Hypothetical gene. (Os12t0284850-01)
MQTL-HD7	12	Os12g0285100			Hypothetical conserved gene. (Os12t0285100-01);Conserved hypothetical protein. (Os12t0285100-02);Conserved hypothetical protein. (Os12t0285100-03);Hypothetical conserved gene. (Os12t0285100-04)
MQTL-HD7	12	Os12g0285500			Hypothetical conserved gene. (Os12t0285500-01)
MQTL-HD7	12	Os12g0285600			Pleckstrin homology-type domain containing protein. (Os12t0285600-01)
MQTL-HD7	12	Os12g0285650			Hypothetical protein. (Os12t0285650-00)
MQTL-HD7	12	Os12g0285700			Hypothetical conserved gene. (Os12t0285700-00)
MQTL-HD7	12	Os12g0286200			Conserved hypothetical protein. (Os12t0286200-01)
MQTL-HD7	12	Os12g0286300			Cytochrome P450 domain containing protein. (Os12t0286300-00)
MQTL-HD7	12	Os12g0286600	OsPOP23, POP23	Prolyl Oligopeptidase 23, PROLYL OLIGOPEPTIDASE 23	Alpha/beta hydrolase fold-1 domain containing protein. (Os12t0286600-01)
MQTL-HD7	12	Os12g0287200	mago, OsMAGO2, MAGO2	mago nashi, Mago protein, Mago nashi protein, rice mago nashi homolog, MAGO NASHI 2	Core subunit of exon junction complex (EJC), Multiple organ development and reproduction (Os12t0287200-01)
MQTL-HD7	12	Os12g0287300	OsISC2	IRON-SULFUR CLUSTER PROTEIN 2	Similar to SufS. (Os12t0287300-01);Similar to predicted protein. (Os12t0287300-02)
MQTL-HD7	12	Os12g0287800			Hypothetical conserved gene. (Os12t0287800-01)
MQTL-HD7	12	Os12g0288000	OsSTA278	OsSTA278	Similar to cDNA clone:J023146F15, full insert sequence. (Os12t0288000-01);Similar to Integral membrane protein DUF6 containing protein, expressed. (Os12t0288000-02);Similar to Integral membrane protein DUF6 containing protein, expressed. (Os12t0288000-03)
MQTL-HD7	12	Os12g0288266			Conserved hypothetical protein. (Os12t0288266-01)
MQTL-HD7	12	Os12g0288400			Similar to Ubiquitin ligase protein mib (EC 6.3.2.-) (Mind bomb protein). (Os12t0288400-01)
MQTL-HD7	12	Os12g0288600			Conserved hypothetical protein. (Os12t0288600-01)
MQTL-HD7	12	Os12g0288801			Conserved hypothetical protein. (Os12t0288801-00)
MQTL-HD7	12	Os12g0288900			Similar to H0525D09.10 protein. (Os12t0288900-00)
MQTL-HD7	12	Os12g0289600			Conserved hypothetical protein. (Os12t0289600-01)
MQTL-HD7	12	Os12g0289800			Hypothetical conserved gene. (Os12t0289800-00)
MQTL-HD7	12	Os12g0289833			Hypothetical gene. (Os12t0289833-01)
MQTL-HD7	12	Os12g0290100			Similar to Protein kinase. (Os12t0290100-01);Similar to Protein kinase. (Os12t0290100-02)
MQTL-HD7	12	Os12g0290150			Similar to QS (QUINOLINATE SYNTHASE); 4 iron, 4 sulfur cluster binding / enzyme activator/ protein homodimerization/ quinolinate synthetase A. (Os12t0290150-00)
MQTL-HD7	12	Os12g0290200			Hypothetical protein. (Os12t0290200-01)
MQTL-HD7	12	Os12g0290600			Similar to Dual specificity protein phosphatase 8 (EC 3.1.3.48) (EC 3.1.3.16) (Neuronal tyrosine threonine phosphatase 1). (Os12t0290600-01)
MQTL-HD7	12	Os12g0291000			Similar to DNA-directed DNA polymerase family protein. (Os12t0291000-00)
MQTL-HD7	12	Os12g0291033			Hypothetical conserved gene. (Os12t0291033-01)
MQTL-HD7	12	Os12g0291066			Hypothetical gene. (Os12t0291066-00)
MQTL-HD7	12	Os12g0291100	RbcS3, OsRBCS3, OsRbcS3, rbcS	RuBisCO small subunit 3, Ribulose-1, 5-Bisphosphate Carboxylase/Oxygenase Small Subunit 3	Similar to Petunia ribulose 1,5-bisphosphate carboxylase small subunit mRNA (clone pSSU 51), partial cds. (Fragment). (Os12t0291100-01);Similar to Ribulose bisphosphate carboxylase small chain. (Os12t0291100-02);Non-protein coding transcript. (Os12t0291100-03)
MQTL-HD7	12	Os12g0291200			Similar to Ribulose bisphosphate carboxylase small chain. (Os12t0291200-00)
MQTL-HD7	12	Os12g0291301			Hypothetical gene. (Os12t0291301-00)
MQTL-HD7	12	Os12g0291400	RbcS5, OsRBCS5, OsRbcS5, OsRBCS3	RuBisCO small subunit 5, Ribulose-1, 5-Bisphosphate Carboxylase/Oxygenase Small Subunit 5	Similar to Petunia ribulose 1,5-bisphosphate carboxylase small subunit mRNA (clone pSSU 51), partial cds. (Fragment). (Os12t0291400-01)
MQTL-HD7	12	Os12g0291733			Hypothetical gene. (Os12t0291733-00)
MQTL-HD7	12	Os12g0292200			Hypothetical gene. (Os12t0292200-01)
MQTL-HD7	12	Os12g0292301			Hypothetical gene. (Os12t0292301-00)
MQTL-HD7	12	Os12g0292400	RbcS, RbcS4, OsRBCS4, OsRbcS4	nuclear encoded small subunit of ribulose-1, 5-bisphosphate carboxylase/oxygenase, RuBisCO small subunit 4, Ribulose-1, 5-Bisphosphate Carboxylase/Oxygenase Small Subunit 4	Similar to Petunia ribulose 1,5-bisphosphate carboxylase small subunit mRNA (clone pSSU 51), partial cds. (Fragment). (Os12t0292400-01)
MQTL-HD7	12	Os12g0292900			Conserved hypothetical protein. (Os12t0292900-01);Similar to ATP binding protein. (Os12t0292900-02);Similar to ATP binding protein. (Os12t0292900-03)
MQTL-HD7	12	Os12g0293000			Hypothetical conserved gene. (Os12t0293000-01);Conserved hypothetical protein. (Os12t0293000-02)
MQTL-HD7	12	Os12g0293100	OsTERT	TELOMERASE REVERSE TRANSCRIPTASE	Similar to Telomerase reverse transcriptase. (Os12t0293100-01)
MQTL-HD7	12	Os12g0294100	OsWD40-197	OsWD40-197	WD40 repeat-like domain containing protein. (Os12t0294100-01)
MQTL-HD7	12	Os12g0295600			Similar to predicted protein. (Os12t0295600-00)
MQTL-HD7	12	Os12g0297400			Hypothetical protein. (Os12t0297400-01)
MQTL-HD7	12	Os12g0297500		GWD3	Pyruvate phosphate dikinase, PEP/pyruvate-binding domain containing protein. (Os12t0297500-01);Similar to Phosphoglucan, water dikinase, chloroplastic. (Os12t0297500-02)
MQTL-HD7	12	Os12g0298600			Histone H4 acetyltransferase, NuA4 complex, Eaf6 domain containing protein. (Os12t0298600-00)
MQTL-HD7	12	Os12g0298950	cycA1;3, CycA1;3, CYCA1-3	CYCLIN-A1-3	Similar to Cyclin-A1-3. (Os12t0298950-00)
MQTL-HD7	12	Os12g0299150			Conserved hypothetical protein. (Os12t0299150-01)
MQTL-HD7	12	Os12g0299300			Conserved hypothetical protein. (Os12t0299300-01);Conserved hypothetical protein. (Os12t0299300-02)
MQTL-HD7	12	Os12g0299600			Hypothetical conserved gene. (Os12t0299600-00)
MQTL-HD7	12	Os12g0299650			Myb/SANT-like domain domain containing protein. (Os12t0299650-00)
MQTL-HD7	12	Os12g0299700			NOP5, N-terminal domain containing protein. (Os12t0299700-01)

## Sheet: PH
MQTL	Chr No.	RAP ID	Integrated Rice Science Database ID	Gene name	Gene description
MQTL-PH1	1	Os01g0274800	csa	CARBON STARVED ANTHER	R2R3-type MYB transcription factor, Sugar partitioning into anther (Os01t0274800-01)
MQTL-PH1	1	Os01g0274901			Hypothetical conserved gene. (Os01t0274901-01)
MQTL-PH1	1	Os01g0275200	OsAGO15	ARGONAUTE 15	Similar to Protein argonaute 15. (Os01t0275200-00)
MQTL-PH1	1	Os01g0275300			Conserved hypothetical protein. (Os01t0275300-01)
MQTL-PH1	1	Os01g0275500			Similar to Protein argonaute 15. (Os01t0275500-00)
MQTL-PH1	1	Os01g0275600	OsAGO4a, AGO4-2	ARGONAUTE 4A	Similar to Argonaute 4 protein. (Os01t0275600-01);Similar to Protein argonaute 4A. (Os01t0275600-02)
MQTL-PH1	1	Os01g0275800			Hypothetical gene. (Os01t0275800-01)
MQTL-PH1	1	Os01g0275900			Hypothetical conserved gene. (Os01t0275900-00)
MQTL-PH1	1	Os01g0275950			Hypothetical conserved gene. (Os01t0275950-00)
MQTL-PH1	1	Os01g0276000		RPL30	Similar to 60S ribosomal protein L30. (Os01t0276000-01)
MQTL-PH1	1	Os01g0276100	OsIDHa	ISOCITRATE DEHYDROGENASE SUBUNIT A	Similar to 3-isopropylmalate dehydrogenase, chloroplast precursor (EC 1.1.1.85) (Beta-IPM dehydrogenase) (IMDH) (3-IPM-DH). (Os01t0276100-01)
MQTL-PH1	1	Os01g0276200	OSVDAC7, osvdac7, OsVDAC7, VDAC7	voltage-dependent anion channel 7, voltage-dependent anion-selective channel 7	Similar to Mitochondrial import receptor subunit TOM40. (Os01t0276200-00)
MQTL-PH1	1	Os01g0276300	OsEnS-4	endosperm-specific gene 4	Similar to Group 3 late embryogenesis abundant protein (Fragment). (Os01t0276300-01)
MQTL-PH1	1	Os01g0276400			Similar to presenilin. (Os01t0276400-01)
MQTL-PH1	1	Os01g0276500			Similar to Histidine biosynthesis bifunctional protein hisIE, chloroplast precursor [Includes: Phosphoribosyl-AMP cyclohydrolase (EC 3.5.4.19) (PRA-CH); Phosphoribosyl-ATP pyrophosphatase (EC 3.6.1.31) (PRA-PH)]. (Os01t0276500-01);Similar to Histidine biosynthesis bifunctional protein hisIE, chloroplast precursor [Includes: Phosphoribosyl-AMP cyclohydrolase (EC 3.5.4.19) (PRA-CH); Phosphoribosyl-…
MQTL-PH1	1	Os01g0276600	OsSTA11, OsRFP	RING Finger Protein	Zinc finger, RING/FYVE/PHD-type domain containing protein. (Os01t0276600-01)
MQTL-PH1	1	Os01g0276700			Similar to Pyruvate kinase, cytosolic isozyme (EC 2.7.1.40) (PK). (Os01t0276700-01);Similar to Pyruvate kinase, cytosolic isozyme (EC 2.7.1.40) (PK). (Os01t0276700-02);Similar to Pyruvate kinase. (Os01t0276700-03);Similar to Pyruvate kinase. (Os01t0276700-04)
MQTL-PH1	1	Os01g0276800	OsGAS2		Mannose-6-phosphate receptor, binding domain containing protein. (Os01t0276800-01);Similar to predicted protein. (Os01t0276800-02);Hypothetical conserved gene. (Os01t0276800-03);Similar to predicted protein. (Os01t0276800-04);Similar to predicted protein. (Os01t0276800-05)
MQTL-PH1	1	Os01g0276900			Conserved hypothetical protein. (Os01t0276900-01)
MQTL-PH1	1	Os01g0277100			Hypothetical protein. (Os01t0277100-01)
MQTL-PH1	1	Os01g0277500	OsDof4, Dof4, OsDof-4	Dof zinc factor 4, Dof transcription factor 4	Zinc finger, Dof-type domain containing protein. (Os01t0277500-01)
MQTL-PH1	1	Os01g0277600	osALA2	AMINOPHOSPHOLIPID ATPASE 2	Similar to aminophospholipid ATPase. (Os01t0277600-00)
MQTL-PH1	1	Os01g0277700			Similar to Glycosyl hydrolases family 17 protein. (Os01t0277700-01)
MQTL-PH1	1	Os01g0278000	OsVQ1	VQ motif-containing protein 1	VQ domain containing protein. (Os01t0278000-00)
MQTL-PH1	1	Os01g0278050			Hypothetical conserved gene. (Os01t0278050-00)
MQTL-PH1	1	Os01g0278100			Conserved hypothetical protein. (Os01t0278100-01)
MQTL-PH1	1	Os01g0278200			Similar to Ran-binding protein 17. (Os01t0278200-01)
MQTL-PH1	1	Os01g0278600	OsDegp1, DEGP1, OsDeg-like 1	Deg protease 1, DEG PROTEASE 1	PDZ/DHR/GLGF domain containing protein. (Os01t0278600-01);PDZ/DHR/GLGF domain containing protein. (Os01t0278600-02)
MQTL-PH1	1	Os01g0278900			Similar to 50S ribosomal protein L40. (Os01t0278900-01)
MQTL-PH1	1	Os01g0278950	OsSub1, SUB1	Subtilisin 1, SUBTILISIN 1	Similar to predicted protein. (Os01t0278950-00)
MQTL-PH1	1	Os01g0278975			Hypothetical protein. (Os01t0278975-00)
MQTL-PH1	1	Os01g0279000	OsSub1, SUB1	Subtilisin 1, SUBTILISIN 1	Zinc finger, DHHC-type domain containing protein. (Os01t0279000-01)
MQTL-PH1	1	Os01g0279100	MTC, YGL8, OsCRD1, CRD1, PNZIP, YL-1	PHARBITIS NIL LEUCINE ZIPPER	Subunit of magnesium-protoporphyrin IX monomethyl ester cyclase (EC:1.14.13.81), Core component of FLU-YGL8-LCAA-POR complex, Chlorophyll biosynthesis, Chloroplast development (Os01t0279100-01);Similar to Magnesium-protoporphyrin ix monomethyl ester cyclase (Fragment). (Os01t0279100-02)
MQTL-PH1	1	Os01g0279200			Similar to COP9 signalosome complex subunit 2. (Os01t0279200-01);Similar to COP9 signalosome complex subunit 2 (Signalosome subunit 2) (FUSCA protein 12) (FUSCA12). (Os01t0279200-02);Similar to COP9 signalosome complex subunit 2. (Os01t0279200-03)
MQTL-PH1	1	Os01g0279300	OsCaM3, OsCam3	calmodulin 3	Similar to Calmodulin 1 (Fragment). (Os01t0279300-01)
MQTL-PH1	1	Os01g0279400	OsZIFL2, Os-mfs1, mfs1	ZINC-INDUCED FACILITATOR-LIKE 2	Major facilitator superfamily antiporter. (Os01t0279400-01)
MQTL-PH1	1	Os01g0279500			Hypothetical gene. (Os01t0279500-01)
MQTL-PH1	1	Os01g0279700	OsPT21	PHOSPHATE TRANSPORTER 21	Major facilitator superfamily protein. (Os01t0279700-01);Major facilitator superfamily protein. (Os01t0279700-02);Non-protein coding transcript. (Os01t0279700-03)
MQTL-PH1	1	Os01g0279800			Similar to LRR protein. (Os01t0279800-01);Similar to BRASSINOSTEROID INSENSITIVE 1-associated receptor kinase 1. (Os01t0279800-02)
MQTL-PH1	1	Os01g0279900	OsbZIP03, OsbZIP3, OsHBP1b	b-ZIP TRANSCRIPTION FACTOR 3	Similar to Transcription factor TGA6 (AtbZIP45). Splice isoform 2. (Os01t0279900-01)
MQTL-PH1	1	Os01g0280000			Similar to Histone mRNA exonuclease 1. (Os01t0280000-01);Similar to Histone mRNA exonuclease 1. (Os01t0280000-02)
MQTL-PH1	1	Os01g0280200			IQ motif, EF-hand binding site domain containing protein. (Os01t0280200-01)
MQTL-PH1	1	Os01g0280400			DNA-binding protein. (Os01t0280400-00)
MQTL-PH1	1	Os01g0280500	Os-eIF6;2		Similar to Eukaryotic translation initiation factor 6 (eIF-6) (B4 integrin interactor) (CAB) (p27(BBP)) (B(2)GCN homolog). (Os01t0280500-01)
MQTL-PH1	1	Os01g0280600			Conserved hypothetical protein. (Os01t0280600-01)
MQTL-PH1	1	Os01g0281000	OsFbox006, OsFbox6, Os_F0083, OsFBX5, OsSTA12	F-box protein 6	Cyclin-like F-box domain containing protein. (Os01t0281000-01)
MQTL-PH1	1	Os01g0281050			Hypothetical protein. (Os01t0281050-00)
MQTL-PH1	1	Os01g0281100			Conserved hypothetical protein. (Os01t0281100-01)
MQTL-PH1	1	Os01g0281200	OsCycB1;4, Orysa;CycB1;4	CYCLIN-B1-4	Similar to Type B-like cyclin (Fragment). (Os01t0281200-01)
MQTL-PH1	1	Os01g0281250			Hypothetical protein. (Os01t0281250-00)
MQTL-PH1	1	Os01g0281301			Protein of unknown function DUF1645 domain containing protein. (Os01t0281301-00)
MQTL-PH1	1	Os01g0281400			Coatomer, beta subunit domain containing protein. (Os01t0281400-00)
MQTL-PH1	1	Os01g0281600	OsENODL4	EARLY NODULIN LIKE PROTEIN 4	Cupredoxin domain containing protein. (Os01t0281600-01)
MQTL-PH1	1	Os01g0282251			Similar to CAA30375.1 protein. (Os01t0282251-01)
MQTL-PH1	1	Os01g0282800	OsTUB1, TUBB1, OSTB-34	BETA-TUBULIN 1	Similar to Tubulin beta-5 chain (Beta-5 tubulin). (Os01t0282800-02)
MQTL-PH1	1	Os01g0282866			Hypothetical protein. (Os01t0282866-00)
MQTL-PH1	1	Os01g0283000			Conserved hypothetical protein. (Os01t0283000-01);Conserved hypothetical protein. (Os01t0283000-02)
MQTL-PH1	1	Os01g0283100			Similar to Ferripyochelin-binding protein-like. (Os01t0283100-01);Similar to Ferripyochelin-binding protein-like. (Os01t0283100-02)
MQTL-PH1	1	Os01g0283300			Conserved hypothetical protein. (Os01t0283300-01);Conserved hypothetical protein. (Os01t0283300-02)
MQTL-PH1	1	Os01g0283400			Conserved hypothetical protein. (Os01t0283400-01)
MQTL-PH1	1	Os01g0283500	OsRhmbd3, RHMBD3	Rhomboid 3, RHOMBOID 3	Similar to predicted protein. (Os01t0283500-01);Peptidase S54, rhomboid domain containing protein. (Os01t0283500-02)
MQTL-PH1	1	Os01g0283600			Similar to Cinnamoyl CoA reductase. (Os01t0283600-00)
MQTL-PH1	1	Os01g0283700			Similar to Cinnamoyl-CoA reductase (EC 1.2.1.44). (Os01t0283700-01)
MQTL-PH1	1	Os01g0284300			Protein kinase, catalytic domain domain containing protein. (Os01t0284300-00)
MQTL-PH1	1	Os01g0284500	GER4, OsGLP1-2, GLP1-2	germin-like protein 4, german-like protein 1-2	Similar to Nectarin 1 precursor (EC 1.15.1.1) (Superoxide dismutase [Mn]). (Os01t0284500-01)
MQTL-PH1	1	Os01g0284700	OsCYP20-3, OsCYP-5	CYCLOPHILIN 20-3	Similar to Peptidyl-prolyl cis-trans isomerase. (Os01t0284700-01)
MQTL-PH1	1	Os01g0284900			Conserved hypothetical protein. (Os01t0284900-01)
MQTL-PH1	1	Os01g0285200			Conserved hypothetical protein. (Os01t0285200-01)
MQTL-PH1	1	Os01g0285300	OsMYB55/61, OsMYB55, MYB55, OsMYB61, MYB61	myb transcription factor 55/61, transcription factor MYB55/61	Myb transcription factor domain containing protein. (Os01t0285300-01)
MQTL-PH1	1	Os01g0286000			Snf7 family protein. (Os01t0286000-01)
MQTL-PH1	1	Os01g0286100	OsPIL15, OsbHLH105	PIL15	Phytochrome-interacting factor-like protein, Basic helix-loop-helix factor, Repression of seedling growth in the dark (Os01t0286100-01)
MQTL-PH1	1	Os01g0286200			Hypothetical protein. (Os01t0286200-01)
MQTL-PH1	1	Os01g0286500			Conserved hypothetical protein. (Os01t0286500-00)
MQTL-PH1	1	Os01g0286550			Hypothetical gene. (Os01t0286550-00)
MQTL-PH1	1	Os01g0286600	PPX, PPO1	Proporphyrinogen oxidase, protoporphyrinogen oxidase 1	Similar to Plastidal protoporphyrinogen oxidase. (Os01t0286600-01)
MQTL-PH2	1	Os01g0731000			Similar to ubiquitin domain containing 1. (Os01t0731000-01)
MQTL-PH2	1	Os01g0731100			Similar to Pathogen-related protein. (Os01t0731100-01)
MQTL-PH2	1	Os01g0731150			Hypothetical protein. (Os01t0731150-00)
MQTL-PH2	1	Os01g0731201			Hypothetical gene. (Os01t0731201-01)
MQTL-PH2	1	Os01g0731600			Similar to pathogen-related protein. (Os01t0731600-00)
MQTL-PH2	1	Os01g0731700			Hypothetical protein. (Os01t0731700-00)
MQTL-PH2	1	Os01g0731800			Zinc finger, RING/FYVE/PHD-type domain containing protein. (Os01t0731800-01);Hypothetical conserved gene. (Os01t0731800-02)
MQTL-PH2	1	Os01g0732000			Similar to Mitochondrial import receptor subunit TOM7-1 (Translocase of outer membrane 7 kDa subunit 1). (Os01t0732000-01)
MQTL-PH2	1	Os01g0732100			Conserved hypothetical protein. (Os01t0732100-00)
MQTL-PH2	1	Os01g0732200			GTP-binding protein, HSR1-related domain containing protein. (Os01t0732200-01)
MQTL-PH2	1	Os01g0732300	OsOFP3, OsOFP04	OVATE family protein 3, ovate family protein 4, OVATE-domain containing protein 4	Protein of unknown function DUF623, plant domain containing protein. (Os01t0732300-01)
MQTL-PH2	1	Os01g0732700	OsYUCCA3, OsYUC3	YUCCA-LIKE GENE 3	Flavin monooxygenase-like enzyme , Auxin biosynthesis (Os01t0732700-01);Flavin monooxygenase-like enzyme , Auxin biosynthesis (Os01t0732700-02)
MQTL-PH2	1	Os01g0732801			Conserved hypothetical protein. (Os01t0732801-01)
MQTL-PH2	1	Os01g0733001			Similar to NRAMP3 (NRAMP metal ion transporter 3); manganese ion transmembrane transporter/ metal ion transmembrane transporter. (Os01t0733001-00)
MQTL-PH2	1	Os01g0733100			Conserved hypothetical protein. (Os01t0733100-00)
MQTL-PH2	1	Os01g0733200	OsHsfC1b, HSFC1B, HSF03, OsHsf-03, HSF11, rHsf11	HEAT STRESS TRANSCRIPTION FACTOR C1b	Similar to Heat shock transcription factor 29 (Fragment). (Os01t0733200-01)
MQTL-PH2	1	Os01g0733500	RD22, OsBURP03, OsBURP3	BURP domain-containing protein 3	Similar to Dehydration-induced protein RD22-like protein 1. (Os01t0733500-01)
MQTL-PH2	1	Os01g0733600			Flavoprotein pyridine nucleotide cytochrome reductase domain containing protein. (Os01t0733600-01)
MQTL-PH2	1	Os01g0733700			Hypothetical protein. (Os01t0733700-00)
MQTL-PH2	1	Os01g0733801			Hypothetical conserved gene. (Os01t0733801-00)
MQTL-PH2	1	Os01g0734000	OsWRKY23	WRKY GENE 23	Similar to WRKY DNA binding protein. (Os01t0734000-01)
MQTL-PH2	1	Os01g0734100			Similar to 50S ribosomal protein L20. (Os01t0734100-01)
MQTL-PH2	1	Os01g0734150			Hypothetical gene. (Os01t0734150-00)
MQTL-PH2	1	Os01g0734200	rbohA, OsrbohA, Os rbohA, OsRbohA, OsNox2, Osrboh2	RESPIRATORY BURST OXIDASE HOMOLOG A	Similar to respiratory burst oxidase protein B. (Os01t0734200-00)
MQTL-PH2	1	Os01g0734333			Similar to RbohAOsp (Fragment). (Os01t0734333-00)
MQTL-PH2	1	Os01g0734399			Hypothetical protein. (Os01t0734399-00)
MQTL-PH2	1	Os01g0734466	rbohA, OsrbohA, Os rbohA, OsRbohA, OsRboh2	Respiratory Burst Oxidase Homolog A	Similar to NAD(P)H oxidase (Fragment). (Os01t0734466-01)
MQTL-PH2	1	Os01g0734501			Conserved hypothetical protein. (Os01t0734501-00)
MQTL-PH2	1	Os01g0734600			UDP-glucuronosyl/UDP-glucosyltransferase family protein. (Os01t0734600-01)
MQTL-PH2	1	Os01g0734800			UDP-glucuronosyl/UDP-glucosyltransferase family protein. (Os01t0734800-01);UDP-glucuronosyl/UDP-glucosyltransferase family protein. (Os01t0734800-02)
MQTL-PH2	1	Os01g0735300			UDP-glucuronosyl/UDP-glucosyltransferase family protein. (Os01t0735300-01)
MQTL-PH2	1	Os01g0735450			Hypothetical protein. (Os01t0735450-01)
MQTL-PH2	1	Os01g0735500			Conserved hypothetical protein. (Os01t0735500-01)
MQTL-PH2	1	Os01g0735900			UDP-glucuronosyl/UDP-glucosyltransferase family protein. (Os01t0735900-01)
MQTL-PH2	1	Os01g0736000			HMG-I and HMG-Y, DNA-binding domain containing protein. (Os01t0736000-01)
MQTL-PH2	1	Os01g0736100	UGT706C1	UDP-dependent glucosyltransferase 706C1	UDP-glucuronosyl/UDP-glucosyltransferase family protein. (Os01t0736100-01);UDP-glucuronosyl/UDP-glucosyltransferase family protein. (Os01t0736100-02)
MQTL-PH2	1	Os01g0736300	UGT, UGT706D1	UDP-dependent glucosyltransferase 706D1	Similar to anthocyanidin 5,3-O-glucosyltransferase. (Os01t0736300-01)
MQTL-PH2	1	Os01g0736400			Similar to 8-amino-7-oxononanoate synthase. (Os01t0736400-01);Pyridoxal phosphate-dependent transferase, major region, subdomain 1 domain containing protein. (Os01t0736400-02)
MQTL-PH2	1	Os01g0736450			Hypothetical gene. (Os01t0736450-00)
MQTL-PH2	1	Os01g0736500			Similar to harpin-induced protein. (Os01t0736500-01)
MQTL-PH2	1	Os01g0736551			Hypothetical gene. (Os01t0736551-01)
MQTL-PH2	1	Os01g0736600			Zinc finger, RING/FYVE/PHD-type domain containing protein. (Os01t0736600-01)
MQTL-PH2	1	Os01g0736900			Reticulon family protein. (Os01t0736900-01);Similar to seed maturation protein. (Os01t0736900-02)
MQTL-PH2	1	Os01g0737000			Hypothetical protein. (Os01t0737000-00)
MQTL-PH2	1	Os01g0737100			Conserved hypothetical protein. (Os01t0737100-01)
MQTL-PH2	1	Os01g0737300			Similar to Phosphoesterase. (Os01t0737300-00)
MQTL-PH2	1	Os01g0737401			Similar to diphosphonucleotide phosphatase 2. (Os01t0737401-01)
MQTL-PH2	1	Os01g0737500			Uncharacterised protein family UPF0005 domain containing protein. (Os01t0737500-01)
MQTL-PH2	1	Os01g0737550			Similar to OSIGBa0101A01.4 protein. (Os01t0737550-00)
MQTL-PH2	1	Os01g0737600			Similar to OSIGBa0101A01.4 protein. (Os01t0737600-00)
MQTL-PH2	1	Os01g0737700			Similar to OSIGBa0101A01.4 protein. (Os01t0737700-00)
MQTL-PH2	1	Os01g0737800			Similar to Farnesyltransferase beta subunit. (Os01t0737800-01);Similar to Protein farnesyltransferase beta subunit (EC 2.5.1.58) (CAAX farnesyltransferase beta subunit) (RAS proteins prenyltransferase beta) (FTase-beta). (Os01t0737800-02)
MQTL-PH2	1	Os01g0737900			Pentatricopeptide repeat domain containing protein. (Os01t0737900-01)
MQTL-PH2	1	Os01g0738000			Conserved hypothetical protein. (Os01t0738000-01)
MQTL-PH2	1	Os01g0738100			Peptidase C48, SUMO/Sentrin/Ubl1 domain containing protein. (Os01t0738100-00)
MQTL-PH2	1	Os01g0738300			Protein kinase, core domain containing protein. (Os01t0738300-01)
MQTL-PH2	1	Os01g0738400	OsC3H10, OsTZF8, OsCCCH-Zn-2, OsEnS-12	ZINC FINGER CCCH DOMAIN-CONTAINING PROTEIN 10	Similar to Zn-finger transcription factor. (Os01t0738400-01)
MQTL-PH2	1	Os01g0738500			Phospholipase C, phosphatidylinositol-specific, Y domain domain containing protein. (Os01t0738500-01)
MQTL-PH2	1	Os01g0738600			ENTH/VHS domain containing protein. (Os01t0738600-01);Similar to B0403H10-OSIGBa0105A11.1 protein. (Os01t0738600-02);Hypothetical conserved gene. (Os01t0738600-03)
MQTL-PH2	1	Os01g0738800	OsPFK02, PFK02, PFK2	phosphofructokinase 2	Conserved hypothetical protein. (Os01t0738800-01)
MQTL-PH2	1	Os01g0738900			Conserved hypothetical protein. (Os01t0738900-01)
MQTL-PH2	1	Os01g0739000			Similar to Mitochondrial processing peptidase. (Os01t0739000-01)
MQTL-PH2	1	Os01g0739200	OsPP14	Protein phosphatase 14	Protein-tyrosine phosphatase, dual specificity domain containing protein. (Os01t0739200-01)
MQTL-PH2	1	Os01g0739300			Hypothetical gene. (Os01t0739300-01)
MQTL-PH2	1	Os01g0739400			Similar to predicted protein. (Os01t0739400-01)
MQTL-PH2	1	Os01g0739500			Conserved hypothetical protein. (Os01t0739500-01)
MQTL-PH2	1	Os01g0739700			Glycoside hydrolase, family 17 protein. (Os01t0739700-01)
MQTL-PH2	1	Os01g0740000			Hypothetical protein. (Os01t0740000-01)
MQTL-PH2	1	Os01g0740150			Similar to H0315A08.1 protein. (Os01t0740150-00)
MQTL-PH2	1	Os01g0740300			Hypothetical protein. (Os01t0740300-01)
MQTL-PH2	1	Os01g0740350			Hypothetical gene. (Os01t0740350-00)
MQTL-PH2	1	Os01g0740400			Protein of unknown function DUF1005 family protein. (Os01t0740400-01)
MQTL-PH2	1	Os01g0740500			Similar to glutamate carboxypeptidase 2. (Os01t0740500-00)
MQTL-PH2	1	Os01g0740600			Transferrin receptor-like, dimerisation domain containing protein. (Os01t0740600-01)
MQTL-PH2	1	Os01g0740650			Similar to glutamate carboxypeptidase 2. (Os01t0740650-00)
MQTL-PH2	1	Os01g0740651			Hypothetical protein. (Os01t0740651-00)
MQTL-PH2	1	Os01g0740700			Hypothetical protein. (Os01t0740700-01)
MQTL-PH2	1	Os01g0740800			Conserved hypothetical protein. (Os01t0740800-01)
MQTL-PH2	1	Os01g0741200	OsLysM-RLK4	LysM receptor-like kinase 4	Similar to LysM type receptor kinase (Fragment). (Os01t0741200-01)
MQTL-PH2	1	Os01g0741250			Hypothetical protein. (Os01t0741250-00)
MQTL-PH2	1	Os01g0741300			Similar to inorganic phosphate transporter 1-7. (Os01t0741300-00)
MQTL-PH2	1	Os01g0741900	OsIAA6, IAA6	IAA6	Auxin-responsive protein, Drought tolerance, Control of tiller outgrowth (Os01t0741900-01)
MQTL-PH2	1	Os01g0742000			tRNA/rRNA methyltransferase, SpoU domain containing protein. (Os01t0742000-01)
MQTL-PH2	1	Os01g0742100			Hypothetical protein. (Os01t0742100-01)
MQTL-PH2	1	Os01g0742200			Similar to Elongation factor EF-2 (Fragment). (Os01t0742200-01)
MQTL-PH2	1	Os01g0742250			Hypothetical protein. (Os01t0742250-00)
MQTL-PH2	1	Os01g0742300			3-hydroxyacid dehydrogenase/reductase domain containing protein. (Os01t0742300-01)
MQTL-PH2	1	Os01g0742350			Conserved hypothetical protein. (Os01t0742350-01)
MQTL-PH2	1	Os01g0742400			Hypothetical conserved gene. (Os01t0742400-01);Protein kinase, core domain containing protein. (Os01t0742400-02)
MQTL-PH2	1	Os01g0742500	OsHXK6	HEXOKINASE-6	Similar to Hexokinase. (Os01t0742500-01)
MQTL-PH2	1	Os01g0742766			Hypothetical conserved gene. (Os01t0742766-01)
MQTL-PH2	1	Os01g0743100			IQ motif, EF-hand binding site domain containing protein. (Os01t0743100-00)
MQTL-PH2	1	Os01g0743150			Hypothetical protein. (Os01t0743150-00)
MQTL-PH2	1	Os01g0743200	OsPME5	PECTIN METHYLESTERASE 5	Pectin lyase fold/virulence factor domain containing protein. (Os01t0743200-01);Similar to Pectinesterase. (Os01t0743200-02)
MQTL-PH2	1	Os01g0743300			Protease-associated PA domain containing protein. (Os01t0743300-01)
MQTL-PH2	1	Os01g0743400			Similar to Tryptophanyl-tRNA synthetase (Fragment). (Os01t0743400-01);Similar to predicted protein. (Os01t0743400-02)
MQTL-PH2	1	Os01g0743500	OscytME3, OsEnS-13	cytosolic NADP malic enzyme 3, endosperm-specific gene 13	Cytosolic NADP malic enzyme. (Os01t0743500-01)
MQTL-PH2	1	Os01g0743600	OsEnS-14	endosperm-specific gene 14	Peptidase S16, lon N-terminal domain containing protein. (Os01t0743600-01);Peptidase S16, lon N-terminal domain containing protein. (Os01t0743600-02)
MQTL-PH2	1	Os01g0743732			Conserved hypothetical protein. (Os01t0743732-00)
MQTL-PH2	1	Os01g0743800	OsPHP1, Hpt1, OsHP3, OsHpt1	PSEUDO-PHOSPHOTRANSFER PROTEIN 1	Similar to histidine-containing phosphotransfer protein 4. (Os01t0743800-00)
MQTL-PH2	1	Os01g0744000		KIN14C	Similar to Kinesin heavy chain (Fragment). (Os01t0744000-01);Similar to Kinesin heavy chain (Fragment). (Os01t0744000-02)
MQTL-PH2	1	Os01g0744200			Conserved hypothetical protein. (Os01t0744200-01)
MQTL-PH2	1	Os01g0744300			Similar to Casein kinase-like protein. (Os01t0744300-01)
MQTL-PH2	1	Os01g0744350			Hypothetical gene. (Os01t0744350-00)
MQTL-PH2	1	Os01g0744400			Similar to Isoform 2 of Golgin candidate 1. (Os01t0744400-01)
MQTL-PH2	1	Os01g0744550			Hypothetical protein. (Os01t0744550-00)
MQTL-PH2	1	Os01g0744700			Protein of unknown function DUF1677, plant domain containing protein. (Os01t0744700-00)
MQTL-PH2	1	Os01g0745000			Protein of unknown function DUF1677, plant domain containing protein. (Os01t0745000-00)
MQTL-PH2	1	Os01g0745300			Similar to cDNA, clone: J075185I03, full insert sequence. (Os01t0745300-00)
MQTL-PH2	1	Os01g0745400			Sec34-like protein family protein. (Os01t0745400-01)
MQTL-PH2	1	Os01g0745700	OsGATA6	GATA TRANSCRIPTION FACTOR 6	Similar to GATA transcription factor 3 (AtGATA-3). (Os01t0745700-01);Hypothetical conserved gene. (Os01t0745700-02)
MQTL-PH2	1	Os01g0745850			Hypothetical protein. (Os01t0745850-00)
MQTL-PH2	1	Os01g0746000			Similar to Phosphoenolpyruvate carboxylase. (Os01t0746000-00)
MQTL-PH2	1	Os01g0746200	NUP85	NUCLEAR PORIN 85	Nucleoporin, Common symbiosis signaling (SYM) pathway (Os01t0746200-01);Similar to Nucleoporin. (Os01t0746200-02)
MQTL-PH2	1	Os01g0746400	d10(d15,d16), d16, d15, dwf9, d10, OsCCD8b, OsCCD8, CCD8, OsD10	DWARF 'KIKEIBANSHINRIKI OR TOYOHIKARIBUNWAI TILLERING	Similar to Carotenoid cleavage dioxygenase. (Os01t0746400-00)
MQTL-PH2	1	Os01g0746700		MAN2	Similar to Mannan endo-1,4-beta-mannosidase 2. (Os01t0746700-00)
MQTL-PH2	1	Os01g0747300			Similar to Plant-specific domain TIGR01615 family protein. (Os01t0747300-01)
MQTL-PH2	1	Os01g0747400			Protein kinase, core domain containing protein. (Os01t0747400-01)
MQTL-PH2	1	Os01g0747451			Hypothetical gene. (Os01t0747451-00)
MQTL-PH2	1	Os01g0747500		PYRC	Similar to Dihydroorotase (EC 3.5.2.3). (Os01t0747500-01)
MQTL-PH2	1	Os01g0747600			Pentatricopeptide repeat domain containing protein. (Os01t0747600-01)
MQTL-PH2	1	Os01g0747700			RNA-binding S4 domain containing protein. (Os01t0747700-01)
MQTL-PH2	1	Os01g0747750			Hypothetical conserved gene. (Os01t0747750-00)
MQTL-PH2	1	Os01g0747800	OsVQ3	VQ motif-containing protein 3	VQ domain containing protein. (Os01t0747800-01)
MQTL-PH2	1	Os01g0748000			Similar to Dynamin family protein. (Os01t0748000-00)
MQTL-PH2	1	Os01g0748100			Conserved hypothetical protein. (Os01t0748100-01)
MQTL-PH2	1	Os01g0748150	OsENODL1, OsELA1, ELA1	EARLY NODULIN LIKE PROTEIN 1	Cupredoxin domain containing protein. (Os01t0748150-01)
MQTL-PH2	1	Os01g0748200			Conserved hypothetical protein. (Os01t0748200-00)
MQTL-PH2	1	Os01g0748300			Protein of unknown function DUF584 domain containing protein. (Os01t0748300-00)
MQTL-PH2	1	Os01g0748500	OsGELP25	GDSL ESTERASE/LIPASE PROTEIN 25	Similar to anther-specific proline-rich protein APG. (Os01t0748500-01)
MQTL-PH2	1	Os01g0748600			Similar to Protein kinase family protein. (Os01t0748600-01);Serine/threonine protein kinase-related domain containing protein. (Os01t0748600-02)
MQTL-PH2	1	Os01g0748800			Similar to ZCN12. (Os01t0748800-00)
MQTL-PH2	1	Os01g0748900			Membrane attack complex component/perforin/complement C9 family protein. (Os01t0748900-01);Membrane attack complex component/perforin/complement C9 family protein. (Os01t0748900-02)
MQTL-PH2	1	Os01g0748950			Similar to predicted protein. (Os01t0748950-01)
MQTL-PH2	1	Os01g0749000	OsSTA32	OsSTA32	Protein of unknown function DUF1264 family protein. (Os01t0749000-01);Protein of unknown function DUF1264 family protein. (Os01t0749000-02)
MQTL-PH2	1	Os01g0749100			Protein of unknown function DUF616 family protein. (Os01t0749100-01)
MQTL-PH2	1	Os01g0749200	cp rpl13, cp RPL13, WLP1, RPL13	chloroplast ribosomal protein L13, chloroplast RPL13	Chloroplast ribosome L13 protein, Chloroplast development under low temperature conditions (Os01t0749200-01)
MQTL-PH2	1	Os01g0749300	OsHsfA4a, OsHsf-04, HSFA4B, HSF04, HSF9, OsHsfA4b, OsHSF9	HEAT STRESS TRANSCRIPTION FACTOR A4a	Heat shock transcription factor, Cadmium tolerance, Heat stress response (Os01t0749300-01);Heat shock transcription factor, Cadmium tolerance, Heat stress response (Os01t0749300-02)
MQTL-PH2	1	Os01g0749400	OsTPS2	TREHALOSE-6-PHOSPHATE SYNTHASE 2	HAD-superfamily hydrolase subfamily IIB protein. (Os01t0749400-02)
MQTL-PH2	1	Os01g0749900			Protein of unknown function DUF250 domain containing protein. (Os01t0749900-01)
MQTL-PH2	1	Os01g0750000	OsRab11D2	small GTP-binding protein OsRab11D2	Similar to ras-related protein RIC2. (Os01t0750000-01);Similar to Ras-related protein RIC2. (Os01t0750000-02)
MQTL-PH2	1	Os01g0750100	OsWRKY13,WRKY13	WRKY GENE 13	Similar to WRKY transcription factor-like (WRKY transcription factor 13) (WRKY13). (Os01t0750100-01);Similar to WRKY13 transcription factor. (Os01t0750100-02);Transcriptional repressor, Regulation of abiotic and biotic stress signaling pathway (Os01t0750100-03)
MQTL-PH2	1	Os01g0750300	OsCesA4, OsCESA4, CESA4, OS_CESA04, BC11, bc7t, Bc7(t), bc-7, OsCesA 4, CesA4	BRITTLE CULM 7	Similar to Cellulose synthase (Fragment). (Os01t0750300-01);Similar to cDNA clone:J023093O20, full insert sequence. (Os01t0750300-02);Similar to cDNA clone:J023093O20, full insert sequence. (Os01t0750300-03)
MQTL-PH2	1	Os01g0750400			Leucine-rich repeat domain containing protein. (Os01t0750400-00)
MQTL-PH2	1	Os01g0750500			Protein of unknown function DUF814 domain containing protein. (Os01t0750500-01)
MQTL-PH2	1	Os01g0750600			Protein kinase-like domain containing protein. (Os01t0750600-01)
MQTL-PH2	1	Os01g0750666			Hypothetical protein. (Os01t0750666-00)
MQTL-PH2	1	Os01g0750800			Conserved hypothetical protein. (Os01t0750800-02)
MQTL-PH2	1	Os01g0750900			Conserved hypothetical protein. (Os01t0750900-01)
MQTL-PH2	1	Os01g0751300			Domain of unknown function DUF1084 domain containing protein. (Os01t0751300-01)
MQTL-PH2	1	Os01g0751400			Conserved hypothetical protein. (Os01t0751400-00)
MQTL-PH2	1	Os01g0751600	THIS1	THIS1, This1	Class III lipase, Regulation of tillering, plant height, and spikelet fertility (Os01t0751600-01)
MQTL-PH2	1	Os01g0752100	OsFbox037, OsFbox37, Os_F0332	F-box protein 37	Cyclin-like F-box domain containing protein. (Os01t0752100-01)
MQTL-PH2	1	Os01g0752200	NOG1		Crotonase, core domain containing protein. (Os01t0752200-01)
MQTL-PH2	1	Os01g0752300		RPL18A	Similar to 60S ribosomal protein L18a-1. (Os01t0752300-01)
MQTL-PH2	1	Os01g0752350			Hypothetical conserved gene. (Os01t0752350-00)
MQTL-PH2	1	Os01g0752400			Hypothetical conserved gene. (Os01t0752400-00)
MQTL-PH2	1	Os01g0752500	OsERF#092, OsERF092, OsERF92, ERF922, OsERF922, AP2/EREBP#078, AP2/EREBP78	ETHYLENE RESPONSE FACTOR 92	APETELA2/ethylene response factor (AP2/ERF) type transcription factor, Negative regulation of disease resistance, Negative regulation of salt tolerance (Os01t0752500-01)
MQTL-PH2	1	Os01g0752600			Glycosyl transferase, family 19 protein. (Os01t0752600-01)
MQTL-PH2	1	Os01g0752700			Similar to GTP-binding protein. (Os01t0752700-01)
MQTL-PH2	1	Os01g0752800			Similar to HASP protein-like protein (Fragment). (Os01t0752800-01);Non-protein coding transcript. (Os01t0752800-02)
MQTL-PH2	1	Os01g0753000			Similar to VOZ transcription factor. (Os01t0753000-01)
MQTL-PH2	1	Os01g0753100			Alcohol dehydrogenase superfamily, zinc-containing protein. (Os01t0753100-01);Similar to reticulon-4-interacting protein 1. (Os01t0753100-02)
MQTL-PH2	1	Os01g0753150			Optic atrophy 3-like domain containing protein. (Os01t0753150-00)
MQTL-PH2	1	Os01g0753200			Similar to DNA binding protein. (Os01t0753200-01)
MQTL-PH2	1	Os01g0753300			Similar to Resveratrol O-methyltransferase. (Os01t0753300-00)
MQTL-PH2	1	Os01g0753400			Conserved hypothetical protein. (Os01t0753400-01)
MQTL-PH2	1	Os01g0753500	OsARF3, ETT3, Os ETT3, OsETT3	AUXIN RESPONSE FACTOR 3	Transcriptional factor B3 family protein. (Os01t0753500-01)
MQTL-PH2	1	Os01g0753800			Conserved hypothetical protein. (Os01t0753800-01)
MQTL-PH2	1	Os01g0754000			Conserved hypothetical protein. (Os01t0754000-01)
MQTL-PH2	1	Os01g0754100			Nucleic acid-binding, OB-fold domain containing protein. (Os01t0754100-01);Non-protein coding transcript. (Os01t0754100-02)
MQTL-PH2	1	Os01g0754200			Glycosyl transferase, family 48 protein. (Os01t0754200-01);Similar to ATGSL05 (GLUCAN SYNTHASE-LIKE 5); 1,3-beta-glucan synthase/ transferase, transferring glycosyl groups. (Os01t0754200-02);Glycosyl transferase, family 48 protein. (Os01t0754200-03);Similar to predicted protein. (Os01t0754200-04)
MQTL-PH2	1	Os01g0754300			Hypothetical protein. (Os01t0754300-01)
MQTL-PH2	1	Os01g0754500			Protein of unknown function DUF1421 family protein. (Os01t0754500-01);Hypothetical conserved gene. (Os01t0754500-02)
MQTL-PH2	1	Os01g0754700			Pentatricopeptide repeat domain containing protein. (Os01t0754700-01)
MQTL-PH2	1	Os01g0754800			Hypothetical protein. (Os01t0754800-01)
MQTL-PH2	1	Os01g0755100			Conserved hypothetical protein. (Os01t0755100-01);Conserved hypothetical protein. (Os01t0755100-02)
MQTL-PH2	1	Os01g0755500	OsPCF7, PCF7	PROLIFERATING CELL FACTOR 7	Similar to Transcription factor PCF7 (Fragment). (Os01t0755500-01)
MQTL-PH2	1	Os01g0755550			Hypothetical gene. (Os01t0755550-00)
MQTL-PH2	1	Os01g0755600			Similar to GRAS family transcription factor containing protein, expressed. (Os01t0755600-01)
MQTL-PH2	1	Os01g0755700			Zinc finger, RING/FYVE/PHD-type domain containing protein. (Os01t0755700-01)
MQTL-PH2	1	Os01g0756000			Conserved hypothetical protein. (Os01t0756000-00)
MQTL-PH3	1	Os01g0771350			Hypothetical gene. (Os01t0771350-01)
MQTL-PH3	1	Os01g0771400	OsM2, M2, OsM2a	single domain MDC protein 2, single MATH domain containing protein 2	Similar to CM0545.290.nc protein. (Os01t0771400-00)
MQTL-PH3	1	Os01g0771900			Similar to Exo-beta-glucanase. (Os01t0771900-01)
MQTL-PH3	1	Os01g0772000		DRB1	Similar to Double-stranded RNA-binding protein 1. (Os01t0772000-01)
MQTL-PH3	1	Os01g0772100			Lateral organ boundaries, LOB domain containing protein. (Os01t0772100-01)
MQTL-PH3	1	Os01g0772150	OsSET3, SDG729	SET protein 3	Similar to histone-lysine N-methyltransferase SUVR3. (Os01t0772150-00)
MQTL-PH3	1	Os01g0772200	OsTFIIF2-2, OsRAP30-2	OsTFIIF2-2 of Pol II, OsTFIIF2-2 of RNA polymerase II	Transcription initiation factor IIF, beta subunit family protein. (Os01t0772200-01);Transcription initiation factor IIF, beta subunit domain containing protein. (Os01t0772200-02)
MQTL-PH3	1	Os01g0772400	OsSTA34	OsSTA34	Streptomyces cyclase/dehydrase family protein. (Os01t0772400-00)
MQTL-PH3	1	Os01g0772500			Glycosyl transferase, family 14 protein. (Os01t0772500-01)
MQTL-PH3	1	Os01g0772600	CK1_CaseinKinase_1a.3	CK1_CaseinKinase_1a.3	Similar to Casein kinase-like protein. (Os01t0772600-01);Similar to Casein kinase-like protein. (Os01t0772600-02);Similar to ATP binding protein. (Os01t0772600-03)
MQTL-PH3	1	Os01g0772700			Armadillo-type fold domain containing protein. (Os01t0772700-00)
MQTL-PH3	1	Os01g0772800			Similar to Signal recognition particle 54 kDa protein 2 (SRP54). (Os01t0772800-01)
MQTL-PH3	1	Os01g0772900			Similar to Homocysteine S-methyltransferase 4 (EC 2.1.1.10) (S- methylmethionine:homocysteine methyltransferase 4) (SMM:Hcy S- methyltransferase 4) (ZmHMT-4). (Os01t0772900-01);Similar to Homocysteine S-methyltransferase 4 (EC 2.1.1.10) (S- methylmethionine:homocysteine methyltransferase 4) (SMM:Hcy S- methyltransferase 4) (ZmHMT-4). (Os01t0772900-02)
MQTL-PH3	1	Os01g0773000			Similar to RNA binding / pseudouridylate synthase/ tRNA-pseudouridine synthase. (Os01t0773000-01)
MQTL-PH3	1	Os01g0773100			Similar to F20D22.3 protein. (Os01t0773100-01);Similar to F20D22.3 protein. (Os01t0773100-02)
MQTL-PH3	1	Os01g0773200	JMJ713	Jumonji 713	Hypothetical conserved gene. (Os01t0773200-01);Conserved hypothetical protein. (Os01t0773200-02)
MQTL-PH3	1	Os01g0773400			Conserved hypothetical protein. (Os01t0773400-00)
MQTL-PH3	1	Os01g0773500			Conserved hypothetical protein. (Os01t0773500-01)
MQTL-PH3	1	Os01g0773600			Glycoside hydrolase, family 47 protein. (Os01t0773600-01)
MQTL-PH3	1	Os01g0773700	PsbW	PHOTOSYSTEM II SUBUNIT	Similar to Photosystem II reaction center W protein (PSII 6.1 kDa protein) (Fragment). (Os01t0773700-02)
MQTL-PH3	1	Os01g0773800			Hypothetical conserved gene. (Os01t0773800-00)
MQTL-PH3	1	Os01g0774001			Similar to 001-208-D07, full insert sequence. (Os01t0774001-00)
MQTL-PH3	1	Os01g0774100			Hypothetical conserved gene. (Os01t0774100-00)
MQTL-PH3	1	Os01g0774200			FBD domain containing protein. (Os01t0774200-01)
MQTL-PH3	1	Os01g0774400	OsFbox043, OsFbox43, Os_F0563	F-box protein 43	Hypothetical conserved gene. (Os01t0774400-00)
MQTL-PH3	1	Os01g0774500	OsSTA35	OsSTA35	Similar to H1flk (Fragment). (Os01t0774500-01)
MQTL-PH3	1	Os01g0775100			Plus-3 domain containing protein. (Os01t0775100-01)
MQTL-PH3	1	Os01g0775200			Conserved hypothetical protein. (Os01t0775200-01);Conserved hypothetical protein. (Os01t0775200-02);Conserved hypothetical protein. (Os01t0775200-03)
MQTL-PH3	1	Os01g0775300	OsM1, M1, OsM1a, OsM1b OsM1c	single domain MDC protein 1, single MATH domain containing protein 1	MATH domain containing protein. (Os01t0775300-01)
MQTL-PH3	1	Os01g0775350			Hypothetical protein. (Os01t0775350-00)
MQTL-PH3	1	Os01g0775400	OsCKX5, ckx5	CYTOKININ OXIDASE/DEHYDROGENASE 5	Similar to Cytokinin dehydrogenase 5 precursor (EC 1.5.99.12) (Cytokinin oxidase 5) (CKO5) (AtCKX5) (AtCKX6). (Os01t0775400-01)
MQTL-PH3	1	Os01g0775500			Mannose-binding lectin domain containing protein. (Os01t0775500-01)
MQTL-PH3	1	Os01g0775600			CT11-RanBPM domain containing protein. (Os01t0775600-01);CT11-RanBPM domain containing protein. (Os01t0775600-02)
MQTL-PH3	1	Os01g0775750			Hypothetical protein. (Os01t0775750-00)
MQTL-PH3	1	Os01g0776300			Protein of unknown function DUF26 domain containing protein. (Os01t0776300-01)
MQTL-PH3	1	Os01g0776400	OsWD40-25	OsWD40-25	Similar to predicted protein. (Os01t0776400-01)
MQTL-PH3	1	Os01g0776500			Peptidase cysteine/serine, trypsin-like domain containing protein. (Os01t0776500-01)
MQTL-PH3	1	Os01g0776600	OsPAP10a, PAP10	PURPLE ACID PHOSPHATASE 10A	Similar to Purple acid phosphatase (EC 3.1.3.2). (Os01t0776600-01);Similar to predicted protein. (Os01t0776600-02);Similar to predicted protein. (Os01t0776600-03)
MQTL-PH3	1	Os01g0776700			Similar to predicted protein. (Os01t0776700-01)
MQTL-PH3	1	Os01g0776800			Domain of unknown function DUF1618 domain containing protein. (Os01t0776800-01);Hypothetical conserved gene. (Os01t0776800-02)
MQTL-PH3	1	Os01g0777000			Vacuolar protein sorting-associated protein 51 domain containing protein. (Os01t0777000-00)
MQTL-PH3	1	Os01g0777101			Hypothetical gene. (Os01t0777101-00)
MQTL-PH3	1	Os01g0777200			Peptidase aspartic, catalytic domain containing protein. (Os01t0777200-01)
MQTL-PH3	1	Os01g0777300	OsEXO1, OsExo1, EXO1	Exonuclease-1, exonuclease 1	DNA repair protein (XPGC)/yeast Rad family protein. (Os01t0777300-00)
MQTL-PH3	1	Os01g0777400			Conserved hypothetical protein. (Os01t0777400-01)
MQTL-PH3	1	Os01g0777450			Hypothetical gene. (Os01t0777450-01)
MQTL-PH3	1	Os01g0777500			Similar to acid phosphatase/ oxidoreductase/ transition metal ion binding. (Os01t0777500-00)
MQTL-PH3	1	Os01g0777600			Conserved hypothetical protein. (Os01t0777600-01)
MQTL-PH3	1	Os01g0777650			Hypothetical gene. (Os01t0777650-01)
MQTL-PH3	1	Os01g0777700			Similar to acid phosphatase/ oxidoreductase/ transition metal ion binding. (Os01t0777700-00)
MQTL-PH3	1	Os01g0777800			Hypothetical conserved gene. (Os01t0777800-01)
MQTL-PH3	1	Os01g0778100	OsDSR1	DUF966-stress repressive gene 1	Hypothetical conserved gene. (Os01t0778100-01)
MQTL-PH3	1	Os01g0778400	OsAGP19, OsAGPEP1	ARABINOGALACTAN PROTEIN 19	Hypothetical protein. (Os01t0778400-00)
MQTL-PH3	1	Os01g0778500			Similar to predicted protein. (Os01t0778500-01)
MQTL-PH3	1	Os01g0778700			Similar to Transmembrane protein 49. (Os01t0778700-01)
MQTL-PH3	1	Os01g0778800			Peptidase M16, core domain containing protein. (Os01t0778800-01)
MQTL-PH3	1	Os01g0778900			Similar to serine-rich protein-related. (Os01t0778900-01)
MQTL-PH3	1	Os01g0779100			Peptidase M16, zinc-binding site domain containing protein. (Os01t0779100-00)
MQTL-PH3	1	Os01g0779201			Hypothetical conserved gene. (Os01t0779201-00)
MQTL-PH3	1	Os01g0779300			Concanavalin A-like lectin/glucanase, subgroup domain containing protein. (Os01t0779300-01)
MQTL-PH3	1	Os01g0779400	ALT1		Zinc finger, RING/FYVE/PHD-type domain containing protein. (Os01t0779400-01);Similar to chromatin remodeling complex subunit. (Os01t0779400-02)
MQTL-PH3	1	Os01g0779800			Similar to SR protein related family member. (Os01t0779800-01)
MQTL-PH4	2	Os02g0254700	OsSPMS2	SPERMINE SYNTHASE 2	Similar to Spermidine synthase 3. (Os02t0254700-01)
MQTL-PH4	2	Os02g0255000	OsCNGC2, OsCNGC1	CYCLIC NUCLEOTIDE GATED CHANNEL 2	Similar to Cyclic nucleotide-gated ion channel 1. (Os02t0255000-01);Similar to cyclic nucleotide-gated ion channel 1. (Os02t0255000-02);Similar to Cyclic nucleotide-gated ion channel 1. (Os02t0255000-03)
MQTL-PH4	2	Os02g0255033			Hypothetical protein. (Os02t0255033-00)
MQTL-PH4	2	Os02g0255066			Hypothetical protein. (Os02t0255066-00)
MQTL-PH4	2	Os02g0255100	DCW11, OsPP2C13, PP2C13, OsPP22	DOWN-REGULATED GENE 11	Mitochondrial protein phosphatase 2C protein 13, Pollen germination (Os02t0255100-01);Similar to Catalytic/ protein phosphatase type 2C/ protein serine/threonine phosphatase. (Os02t0255100-02)
MQTL-PH4	2	Os02g0255200			Similar to Ribosomal protein S15a homolog. (Os02t0255200-01);Similar to 40S ribosomal protein S15a. (Os02t0255200-02)
MQTL-PH4	2	Os02g0255300	OsPYL12, OsPYL11	pyrabactin resistance-like 11	Similar to Polyketide cyclase. (Os02t0255300-00)
MQTL-PH4	2	Os02g0255400			Similar to H0315A08.1 protein. (Os02t0255400-00)
MQTL-PH4	2	Os02g0255500	OsPYL/RCAR3, PYL3, OsPYL3, OsPYL10, OsRCAR1, RCAR1	PYRABACTIN RESISTANCE 1 LIKE/REGULATORY COMPONENTS OF ABA RECEPTOR 3, pyrabactin resistance-like 3	Similar to Extensin (Fragment). (Os02t0255500-01)
MQTL-PH4	2	Os02g0255700	FLL1	FLO2-LIKE1	Conserved hypothetical protein. (Os02t0255700-01);Hypothetical conserved gene. (Os02t0255700-02)
MQTL-PH4	2	Os02g0255900			Conserved hypothetical protein. (Os02t0255900-01)
MQTL-PH4	2	Os02g0256000			Hypothetical protein. (Os02t0256000-01)
MQTL-PH4	2	Os02g0256100			Pectin lyase fold/virulence factor domain containing protein. (Os02t0256100-01);Pectin lyase fold/virulence factor domain containing protein. (Os02t0256100-02);Pectin lyase fold/virulence factor domain containing protein. (Os02t0256100-03)
MQTL-PH4	2	Os02g0256200			Similar to Histidine-rich protein. (Os02t0256200-02)
MQTL-PH4	2	Os02g0256500			Conserved hypothetical protein. (Os02t0256500-01)
MQTL-PH4	2	Os02g0256800	OsUCL2	UCLACYANIN-LIKE PROTEIN 2	Cupredoxin domain containing protein. (Os02t0256800-00)
MQTL-PH4	2	Os02g0257001			Hypothetical conserved gene. (Os02t0257001-00)
MQTL-PH4	2	Os02g0257100	OsUCL3	UCLACYANIN-LIKE PROTEIN 3	Cupredoxin domain containing protein. (Os02t0257100-01)
MQTL-PH4	2	Os02g0257200			Conserved hypothetical protein. (Os02t0257200-01)
MQTL-PH4	2	Os02g0257250			Hypothetical gene. (Os02t0257250-00)
MQTL-PH4	2	Os02g0257300	OsStr12, Str12, TROL, Os-TROL, OsTROL	SULFURTRANSFERASE 12	Rhodanese-like domain containing protein. (Os02t0257300-00)
MQTL-PH4	2	Os02g0257500	OsbHLH053, bHLH053, OsSPCH2, SPCH2	basic helix-loop-helix protein 053, SPEECHLESS 2	Similar to DNA binding protein. (Os02t0257500-00)
MQTL-PH4	2	Os02g0258000			Hypothetical conserved gene. (Os02t0258000-00)
MQTL-PH4	2	Os02g0258200			Similar to high mobility group family. (Os02t0258200-01)
MQTL-PH4	2	Os02g0258250			Hypothetical conserved gene. (Os02t0258250-00)
MQTL-PH4	2	Os02g0258300			Zinc finger, FYVE/PHD-type domain containing protein. (Os02t0258300-01);Similar to extra-large G-protein-related. (Os02t0258300-02)
MQTL-PH4	2	Os02g0258800			Conserved hypothetical protein. (Os02t0258800-01)
MQTL-PH4	2	Os02g0258900			Similar to Molybdopterin biosynthesis CNX2 protein (Molybdenum cofactor biosynthesis enzyme CNX2). (Os02t0258900-01);Similar to CNX2 (COFACTOR OF NITRATE REDUCTASE AND XANTHINE DEHYDROGENASE 2); catalytic. (Os02t0258900-02)
MQTL-PH4	2	Os02g0259100	IIP2	ILA1 INTERACTING PROTEIN 2	Conserved hypothetical protein. (Os02t0259100-01);Similar to predicted protein. (Os02t0259100-02)
MQTL-PH4	2	Os02g0259600	ASL2		Similar to 50S ribosomal protein L21, chloroplast precursor (CL21) (CS-L7). (Os02t0259600-01);Similar to 50S ribosomal protein L21. (Os02t0259600-02)
MQTL-PH4	2	Os02g0259850			Hypothetical gene. (Os02t0259850-00)
MQTL-PH4	2	Os02g0259900			Conserved hypothetical protein. (Os02t0259900-01)
MQTL-PH4	2	Os02g0260200	EP3/LP, LP, OsFbox076, OsFbox76, Os_F0106, OsEP3	ERECT PANICLE 3	Cyclin-like F-box domain containing protein. (Os02t0260200-01)
MQTL-PH4	2	Os02g0260400			Protein of unknown function DUF37 family protein. (Os02t0260400-01)
MQTL-PH4	2	Os02g0260500	SIP7	SKIP interacting protein 7, SKIPa-interacting protein 7, SKIPa-interacting protein 7	Hypothetical conserved gene. (Os02t0260500-00)
MQTL-PH4	2	Os02g0260700			Similar to GAMYB-binding protein (Fragment). (Os02t0260700-01);Similar to GAMYB-binding protein. (Os02t0260700-02)
MQTL-PH4	2	Os02g0260900			Similar to H0315A08.1 protein. (Os02t0260900-00)
MQTL-PH4	2	Os02g0261000			Conserved hypothetical protein. (Os02t0261000-00)
MQTL-PH4	2	Os02g0261100	OsUBC5b, OsUBC15, UBC15	UBIQUITIN CONJUGATING ENZYME 5B	Ubiquitin-conjugating enzyme E2, Elicitor-induced defense response (Os02t0261100-01)
MQTL-PH4	2	Os02g0261400			Conserved hypothetical protein. (Os02t0261400-00)
MQTL-PH4	2	Os02g0261800			NB-ARC domain containing protein. (Os02t0261800-00)
MQTL-PH4	2	Os02g0262600			Disease resistance protein domain containing protein. (Os02t0262600-00)
MQTL-PH4	2	Os02g0262800	rNBS41	NBS-LRR protein rNBS41	Similar to NBS-LRR protein (Fragment). (Os02t0262800-01)
MQTL-PH4	2	Os02g0263432			Conserved hypothetical protein. (Os02t0263432-00)
MQTL-PH4	2	Os02g0264300			Conserved hypothetical protein. (Os02t0264300-01);Non-protein coding transcript. (Os02t0264300-02)
MQTL-PH4	2	Os02g0264501			Hypothetical gene. (Os02t0264501-00)
MQTL-PH4	2	Os02g0264700			Similar to flagelliform silk protein-like protein [Oryza sativa (japonica cultivar-group)]. (Os02t0264700-01)
MQTL-PH4	2	Os02g0264800	OsAGP20	ARABINOGALACTAN PROTEIN 20	Protein of unknown function DUF1070 family protein. (Os02t0264800-01)
MQTL-PH4	2	Os02g0265100			Hypothetical protein. (Os02t0265100-01)
MQTL-PH4	2	Os02g0265200	OsWRKY39	WRKY GENE 39	WRKY transcription factor 39. (Os02t0265200-01);Similar to WRKY39v2 - superfamily of TFs having WRKY and zinc finger domains. (Os02t0265200-02)
MQTL-PH4	2	Os02g0265300			Protein of unknown function DUF3778 domain containing protein. (Os02t0265300-01)
MQTL-PH4	2	Os02g0265400			Similar to Vacuolar protein sorting 29 (Vesicle protein sorting 29) (hVPS29) (PEP11). Splice isoform 2. (Os02t0265400-01);Similar to Vacuolar protein sorting 29 (Vesicle protein sorting 29) (hVPS29) (PEP11). Splice isoform 2. (Os02t0265400-02)
MQTL-PH4	2	Os02g0265700			Hypothetical conserved gene. (Os02t0265700-01);Hypothetical conserved gene. (Os02t0265700-02)
MQTL-PH4	2	Os02g0265800			Hypothetical conserved gene. (Os02t0265800-00)
MQTL-PH4	2	Os02g0265900			Reticulon family protein. (Os02t0265900-01);Hypothetical conserved gene. (Os02t0265900-02);Reticulon family protein. (Os02t0265900-03);Similar to Reticulon. (Os02t0265900-04)
MQTL-PH4	2	Os02g0266000			Similar to N-(5'-phosphoribosyl)anthranilate isomerase. (Os02t0266000-01)
MQTL-PH4	2	Os02g0266100			Zinc finger, U1-C type domain containing protein. (Os02t0266100-02)
MQTL-PH4	2	Os02g0266200			Pentatricopeptide repeat domain containing protein. (Os02t0266200-01);Pentatricopeptide repeat domain containing protein. (Os02t0266200-02)
MQTL-PH4	2	Os02g0266300			Similar to Transient receptor potential cation channel subfamily A member 1 (Ankyrin-like with transmembrane domains protein 1) (Transformation sensitive-protein p120). (Os02t0266300-01);Similar to Transient receptor potential cation channel subfamily A member 1 (Ankyrin-like with transmembrane domains protein 1) (Transformation sensitive-protein p120). (Os02t0266300-02)
MQTL-PH4	2	Os02g0266500			tRNA(Ile)-lysidine/2-thiocytidine synthase domain containing protein. (Os02t0266500-01)
MQTL-PH4	2	Os02g0266800	OsbZIP20, RITA-1, RISBZ3	RICE TRANSCRIPTION ACTIVATOR 1	Transcriptional activator protein. (Os02t0266800-01)
MQTL-PH4	2	Os02g0266900			Conserved hypothetical protein. (Os02t0266900-01)
MQTL-PH4	2	Os02g0267000			Similar to Signal peptidase I (EC 3.4.21.89) (Leader peptidase I). (Os02t0267000-01)
MQTL-PH4	2	Os02g0267200	OsEXPA13, OsEXP13, osaEXPa1.13	ALPHA-EXPANSIN 13	Alpha-expansin OsEXPA13. (Os02t0267200-00)
MQTL-PH4	2	Os02g0267350			Hypothetical gene. (Os02t0267350-00)
MQTL-PH4	2	Os02g0267700	OsEXPA14, OsEXP14, osaEXPa1.11	ALPHA-EXPANSIN 14	Similar to Expansin-A14. (Os02t0267700-00)
MQTL-PH4	2	Os02g0267832			Hypothetical protein. (Os02t0267832-00)
MQTL-PH4	2	Os02g0267900	OsEXPA24, OsEXP24, osaEXPa1.10	ALPHA-EXPANSIN 24	Similar to Expansin-A24. (Os02t0267900-00)
MQTL-PH4	2	Os02g0267975			Hypothetical protein. (Os02t0267975-00)
MQTL-PH4	2	Os02g0268050	OsEXPA23, OsEXP23, osaEXPa1.12	ALPHA-EXPANSIN 23	Similar to Expansin-A23. (Os02t0268050-00)
MQTL-PH4	2	Os02g0268100	GluB5, GLU2.3	GLUTELIN B5	Similar to Glutelin (Fragment). (Os02t0268100-01)
MQTL-PH4	2	Os02g0268300	GluB4, GluB-5	GLUTELIN B4	Similar to Glutelin (Fragment). (Os02t0268300-00)
MQTL-PH4	2	Os02g0268400			Similar to Expansin-A23. (Os02t0268400-00)
MQTL-PH4	2	Os02g0268500			Hypothetical protein. (Os02t0268500-00)
MQTL-PH4	2	Os02g0268600	OsEXPA22, OsEXP22, osaEXPa1.9	ALPHA-EXPANSIN 22	Similar to Expansin-A22. (Os02t0268600-00)
MQTL-PH4	2	Os02g0268675			Hypothetical protein. (Os02t0268675-00)
MQTL-PH4	2	Os02g0269000			Protein of unknown function DUF502 family protein. (Os02t0269000-01)
MQTL-PH4	2	Os02g0269200			Dynein light chain, type 1 family protein. (Os02t0269200-01)
MQTL-PH4	2	Os02g0269400			Hypothetical protein. (Os02t0269400-00)
MQTL-PH4	2	Os02g0269600	OsSub13, SUB13	Subtilisin 13, SUBTILISIN 13	Similar to Subtilase. (Os02t0269600-00)
MQTL-PH4	2	Os02g0269650			Hypothetical gene. (Os02t0269650-01)
MQTL-PH4	2	Os02g0270100			Hypothetical gene. (Os02t0270100-00)
MQTL-PH4	2	Os02g0270200	OsSub14, SUB14	Subtilisin 14, SUBTILISIN 14	Similar to Subtilase. (Os02t0270200-01)
MQTL-PH4	2	Os02g0270350			Hypothetical protein. (Os02t0270350-00)
MQTL-PH4	2	Os02g0270800	OsSub15, SUB15	Subtilisin 15, SUBTILISIN 15	Peptidase S8/S53, subtilisin/kexin/sedolisin domain containing protein. (Os02t0270800-00)
MQTL-PH4	2	Os02g0270900	OsSub16, SUB16	Subtilisin 16, SUBTILISIN 16	Similar to Subtilase. (Os02t0270900-00)
MQTL-PH4	2	Os02g0271000	OsSub17, SUB17	Subtilisin 17, SUBTILISIN 17	Similar to Subtilase. (Os02t0271000-01)
MQTL-PH4	2	Os02g0271600	OsSub18, SUB18	Subtilisin 18, SUBTILISIN 18	Similar to Subtilase. (Os02t0271600-00)
MQTL-PH4	2	Os02g0271900			Myb transcription factor domain containing protein. (Os02t0271900-01)
MQTL-PH4	2	Os02g0272100	OsFbox079, OsFbox79, Os_F0641	F-box protein 79	F-box domain, cyclin-like domain containing protein. (Os02t0272100-00)
MQTL-PH4	2	Os02g0272200	OsYUCCA12, OsYUC12	YUCCA-LIKE GENE 12	Similar to Flavin-binding monooxygenase-like family protein. (Os02t0272200-00)
MQTL-PH4	2	Os02g0272300	Os RopGEF3, OsRopGEF3	guanine nucleotide exchange factor for Rop 3	Similar to Pollen-specific kinase partner protein. (Os02t0272300-01)
MQTL-PH4	2	Os02g0272350			Hypothetical gene. (Os02t0272350-01)
MQTL-PH4	2	Os02g0272400			Similar to predicted protein. (Os02t0272400-00)
MQTL-PH4	2	Os02g0272600			Aph-1 family protein. (Os02t0272600-01);Similar to gamma-secretase subunit APH-1B. (Os02t0272600-02)
MQTL-PH4	2	Os02g0272800			Conserved hypothetical protein. (Os02t0272800-01)
[truncated: 803 more rows]

## Sheet: TN
MQTL	Chr No.	RAP ID	Integrated Rice Science Database ID	Gene name	Gene description
[truncated: 306 more rows]

[truncated: 7 more sheets: YLD, DT, RT, RL, RDR, RDW, RN]
