# Supplementary material for: Meta-QTL and ortho-MQTL analyses identified genomic regions controlling rice yield, yield-related traits and root architecture under water deficit conditions
Source: Sci Rep. 2021 Mar 25;11:6942. doi: 10.1038/s41598-021-86259-2 (PMC7994909; doi:10.1038/s41598-021-86259-2)
Supplement: Supplementary file 4 — Supplementary Information 4. [file 41598_2021_86259_MOESM4_ESM.xlsx]

## Sheet: Sheet2
Comprehensive Meta-QTL and ortho-MQTL analyses identified genomic regions controlling rice yield, yield-related traits and root architecture under water deficit conditions
Bahman Khahani1, Elahe Tavakol1*, Vahid Shariati 2*, Laura Rossini3
1 Department of Plant Genetics and Production, College of Agriculture, Shiraz University, Shiraz, Iran.
2 NIGEB Genome Center, National Institute of genetic Engineering and Biotechnology, Tehran, Iran.
3 Università degli Studi di Milano – DiSAA, Milano, Italy
* Corresponding Authors
E-mail: elahetavackol@gmail.com, vshariati@nigeb.ac.ir

## Sheet: QTLs_information
QTL name	Trait	Chromosome	LOD	Phenotypic variance	Position of QTL in the reference map	Confidence Interval	|Additive effects|	Parents of Population	Sources of the favorable alleles
Srividhya_2011_RDW_1	RDW	1	6.33	0.259	11	4.9	5.26	IR64 × INRC10192	IR64
Subashri_2009_LR_1	LR	1	1.9	0.1	14.8	4.2	0.64	Norungan × IR64	IR64
Srividhya_2011_RDW_2	RDW	1	2.74	0.1	23.8273	9.5	0.49	IR64 × INRC10192	IR64
Kobayashi_2003_dTN_2	TN	1	5.3	0.121	27.3699	7	46.1	Milyang23 × Akihikari	Milyang23
Horii_2006_RDW_1	RDW	1	6.66	0.24	31.45	27.1	1.24	Akihikari × IRAT109	Akihikari
Li_2011a_RT_1	RT	1	3	0.04	33.4	30.82	0.03	Yuefu × IRAT109	IRAT109
Kobayashi_2003_dTN_3	TN	1	4.4	0.102	34.8586	8.4	44.9	Milyang23 × Akihikari	Milyang23
Kobayashi_2003_dTN_1	TN	1	2.1	0.052	35.6907	16.4	57.8	Milyang23 × Akihikari	Milyang23
Cui_2003_dGW_2	GW	1	19.79	0.0698	36.2	8.5	0.64	Zhenshan 97 × Minghui 63	Minghui 63
Li_2005_RN_19	RN	1	3.44	0.0344	37.8	71.4	3.297	Yuefu × IRAT109	IRAT109
Horii_2006_RL_5	RL	1	3.74	0.16	47.75	59.7	0.98	Akihikari × IRAT109	Akihikari
Kitomi_2015a_RSA_1	RDR	1	3.98	0.063	54.2	6	4.5	Kinandang Patong × Momiroman	Kinandang Patong
Prince_2015c_dPH_1	PH	1	12.48	0.522	54.2	0	11.56	IR20 × Nootripathu	IR20
Prince_2015c_dYLD_2	YLD	1	6.53	0.209	54.2	2	19.36	IR20 × Nootripathu	IR20
Srinivasan_2008_LD_1	LD	1	2.4	0.183	58.3037	25.9	0.3	CT9993 × IR62266	CT9993
Cui_2004_dPH_1	PH	1	6.79	0.1148	58.3609	21.2	1.58	Zhenshan 97 × Minghui 63	Minghui 63
Cui_2004_dPH_6	PH	1	3.22	0.0671	58.3609	21.2	1.02	Zhenshan 97 × Minghui 63	Minghui 63
Cui_2004_dTN_15	TN	1	4.13	0.0745	58.3609	21.2	0.84	Zhenshan 97 × Minghui 63	Minghui 63
Cui_2004_dTN_21	TN	1	7.97	0.1228	58.3609	21.2	1.03	Zhenshan 97 × Minghui 63	Minghui 63
Bhattarai_2018-2_RDW_2	RDW	1	2.4	0.055	62.1	4.4	0.03	N-22 × Cocodrie	Cocodrie
Li_2005_RN_20	RN	1	5.92	0.02	72.15	2.7	2.226	Yuefu × IRAT109	IRAT109
Li_2011a_RT_6	RT	1	3	0.04	74.8	30.82	0.04	Yuefu × IRAT109	IRAT109
Li_2011a_RT_7	RT	1	3	0.05	75.2	24.66	0.06	Yuefu × IRAT109	IRAT109
Luo_2015_RSA_1	RDR	1	3	0.1	75.7	1	1.7	Zhenshan 97B × IRAT109	Zhenshan 97B
Babu_2003_dYLD_11	YLD	1	4.16	0.078	77.7	1.7	10.65	CT9993 × IR62266	IR62266
Babu_2003_dYLD_9	YLD	1	4.41	0.117	83.9861	9.4	7.91	CT9993 × IR62266	IR62266
Li_2005_RN_17	RN	1	17.82	0.157	84.1	22.2	5.52	Yuefu × IRAT109	IRAT109
Zheng_2003_RN_7	RN	1	2.71	0.134	93.6112	9.6	0.82	IR1552 × Azucena	IR1552
Wang_2013a_dYLD_4	YLD	1	9.66	0.1016	99.6301	20.3	3.85	Tarom Molaei × IR64	Tarom Molaei
Moncada_2001_dPH_5	PH	1	4.18	0.118	100.657	3		Caiapo × IRGC105491	IRGC105491
Moncada_2001_dPH_6	PH	1	13.28	0.215	100.657	3		Caiapo × IRGC105491	IRGC105491
Lanceras_2004_dPH_15	PH	1	9.79	0.326	102.8	29	13.08	CT9993 × IR62266	CT9993
Price_2002_RN_29	RN	1	3.2	0.228	104.3	3.48738	2	Bala × Aucena	Aucena
Zheng_2003_RN_6	RN	1	2.41	0.12	106.027	13.7	0.52	IR1552 × Azucena	IR1552
Lin_2007_dPH_3	PH	1	2.4	0.095	106.1	55.8		Taichung 189 × Milyang 23	Taichung 189
Sandhu_2013a_dTN_6	TN	1	3	0.203	106.237	47.8	2.34	MASARB25 × Pusa Basmati 1460	Pusa Basmati 1460
Subashri_2009_dPH_1	PH	1	3	0.1	107.392	4.2	7.37	Norungan × IR64	Norungan
Zheng_2003_RL_1	RL	1	2.5	0.113	107.787	12.6	2.48	IR1552 × Azucena	Azucena
Courtois_2003_RT_4	RT	1	3.2	0.101	109.48	16.3	0.0277	IAC65 × Co39	IAC65
Yue_2005_dHD_1	HD	1	4	0.0899	111.024	16	1.61	ZenShan 97 × IRAT109	ZenShan 97
Yue_2005_DRI_1	DRI	1	3	0.0925	111.024	16	0.22	ZenShan 97 × IRAT109	ZenShan 97
Kamoshita_2002b_RT_1	RT	1	4.12	0.087	111.963	20.9	0.02	IR58821 × IR52561	IR58821
Li_2005_RT_4	RT	1	6.45	0.108	112.2	36.4	0.16	Yuefu × IRAT109	IRAT109
Babu_2003_dPH_4	PH	1	14.27	0.278	112.876	4.2	6.82	CT9993 × IR62266	CT9993
Babu_2003_dPH_8	PH	1	15.84	0.468	112.876	4.2	10.93	CT9993 × IR62266	CT9993
Babu_2003_LD_7	LD	1	7.64	0.208	112.876	4.2	0.65	CT9993 × IR62266	CT9993
Babu_2003_LR_4	LR	1	6.56	0.152	112.876	4.2	0.37	CT9993 × IR62266	CT9993
Subashri_2009_dGW_6	GW	1	1.19	0.1	114.169	4.2	0.6	Norungan × IR64	Norungan
Subashri_2009_RWC_5	RWC	1	1.37	0.1	114.169	4.2	3.28	Norungan × IR64	IR64
Lanceras_2004_dPH_11	PH	1	12.08	0.411	115.4	53.3	15.27	CT9993 × IR62266	CT9993
Lanceras_2004_dPH_13	PH	1	11.18	0.362	115.4	26.6	13.95	CT9993 × IR62266	CT9993
Lanceras_2004_dPH_17	PH	1	6.51	0.231	115.4	26.6	10.49	CT9993 × IR62266	CT9993
Li_2005_RT_1	RT	1	5.77	0.064	119.15	92.3	0.126	Yuefu × IRAT109	IRAT109
Zheng_2008_RL_1	RL	1	5.03	0.216	119.229	13.2	1.18	IR64 × Azucena	Azucena
Yue_2008_dPH_1	PH	1	9.8	0.3301	119.436	15	8.36	Zhenshan 97 × IRAT109	Zhenshan 97
Yue_2008_dPH_7	PH	1	12	0.2915	119.436	15	6.97	Zhenshan 97 × IRAT109	Zhenshan 97
Bernier_2007_dPH_10	PH	1	3.8	0.05	121	25.5	1.8	Vandana × Way Rarem	Way Rarem
Solis_2018_dYLD_2	YLD	1	2.6	0.07	123.722	4.45	0.32	Cocodrie × Vandana	Vandana
liu_2008_RT_2	RT	1	3.92	0.046	126.2	52.6	0.04	IRAT109 × Yuefu	IRAT109
Courtois_2003_RL_1	RL	1	3.1	0.069	127.55	4.1	2.84	IAC65 × Co39	IAC65
Kumar_2007_dYLD_1	YLD	1	4.35	0.1457	128.865	4.9	10.12	CT9993 × IR62266	IR62266
Srinivasan_2008_dPH_3	PH	1	6.43	0.227	128.865	4.9	12.88	CT9993 × IR62266	CT9993
Bernier_2007_dHD_3	HD	1	5.4	0.15	130.033	18.4	5.6	Vandana × Way Rarem	Way Rarem
Gomez_2010_dPH_1	PH	1	5.52	0.108	130.4	12	3.29	IR20 × Nootripathu	IR20
Subashri_2009_dPH_2	PH	1	3.6	0.1	130.4	4.2	8.01	Norungan × IR64	Norungan
Price_2002_RT_9	RT	1	3.2	0.094	130.9	8.45874	0.048	Bala × Aucena	Bala
Solis_2018_dYLD_3	YLD	1	2.4	0.05	132.499	7.9	0.3	Cocodrie × Vandana	Vandana
Sellamanthu_2011_dPH_6	PH	1	3.36	0.0952	135.687	44.6	3.4	CT9993 × IR62266	CT9993
Babu_2003_RWC_1	RWC	1	3.59	0.121	137.194	3.6	4.24	CT9993 × IR62266	CT9993
Gomez_2010_dPH_2	PH	1	6.41	0.1223	137.293	10.6	3.49	IR20 × Nootripathu	IR20
Prince_2015a_dPH_1	PH	1	3.4	0.2	137.293	2	0.41	IR20 × Nootripathu	IR20
Prince_2015b_dPH_1	PH	1	14.2	0.275	137.293	2	12.2	IR20 × Nootripathu	IR20
Cui_2004_dTN_30	TN	1	6.29	0.0832	138.97	1.1	0.44	Zhenshan 97 × Minghui 63	Minghui 63
Gomez_2006_dPH_2	PH	1	4	0.099	143.6	9.4	0.203	Bala × Azucena	Azucena
Cui_2003_dGW_1	GW	1	13.28	0.0482	145.303	5.8	0.53	Zhenshan 97 × Minghui 63	Minghui 63
Bhattarai_2018-2_RDW_3	RDW	1	3.4	0.076	147.25	1.9	0.04	N-22 × Cocodrie	N-22
Kitomi_2015b_RSA_5	RDR	1	3.67	0.064	148.2	10	2.6	Kinandang Patong × Yumeaoba	Kinandang Patong
Price_2002_RDW_1	RDW	1	4.6	0.128	148.2	6.21189	0.081	Bala × Aucena	Aucena
Price_2002_RT_12	RT	1	3.2	0.072	148.2	11.0434	0.051	Bala × Aucena	Aucena
Sandhu_2016_RDW_1	RDW	1	3	0.268	148.75	1.1	1.077	KaliAus × AUS276	AUS276
Price_2002_RN_27	RN	1	3.8	0.119	153.1	6.6817	2.4	Bala × Aucena	Aucena
Uga_2008_RT_1	RT	1	7.6	0.21	159.4	20	41.9	Kinandang Patong × IR64	Kinandang Patong
Yun_2019_RDW_2	RDW	1	3.19	0.277	172.2	22.8	0.72	M-203 × M-206	M-203
Xu_2018b_dTN_2	TN	2	3.57	0.0701	29.7	9.86	0.25	D123 × Shennong265	D123
Uga2_2013a_RSA_1	RDR	2	6	0.095	32.3	0	5.8	Kinandang Patong × ARC5955	Kinandang Patong
Sandhu_2013a_dYLD_9	YLD	2	3	0.228	32.5483	5.2	147.25	MASARB25 × Pusa Basmati 1460	MASARB25
Xu_2018b_dTN_1	TN	2	2.87	0.1412	33.7577	22.38	0.39	D123 × Shennong265	D123
Babu_2003_dPH_5	PH	2	4.01	0.048	37.4	3.5	3.08	CT9993 × IR62266	CT9993
Wang2_2012_dPH_3	PH	2	2.14	0.1	42.8713	31.3	12.14	Teqing × Binam	Binam
Srinivasan_2008_dPH_4	PH	2	2.95	0.123	44.0346	6.1	9	CT9993 × IR62266	CT9993
Yue_2005_DRI_2	DRI	2	3.8	0.1207	49.2661	17.4	0.25	ZenShan 97 × IRAT109	ZenShan 97
Xing_2014_dPH_1	PH	2	2.98	0.0583	54.5436	18.1	3.45	Xiaobaijingzi × Kongyu 131	Xiaobaijingzi
Zhou_2005_dYLD_1	YLD	2	4.26	0.1	57.15	8.6	0.49	ZenShan 97B × IRAT109	ZenShan 97B
Lin_2007_dGW_4	GW	2	2.4	0.101	59	52.4		Taichung 189 × Milyang 23	Taichung 189
Zheng_2003_RL_2	RL	2	2.58	0.116	59.0029	12.8	3.12	IR1552 × Azucena	Azucena
Uga_2008_RT_2	RT	2	7.9	0.193	66.9	20	40.1	Kinandang Patong × IR64	Kinandang Patong
Wang_2013b_dYLD_4	YLD	2	3.72	0.0803	73.8955	61.5	3.81	Tarom Molaei × Teqing	Tarom Molaei
Li_2005_RT_5	RT	2	6.94	0.017	80.75	14.9	0.068	Yuefu × IRAT109	IRAT109
Prince_2015a_dPH_3	PH	2	3	0.15	81.8365	3	0.34	IR20 × Nootripathu	IR20
Zheng_2003_RN_8	RN	2	3.22	0.182	83.7277	15.1	0.8	IR1552 × Azucena	IR1552
Gomez_2010_LR_2	LR	2	2.71	0.052	105.727	0.8	0.167	IR20 × Nootripathu	IR20
Gomez_2010_CT_12	CT	2	3.21	0.091	110.264	0.83	0.338	IR20 × Nootripathu	IR20
Gomez_2010_LR_3	LR	2	5.3	0.116	110.264	0.8	0.247	IR20 × Nootripathu	IR20
Gomez_2010_LD_6	LD	2	3.77	0.081	110.271	0.9	0.197	IR20 × Nootripathu	IR20
Gomez_2010_CT_10	CT	2	2.65	0.089	110.3	0.93	0.727	IR20 × Nootripathu	IR20
Zhou_2005_dYLD_2	YLD	2	4.23	0.1	111.098	7.4	0.5	ZenShan 97B × IRAT109	ZenShan 97B
Yue_2006_RSA_9	RDR	2	5.5	0.1105	111.75	5.9	2.23	ZenShan 97B × IRAT109	IRAT109
Babu_2003_CT_3	CT	2	4.24	0.471	112.015	22.5	0.86	CT9993 × IR62266	CT9993
Prince_2015b_dGW_6	GW	2	3.2	0.059	118.1	8	0.06	IR20 × Nootripathu	IR20
Yue_2005_DRI_3	DRI	2	3.7	0.1233	119.65	7.1	0.47	ZenShan 97 × IRAT109	ZenShan 97
Zhou_2005_dGW_3	GW	2	3.07	0.1	119.65	7.1	0.05	ZenShan 97B × IRAT109	ZenShan 97B
Luo_2015_RSA_2	RDR	2	3	0.1	124	1.2	3.97	Zhenshan 97B × IRAT109	Zhenshan 97B
Kitomi_2015b_RSA_6	RDR	2	9.2	0.199	125	10	5.4	Kinandang Patong × Yumeaoba	Kinandang Patong
Kitomi_2015b_RSA_1	RDR	2	7.46	0.13	125.6	10	6.2	Kinandang Patong × Yumeaoba	Kinandang Patong
Sandhu_2013a_dTN_5	TN	2	2.6	0.145	126.019	6.2	0.979	MASARB25 × Pusa Basmati 1460	Pusa Basmati 1460
Kitomi_2015c_RSA_1	RDR	2	3.81	0.093	126.4	10	4.5	Kinandang Patong × Tachisugata	Kinandang Patong
Kitomi_2015c_RSA_4	RDR	2	9.43	0.248	126.4	120	7.3	Kinandang Patong × Tachisugata	Kinandang Patong
Lin_2007_dPH_1	PH	2	2.4	0.139	128.023	38.2		Taichung 189 × Milyang 23	Milyang 23
Price_2002_RDW_4	RDW	2	3.9	0.108	128.3	7.36224	0.087	Bala × Aucena	Aucena
Price_2002_RT_16	RT	2	5	0.158	128.3	5.03242	0.083	Bala × Aucena	Aucena
Sandhu_2013b_dYLD_5	YLD	2	2.7	0.432	129.502	43.8	145.1	HKR47 × MAS26	MAS26
Moncada_2001_dPH_7	PH	2	1.73	0.029	139.526	11.4		Caiapo × IRGC105491	IRGC105491
Moncada_2001_dPH_8	PH	2	5.84	0.138	139.526	11.4		Caiapo × IRGC105491	IRGC105491
Li_2005_RL_26	RL	2	2.67	0.062	140.3	0.4	4.26	Yuefu × IRAT109	IRAT109
Li_2005_RN_21	RN	2	3.29	0.04	140.3	0.4	3.19	Yuefu × IRAT109	IRAT109
Li_2005_RT_6	RT	2	3.1	0.055	140.3	0.4	0.123	Yuefu × IRAT109	IRAT109
Moncada_2001_dHD_1	HD	2	4.65	0.14	140.45	1		Caiapo × IRGC105491	IRGC105491
Moncada_2001_dHD_2	HD	2	3.94	0.101	140.45	1		Caiapo × IRGC105491	IRGC105491
Moncada_2001_dPH_10	PH	2	3.66	0.094	140.45	1		Caiapo × IRGC105491	Caiapo
Moncada_2001_dPH_9	PH	2	1.62	0.038	140.45	1		Caiapo × IRGC105491	Caiapo
Kitomi_2015a_RSA_2	RDR	2	4.73	0.064	146.9	5	4.7	Kinandang Patong × Momiroman	Kinandang Patong
Kitomi_2015a_RSA_5	RDR	2	3.48	0.083	146.9	5	3.7	Kinandang Patong × Momiroman	Kinandang Patong
Gomez_2006_dHD_1	HD	3	3.4	0.078	19	11.8	2.476	Bala × Azucena	Bala
Kitomi_2015c_RSA_5	RDR	3	3.15	0.075	31	15	3.1	Kinandang Patong × Tachisugata	Kinandang Patong
Qu_2008_RN_7	RN	3	10.3	0.1	32.35	28.9	7.96	Yuefu × IRAT109	IRAT109
Qu_2008_RN_8	RN	3	7.37	0.1	32.35	28.9	7.14	Yuefu × IRAT109	IRAT109
Gomez_2006_LD_1	LD	3	3.6	0.069	36.7265	1.1	0.364	Bala × Azucena	Azucena
Lanceras_2004_dHD_10	HD	3	3.53	0.158	42.5085	7.5	13.45	CT9993 × IR62266	CT9993
Lanceras_2004_dHD_7	HD	3	3.97	0.181	42.5085	7.5	5.55	CT9993 × IR62266	CT9993
Lanceras_2004_dHD_8	HD	3	3.21	0.102	42.5085	7.5	6.6	CT9993 × IR62266	CT9993
Price_2002_RN_28	RN	3	3.9	0.089	44.6	8.93395	2.1	Bala × Aucena	Bala
Lanceras_2004_dHD_9	HD	3	4.73	0.165	46.6043	10.3	10.45	CT9993 × IR62266	CT9993
Lanceras_2004_dYLD_3	YLD	3	2.6	0.115	46.6043	2.8	0.4	CT9993 × IR62266	CT9993
Lanceras_2004_dYLD_5	YLD	3	2.84	0.116	46.6043	2.8	0.35	CT9993 × IR62266	CT9993
Yue_2005_LD_14	LD	3	3.8	0.1818	46.713	4.7	0.38	ZenShan 97 × IRAT109	ZenShan 97
Yue_2008_dPH_8	PH	3	5	0.1026	46.713	4.7	4.06	Zhenshan 97 × IRAT109	IRAT109
Yadaw_2013_dYLD_1	YLD	3	10.1	0.234	47.4907	31.9	48.6	IR77298× Sabitri	IR77298
Yadaw_2013_dYLD_2	YLD	3	3	0.028	47.4907	31.9	4.7	IR77298× Sabitri	IR77298
Yadaw_2013_dYLD_3	YLD	3	2.5	0.028	47.4907	31.9	4.7	IR77298× Sabitri	IR77298
Zheng_2003_RL_4	RL	3	2.94	0.134	48.1296	22.6	16.25	IR1552 × Azucena	Azucena
Price_2002_RT_10	RT	3	3.3	0.07	48.4	11.3589	0.04	Bala × Aucena	Aucena
Sellamanthu_2011_dHD_2	HD	3	5.35	0.223	48.6	9.5	9.62	CT9993 × IR62266	CT9993
Zheng_2003_RN_9	RN	3	2.48	0.117	49.1769	0.2	41.83	IR1552 × Azucena	Azucena
Yue_2005_LR_7	LR	3	2.9	0.0598	50.808	13.5	0.19	ZenShan 97 × IRAT109	IRAT109
Kobayashi_2003_dTN_5	TN	3	3.6	0.089	51.7584	9.6	70.8	Milyang23 × Akihikari	Milyang23
Yadaw_2013_dHD_4	HD	3	4.8	0.091	55.9636	85	3.1	IR77298× Sabitri	IR77298
Lin_2007_dGW_5	GW	3	2.4	0.09	61.496	58.8		Taichung 189 × Milyang 23	Taichung 189
Li_2005_RL_27	RL	3	3.14	0.215	65.8	108.6	8.14	Yuefu × IRAT109	IRAT109
Yue_2006_RSA_10	RDR	3	3.6	0.1977	68.05	34.9	3.15	ZenShan 97B × IRAT109	ZenShan 97B
Subashri_2009_dYLD_10	YLD	3	1.1	0.1	71.4607	4.2	5.03	Norungan × IR64	Norungan
Subashri_2009_dYLD_7	YLD	3	1.7	0.1	71.4607	4.2	0.42	Norungan × IR64	Norungan
Gomez_2006_LD_2	LD	3	3.7	0.091	75.4807	8	0.317	Bala × Azucena	Bala
Babu_2003_dHD_1	HD	3	4.41	0.093	80.4479	2.6	2.38	CT9993 × IR62266	IR62266
Cui_2004_dPH_12	PH	3	4.37	0.0606	88.4058	6.3	1.98	Zhenshan 97 × Minghui 63	Minghui 63
Kitomi_2015b_RSA_2	RDR	3	5.34	0.155	89	15	8.7	Kinandang Patong × Yumeaoba	Kinandang Patong
Moncada_2001_dHD_3	HD	3	5.94	0.097	89.8583	20.4		Caiapo × IRGC105491	IRGC105491
Moncada_2001_dHD_4	HD	3	4.95	0.106	89.8583	20.4		Caiapo × IRGC105491	IRGC105491
Sabar_2019_RDW_1	RDW	3	8.3	0.209	90.25	14.5	0.778	IR55419 × Super Basmati	IR55419
Sabar_2019_RL_2	RL	3	7.2	0.2951	90.25	14.5	0.01	IR55419 × Super Basmati	IR55419
Subashri_2009_LR_2	LR	3	1.1	0.1	91.4	4.2	0.5	Norungan × IR64	IR64
Kitomi_2015c_RSA_6	RDR	3	4.02	0.078	92	5	4	Kinandang Patong × Tachisugata	Kinandang Patong
Cui_2003_dGW_4	GW	3	38.08	0.1541	92.1	6.3	0.95	Zhenshan 97 × Minghui 63	Minghui 63
Yue_2008_dPH_9	PH	3	2.8	0.0462	92.55	1.3	2.76	Zhenshan 97 × IRAT109	Zhenshan 97
Zhou_2005_dGW_4	GW	3	6.39	0.1	103.26	13.8	0.07	ZenShan 97B × IRAT109	ZenShan 97B
Li_2011a_RT_8	RT	3	3	0.05	115.6	24.66	0.02	Yuefu × IRAT109	IRAT109
Sandhu_2016_RDW_5	RDW	3	3	0.319	121.65	12.1	1.76	KaliAus × AUS276	KaliAus
Cui_2003_dGW_3	GW	3	15.12	0.054	127.1	0.9	0.56	Zhenshan 97 × Minghui 63	Minghui 63
Wang_2013a_dYLD_5	YLD	3	2.82	0.0635	127.685	12.9	3.95	Tarom Molaei × IR64	Tarom Molaei
Dixit_2014_dHD_11	HD	3	3.4	0.146	135.7	23.6	3.4	IR55419 × TDK1	TDK1
Dixit_2014_dHD_6	HD	3	9.5	0.113	135.7	23.6	1.7	IR55419 × TDK1	TDK1
Dixit_2014_dHD_8	HD	3	10	0.119	135.7	23.6	1.9	IR55419 × TDK1	TDK1
Dixit_2014_dHD_9	HD	3	4.7	0.058	135.7	23.6	1.1	IR55419 × TDK1	TDK1
Dixit_2014_dYLD_1	YLD	3	6.3	0.079	135.7	23.6	165.3	IR55419 × TDK1	TDK1
Dixit_2014_dYLD_3	YLD	3	5.1	0.069	135.7	23.6	171.5	IR55419 × TDK1	TDK1
Dixit_2014_dYLD_4	YLD	3	3.5	0.15	135.7	23.6	627	IR55419 × TDK1	TDK1
Kamoshita_2002b_RT_2	RT	3	6.3	0.138	142.883	14.2	0.03	IR58821 × IR52561	IR58821
Cui_2004_dTN_27	TN	3	5.37	0.0623	147.3	4.7	0.43	Zhenshan 97 × Minghui 63	Minghui 63
Price_2002_RN_30	RN	3	3.2	0.064	153.4	12.4238	0.051	Bala × Aucena	Bala
Sandhu_2016_RL_6	RL	3	3	0.394	155.95	4.5	1789.61	KaliAus × AUS276	KaliAus
Manickavelu_2006_dYLD_4	YLD	3	2.46	0.068	158.2	9.3	1.482	IR58821 × IR 52561	IR58821
Cui_2004_dPH_2	PH	3	4.85	0.0562	162.85	8.8	1.1	Zhenshan 97 × Minghui 63	Minghui 63
Cui_2004_dPH_7	PH	3	5.62	0.0864	162.85	8.8	1.16	Zhenshan 97 × Minghui 63	Minghui 63
Yue_2006_RL_16	RL	4	3.2	0.0701	29.8	11.8	1.77	ZenShan 97B × IRAT109	ZenShan 97B
Yue_2006_RSA_11	RDR	4	3.5	0.0728	29.8	11.8	1.77	ZenShan 97B × IRAT109	ZenShan 97B
Lin_2007_dYLD_8	YLD	4	2.4	0.1	31.9	35		Taichung 189 × Milyang 23	Milyang 23
Wang2_2012_dPH_4	PH	4	2.53	0.1	36.1167	30.1	10.2	Teqing × Binam	Binam
Courtois_2003_RT_5	RT	4	2.8	0.083	38.4356	15.6	0.0284	IAC65 × Co39	IAC65
Gomez_2010_LD_7	LD	4	2.51	0.077	41.5217	0.1	0.195	IR20 × Nootripathu	IR20
Yue_2005_LR_8	LR	4	3.7	0.1019	44.0178	14.7	0.24	ZenShan 97 × IRAT109	IRAT109
Luo_2015_RSA_3	RDR	4	3	0.1	47.35	21.9	2.06	Zhenshan 97B × IRAT109	Zhenshan 97B
Lanceras_2004_dYLD_1	YLD	4	3.1	0.094	60.9	22.4	0.36	CT9993 × IR62266	IR62266
Li_2011a_RT_2	RT	4	3	0.03	62.1	41.08	0.02	Yuefu × IRAT109	IRAT109
Lanceras_2004_dYLD_4	YLD	4	2.57	0.072	62.2	15	0.36	CT9993 × IR62266	IR62266
Zhou_2005_dGW_5	GW	4	6.22	0.1	64.4133	18.3	0.08	ZenShan 97B × IRAT109	ZenShan 97B
Kitomi_2015c_RSA_7	RDR	4	3.57	0.057	65	10	3.5	Kinandang Patong × Tachisugata	Kinandang Patong
Price_2002_RDW_5	RDW	4	3.2	0.123	67.3	6.46441	0.079	Bala × Aucena	Aucena
Price_2002_RT_7	RT	4	3.6	0.077	67.3	10.3263	0.042	Bala × Aucena	Aucena
liu_2008_RT_1	RT	4	7.31	0.206	73.05	9.7	0.09	IRAT109 × Yuefu	IRAT109
Manickavelu_2006_dGW_3	GW	4	2.17	0.059	74.4542	0.4	0.186	IR58821 × IR 52561	IR58821
Cui_2004_dPH_3	PH	4	9.05	0.1394	76.5721	21.9	1.74	Zhenshan 97 × Minghui 63	Minghui 63
Cui_2004_dPH_8	PH	4	4.65	0.0712	76.5721	21.9	1.05	Zhenshan 97 × Minghui 63	Minghui 63
Subashri_2009_dTN_4	TN	4	1.15	0.1	77.1	4.2	0.25	Norungan × IR64	Norungan
Kamoshita_2002a_RT_3	RT	4	4.81	0.124	83.2811	9.3	0.02	IR58821 × IR52561	IR58821
Suji_2012_RT_1	RT	4	14	0.376	89.6	36	0.12	CT9993 × IR20	CT9993
Kamoshita_2002b_RT_5	RT	4	8.36	0.232	89.9378	1.9	0.02	IR58821 × IR52561	IR58821
Yue_2006_RL_17	RL	4	6.3	0.1463	91.4	1.4	2.51	ZenShan 97B × IRAT109	IRAT109
Yue_2006_RSA_13	RDR	4	6	0.1126	91.4	1.4	2.21	ZenShan 97B × IRAT109	IRAT109
Luo_2015_RSA_4	RDR	4	3	0.1	91.65	3.3	2.65	Zhenshan 97B × IRAT109	Zhenshan 97B
Uga2_2013c_RSA_1	RDR	4	32.98	0.566	92.4	10.6	18.9	Kinandang Patong × Tupa729	Kinandang Patong
Kitomi_2015a_RSA_3	RDR	4	10.41	0.203	93.3	6	9	Kinandang Patong × Momiroman	Kinandang Patong
Kitomi_2015a_RSA_6	RDR	4	4.4	0.094	93.3	6	4.2	Kinandang Patong × Momiroman	Kinandang Patong
Price_2002_RT_8	RT	4	3.7	0.113	94.6	7.03648	0.038	Bala × Aucena	Aucena
Courtois_2003_RT_6	RT	4	5.4	0.244	94.9578	25.6	0.0456	IAC65 × Co39	IAC65
Suji_2012_RT_2	RT	4	14	0.376	95.15	1.1	0.12	CT9993 × IR20	CT9993
Lang_2013_dHD_1	HD	4	3	0.0623	96.1182	37.2	7.4	OM1490 × WAB880	WAB880
Li_2005_RN_24	RN	4	3.29	0.04	96.45	3.7	3.19	Yuefu × IRAT109	IRAT109
Uga2_2013a_RSA_2	RDR	4	14.5	0.32	97.7	12	10.6	Kinandang Patong × ARC5955	Kinandang Patong
Uga2_2013b_RSA_1	RDR	4	20.8	0.362	97.7	12	11.3	Kinandang Patong × Pinulupot1	Kinandang Patong
Cui_2003_dYLD_10	YLD	4	6.89	0.0131	97.919	16.8	0.17	Zhenshan 97 × Minghui 63	Minghui 63
Babu_2003_dYLD_10	YLD	4	4.75	0.158	101.64	8.1	9.19	CT9993 × IR62266	CT9993
Srinivasan_2008_dPH_5	PH	4	2.57	0.109	101.64	8.1	9.03	CT9993 × IR62266	CT9993
Kitomi_2015b_RSA_3	RDR	4	7.48	0.13	102.4	10	5.6	Kinandang Patong × Yumeaoba	Kinandang Patong
Qu_2008_RT_3	RT	4	10.4	0.1	103.9	18.6	0.04	Yuefu × IRAT109	IRAT109
Qu_2008_RT_4	RT	4	13	0.1	103.9	18.6	0.05	Yuefu × IRAT109	IRAT109
Cui_2004_dPH_13	PH	4	5.59	0.072	104.162	16.8	2.16	Zhenshan 97 × Minghui 63	Minghui 63
Yue_2006_RL_19	RL	4	2.6	0.1186	105	13.4	1.62	ZenShan 97B × IRAT109	IRAT109
Yue_2008_dPH_10	PH	4	3.1	0.0732	105.671	30.5	3.44	Zhenshan 97 × IRAT109	Zhenshan 97
Yue_2008_dPH_2	PH	4	2.7	0.0586	105.671	30.5	3.48	Zhenshan 97 × IRAT109	Zhenshan 97
Sandhu_2016_RL_2	RL	4	3	0.845	106.25	7.3	1836.04	KaliAus × AUS276	AUS276
Babu_2003_dPH_6	PH	4	7.82	0.144	108.58	6.1	4.91	CT9993 × IR62266	CT9993
Subashri_2009_dYLD_8	YLD	4	0.94	0.1	112.5	2.1	0.27	Norungan × IR64	Norungan
Ikeda_2007_RN_2	RN	4	7.3	0.269	113.75	1.1	0.98	Otomemochi × Yumenohatamochi	Otomemochi
Ikeda_2007_RN_3	RN	4	7.3	0.269	113.75	1.1	0.98	Otomemochi × Yumenohatamochi	Otomemochi
Cui_2004_dPH_10	PH	4	2.99	0.0226	121.4	18.6	1.67	Zhenshan 97 × Minghui 63	Minghui 63
Qu_2008_RL_10	RL	4	4.74	0.1	121.7	15.8	2.13	Yuefu × IRAT109	IRAT109
Qu_2008_RL_11	RL	4	4.32	0.1	121.7	15.8	0.9	Yuefu × IRAT109	IRAT109
Qu_2008_RL_12	RL	4	6.21	0.1	121.7	15.8	0.32	Yuefu × IRAT109	IRAT109
Qu_2008_RL_9	RL	4	8.68	0.1	121.7	15.8	0.59	Yuefu × IRAT109	IRAT109
Cui_2003_dGW_5	GW	5	38.86	0.142	32.1	8.3	0.91	Zhenshan 97 × Minghui 63	Minghui 63
Xu_2018a_dGW_2	GW	5	3.26	0.1219	35	22.57	0.71	D123 × Shennong265	Shennong265
Wang_2013b_dGW_1	GW	5	4.54	0.0863	39.2048	14.8	1.21	Tarom Molaei × Teqing	Tarom Molaei
Wang2_2012_dGW_1	GW	5	2.59	0.1	39.2048	14.8	0.95	Teqing × Binam	Binam
Zheng_2003_RL_5	RL	5	3.18	0.144	44.1383	16.5	20.2	IR1552 × Azucena	Azucena
Li_2005_RT_7	RT	5	5.9	0.074	55.2	20.8	0.166	Yuefu × IRAT109	IRAT109
Li_2005_RDW_32	RDW	5	4.18	0.054	61.8	24.8	0.026	Yuefu × IRAT109	IRAT109
Wang2_2012_dPH_5	PH	5	1.68	0.1	62.7942	23.4	9.63	Teqing × Binam	Binam
Yue_2005_LR_11	LR	5	3.4	0.1334	66.4221	12.9	0.37	ZenShan 97 × IRAT109	ZenShan 97
Sellamanthu_2011_dTN_5	TN	5	3.09	0.147	67.5654	29	7.7	CT9993 × IR62266	CT9993
Kumar_2007_dHD_2	HD	5	4.42	0.1715	72.239	64	1.69	CT9993 × IR62266	IR62266
Li_2011a_RT_3	RT	5	3	0.05	72.9	24.66	0.04	Yuefu × IRAT109	IRAT109
Cui_2004_dTN_16	TN	5	2.75	0.0419	81.25	9.2	0.63	Zhenshan 97 × Minghui 63	Minghui 63
Zheng_2008_RL_2	RL	5	3.05	0.137	85.0297	7.4	0.92	IR64 × Azucena	IR64
Li_2005_RN_22	RN	5	3.44	0.051	95.4	40	3.297	Yuefu × IRAT109	IRAT109
Manickavelu_2006_dHD_1	HD	5	2.16	0.085	95.561	24.1	3.169	IR58821 × IR 52561	IR52561
Cui_2004_dPH_4	PH	5	8.88	0.1264	98.7818	4.2	1.65	Zhenshan 97 × Minghui 63	Minghui 63
Catolos_2017a_RDW_2	RDW	5	3	0.1	101.8	17.2	8.89	IR64 × Dular	Dular
Catolos_2017a_RL_1	RL	5	3	0.1	101.8	17.2	3.55	IR64 × Dular	Dular
Catolos_2017a_RN_3	RN	5	3	0.1	101.8	17.2	4.5	IR64 × Dular	Dular
Ikeda_2007_RDW_1	RDW	5	2.6	0.122	105	8	0.03	Otomemochi × Yumenohatamochi	Otomemochi
Cui_2004_dPH_9	PH	6	3.28	0.0479	4.8	4	0.86	Zhenshan 97 × Minghui 63	Minghui 63
Li_2011a_RT_9	RT	6	3	0.02	6.9	37.71	0.02	Yuefu × IRAT109	IRAT109
Yue_2005_LR_9	LR	6	4.3	0.1138	8.62083	20.0708	0.26	ZenShan 97 × IRAT109	ZenShan 97
Cui_2004_dTN_23	TN	6	5.63	0.0797	9.95	0.8	0.83	Zhenshan 97 × Minghui 63	Minghui 63
Dixit_2014_dHD_10	HD	6	3.7	0.046	10.2	3.8	0.9	IR55419 × TDK1	TDK1
Dixit_2014_dHD_12	HD	6	6.7	0.265	10.2	3.8	4.6	IR55419 × TDK1	TDK1
Dixit_2014_dHD_7	HD	6	6.4	0.077	10.2	3.8	1.4	IR55419 × TDK1	TDK1
Dixit_2014_dYLD_2	YLD	6	7.5	0.093	10.2	3.8	188.6	IR55419 × TDK1	TDK1
Dixit_2014_dYLD_5	YLD	6	9.5	0.356	10.2	3.8	976.4	IR55419 × TDK1	TDK1
Cui_2004_dPH_5	PH	6	2.9	0.0235	13.4332	3.3	0.71	Zhenshan 97 × Minghui 63	Minghui 63
Cui_2004_dTN_18	TN	6	5.47	0.0939	13.4332	3.3	0.95	Zhenshan 97 × Minghui 63	Minghui 63
Li_2005_RT_8	RT	6	6.45	0.108	13.55	7.1	0.16	Yuefu × IRAT109	IRAT109
Subashri_2009_dTN_5	TN	6	1.2	0.1	17.1	4.2	0.28	Norungan × IR64	Norungan
Prince_2015_LR_3	LR	6	4.2	0.248	22.3525	0.38	0.29	IR20 × Nootripathu	IR20
Li_2005_RN_23	RN	6	5.92	0.02	29.6	6.8	2.226	Yuefu × IRAT109	IRAT109
Xu_2018b_dYLD_3	YLD	6	2.67	0.0723	31	12.18	0.77	D123 × Shennong265	D123
Lang_2013_dYLD_8	YLD	6	3	0.0876	31.5708	26.4	6.5	OM1490 × WAB880	WAB880
Cui_2004_dTN_17	TN	6	3.17	0.0621	31.6722	7.7	0.77	Zhenshan 97 × Minghui 63	Minghui 63
Lang_2013_dYLD_7	YLD	6	3	0.0272	32.2	74.7	5	OM1490 × WAB880	WAB880
Xu_2018b_dPH_6	PH	6	2.44	0.051	37.7267	7.44	1.6	D123 × Shennong265	D123
Lin_2007_dYLD_7	YLD	6	2.4	0.123	48.8	43		Taichung 189 × Milyang 23	Taichung 189
Cui_2004_dHD_33	HD	6	31.66	0.433	51.25	31.2	5.84	Zhenshan 97 × Minghui 63	Minghui 63
Cui_2004_dHD_36	HD	6	34.03	0.441	51.25	31.2	5.36	Zhenshan 97 × Minghui 63	Minghui 63
Cui_2004_dPH_11	PH	6	22.51	0.384	51.25	31.2	6.9	Zhenshan 97 × Minghui 63	Minghui 63
Cui_2004_dPH_14	PH	6	18.41	0.265	51.25	31.2	4.45	Zhenshan 97 × Minghui 63	Minghui 63
Cui_2004_dTN_22	TN	6	2.51	0.0294	51.25	31.2	0.55	Zhenshan 97 × Minghui 63	Minghui 63
Cui_2004_dTN_28	TN	6	21.93	0.3208	51.25	31.2	0.96	Zhenshan 97 × Minghui 63	Minghui 63
Cui_2004_dTN_31	TN	6	16.6	0.2372	51.25	31.2	0.774	Zhenshan 97 × Minghui 63	Minghui 63
Prince_2015c_dYLD_3	YLD	6	3.99	0.067	54.1	7.38	11.34	IR20 × Nootripathu	IR20
Wang_2013a_dGW_1	GW	6	2.79	0.0598	54.25	10	0.86	Tarom Molaei × IR64	Tarom Molaei
Sandhu_2013a_dPH_2	PH	6	2.7	0.189	58.2803	7.1	12.34	MASARB25 × Pusa Basmati 1460	MASARB25
Lin_2007_dPH_2	PH	6	2.4	0.124	59.7	42.8		Taichung 189 × Milyang 23	Taichung 189
Qu_2008_RT_1	RT	6	5.1	0.1	62.9	5.4	0.04	Yuefu × IRAT109	IRAT109
Qu_2008_RT_2	RT	6	4.13	0.1	62.9	5.4	0.02	Yuefu × IRAT109	IRAT109
Cui_2003_dYLD_11	YLD	6	53.71	0.1218	63.15	31.2	0.51	Zhenshan 97 × Minghui 63	Minghui 63
Lin_2007_dYLD_9	YLD	6	2.4	0.085	64.1205	62.4		Taichung 189 × Milyang 23	Milyang 23
Uga_2015_RSA_1	RDR	6	4	0.102	65.35	0.9	3.7	Kinandang Patong × IR64	Kinandang Patong
Price_2002_RN_31	RN	6	4.5	0.116	69.6	6.8545	0.065	Bala × Aucena	Aucena
Price_2002_RT_20	RT	6	6.2	0.183	69.6	4.34493	0.08	Bala × Aucena	Aucena
Li_2005_RN_18	RN	6	17.82	0.157	71.75	105.3	5.52	Yuefu × IRAT109	IRAT109
Horii_2006_RDW_2	RDW	6	4.69	0.2	89.35	47.5	1.2	Akihikari × IRAT109	Akihikari
Babu_2003_LD_8	LD	6	3.9	0.085	97.379	15.4	0.28	CT9993 × IR62266	IR62266
Lanceras_2004_dYLD_2	YLD	6	3.26	0.113	97.9	15.3	0.41	CT9993 × IR62266	IR62266
Dixit_2014_dPH_13	PH	6	6.4	0.078	99.6	5.8	3.3	IR55419 × TDK1	TDK1
Dixit_2014_dPH_14	PH	6	4.5	0.055	99.6	5.8	2.7	IR55419 × TDK1	TDK1
Kitomi_2015b_RSA_7	RDR	6	9.32	0.235	116.5	10	5.6	Kinandang Patong × Yumeaoba	Kinandang Patong
Qu_2008_RT_5	RT	6	7.89	0.1	121.25	4.7	0.04	Yuefu × IRAT109	IRAT109
Qu_2008_RT_6	RT	6	8.04	0.1	121.25	4.7	0.03	Yuefu × IRAT109	IRAT109
Ikeda_2007_RL_6	RL	6	2.7	0.138	121.8	5.2	0.52	Otomemochi × Yumenohatamochi	Otomemochi
Uga2_2013c_RSA_2	RDR	6	6.27	0.063	123.6	1.6	6.7	Kinandang Patong × Tupa729	Kinandang Patong
Yue_2005_LD_13	LD	7	3.9	0.1338	45.0953	3.2	0.33	ZenShan 97 × IRAT109	ZenShan 97
Yue_2008_dPH_11	PH	7	2.7	0.0444	49.3109	11.3	2.69	Zhenshan 97 × IRAT109	Zhenshan 97
Yue_2008_dPH_3	PH	7	2.3	0.0433	49.3109	11.3	3.03	Zhenshan 97 × IRAT109	Zhenshan 97
Babu_2003_dPH_7	PH	7	3.53	0.065	49.375	4.1	3.3	CT9993 × IR62266	CT9993
Li_2005_RN_16	RN	7	3.14	0.117	50.05	0.7	3.14	Yuefu × IRAT109	IRAT109
Yun_2019_RDW_3	RDW	7	3.92	0.062	52.65	5.9	0.29	M-203 × M-206	M-206
Uga_2015_RSA_2	RDR	7	5.4	0.132	58.2	5.2	4.7	Kinandang Patong × IR64	Kinandang Patong
Xing_2014_dYLD_5	YLD	7	7.48	0.1476	58.5086	19.7	0.46	Xiaobaijingzi × Kongyu 131	Xiaobaijingzi
Xing_2014_dPH_3	PH	7	6.47	0.1145	60.8044	12.5	2.1	Xiaobaijingzi × Kongyu 131	Xiaobaijingzi
Prince_2015_CT_2	CT	7	2.6	0.11	66.824	0.44	0.67	IR20 × Nootripathu	IR20
Cui_2004_dHD_34	HD	7	5.36	0.0569	66.8962	8	2.12	Zhenshan 97 × Minghui 63	Minghui 63
Price_2002_RDW_2	RDW	7	4.2	0.135	71.6	5.88979	0.081	Bala × Aucena	Aucena
Uga_2015_RSA_3	RDR	7	7.7	0.219	81.1	20	5	Kinandang Patong × IR64	Kinandang Patong
Wang_2013a_dGW_2	GW	7	4.14	0.0882	83.431	24.7	2.08	Tarom Molaei × IR64	Tarom Molaei
Wang_2013b_dGW_2	GW	7	3.45	0.0695	83.431	24.7	1.03	Tarom Molaei × Teqing	Tarom Molaei
Courtois_2003_RT_7	RT	7	2.9	0.063	84.0968	7.1	0.0222	IAC65 × Co39	IAC65
Cui_2004_dTN_19	TN	7	4.82	0.09	92.55	9.9	0.93	Zhenshan 97 × Minghui 63	Minghui 63
Cui_2004_dTN_24	TN	7	2.67	0.0459	92.55	9.9	0.63	Zhenshan 97 × Minghui 63	Minghui 63
Bernier_2007_dHD_7	HD	7	5.6	0.18	92.8849	14.7	6	Vandana × Way Rarem	Way Rarem
Luo_2015_RSA_5	RDR	7	3	0.1	93.15	3.1	1.42	Zhenshan 97B × IRAT109	Zhenshan 97B
Price_2002_RN_32	RN	7	3.5	0.066	98.3	12.0473	0.055	Bala × Aucena	Aucena
Steele_2006_RL_1	RL	7	3	0.177	98.8	1		IR64 × Azucena	Azucena
Li_2005_RDW_29	RDW	7	2.42	0.021	99.95	25.5	0.034	Yuefu × IRAT109	IRAT109
Li_2005_RT_2	RT	7	3.24	0.042	99.95	25.5	0.103	Yuefu × IRAT109	IRAT109
Kitomi_2015a_RSA_4	RDR	7	5.64	0.136	105.7	5	7.4	Kinandang Patong × Momiroman	Kinandang Patong
Sellamanthu_2011_DRI_1	DRI	7	4.23	0.2271	108.6	0	0.32	CT9993 × IR62266	CT9993
Kitomi_2015a_RSA_7	RDR	7	4.61	0.124	116.1	4.6	4.6	Kinandang Patong × Momiroman	Kinandang Patong
Sandhu_2013b_dTN_4	TN	8	2.6	0.293	16.1074	47.6	3.124	HKR47 × MAS26	HKR47
Prince_2015_RWC_1	RWC	8	3.6	0.11	16.4516	0.16	0.12	IR20 × Nootripathu	IR20
Prince_2015b_dYLD_9	YLD	8	3.5	0.085	16.5	6	24.5	IR20 × Nootripathu	IR20
Lang_2013_dYLD_10	YLD	8	3	0.0324	25.7	52.4	3.5	OM1490 × WAB880	WAB880
Prince_2015b_dPH_2	PH	8	2.53	0.05	26	5	4.93	IR20 × Nootripathu	IR20
Li_2011a_RT_10	RT	8	3	0.05	26.5	24.66	0.06	Yuefu × IRAT109	IRAT109
Srividhya_2011_RDW_3	RDW	8	2.91	0.079	46.15	21.6	0.5	IR64 × INRC10192	INRC10192
Kitomi_2015b_RSA_4	RDR	8	3.77	0.085	48.9	15	4.8	Kinandang Patong × Yumeaoba	Kinandang Patong
Cui_2004_dTN_25	TN	8	4.59	0.0597	50.7201	12.5	0.71	Zhenshan 97 × Minghui 63	Minghui 63
Li_2005_RDW_33	RDW	8	3.32	0.033	56.3	14.8	0.064	Yuefu × IRAT109	IRAT109
Sandhu_2013a_dTN_7	TN	8	4.4	0.479	63.8812	6.9	3.361	MASARB25 × Pusa Basmati 1460	Pusa Basmati 1460
Yue_2005_dHD_2	HD	8	4.5	0.1038	66.6	0	1.58	ZenShan 97 × IRAT109	IRAT109
Yue_2005_dHD_3	HD	8	2.4	0.0739	66.6	0	1	ZenShan 97 × IRAT109	IRAT109
Lang_2013_dHD_2	HD	8	3	0.0426	68.7341	54.4	6.4	OM1490 × WAB880	WAB880
Sandhu_2013a_dYLD_8	YLD	8	4.7	0.34	74.9	0	199.2	MASARB25 × Pusa Basmati 1460	Pusa Basmati 1460
Kamoshita_2002a_RT_1	RT	8	2.02	0.069	76.8955	9.5	0.01	IR58821 × IR52561	IR58821
Yue_2005_DRI_4	DRI	8	5.3	0.1905	78	6.2	0.53	ZenShan 97 × IRAT109	ZenShan 97
Kumar_2007_dHD_3	HD	8	4.09	0.1265	79.75	1.7	1.4	CT9993 × IR62266	IR62266
Cui_2003_dGW_6	GW	8	13.3	0.0415	79.8	0.6	0.49	Zhenshan 97 × Minghui 63	Minghui 63
Kitomi_2015b_RSA_8	RDR	8	4.17	0.111	80	10	3.8	Kinandang Patong × Yumeaoba	Kinandang Patong
Li_2005_RL_28	RL	8	3.14	0.215	82.25	39.1	8.14	Yuefu × IRAT109	IRAT109
Wang2_2012_dGW_2	GW	8	3.37	0.1	83.0841	9.8	1.06	Teqing × Binam	Binam
Babu_2003_LD_9	LD	8	4.77	0.125	84.0797	5	0.34	CT9993 × IR62266	IR62266
Li_2011a_RT_11	RT	8	3	0.02	85.4	61.62	0.02	Yuefu × IRAT109	IRAT109
Li_2011a_RT_4	RT	8	3	0.03	85.4	41.08	0.02	Yuefu × IRAT109	IRAT109
Kamoshita_2002b_RT_4	RT	8	2.31	0.062	87.0194	6	0.02	IR58821 × IR52561	IR58821
Niones_2015_RN_1	RN	8	1.5	0.073	88.2	43.2		Nipponbare × Kasalath	Kasalath
Sandhu_2013b_dPH_1	PH	8	3.5	0.282	90.6	0	4.424	HKR47 × MAS26	HKR47
Subashri_2009_dYLD_9	YLD	8	0.9	0.1	91.1389	4.2	0.31	Norungan × IR64	IR64
Wang_2013a_dGW_3	GW	8	2.52	0.0629	92.4692	16.4	2.29	Tarom Molaei × IR64	Tarom Molaei
Subashri_2009_dPH_3	PH	8	7.3	0.1	92.8	4.2	7.25	Norungan × IR64	IR64
Subashri_2009_LR_3	LR	8	1.11	0.1	92.8	4.2	0.46	Norungan × IR64	IR64
Lang_2013_dYLD_9	YLD	8	3	0.0382	92.9022	60.6	2.5	OM1490 × WAB880	WAB880
Babu_2003_LR_5	LR	8	4.43	0.101	93.555	3.4	0.3	CT9993 × IR62266	IR62266
Sandhu_2013b_dTN_3	TN	8	3.6	0.264	95.2059	0	1.73	HKR47 × MAS26	HKR47
Price_2002_RDW_6	RDW	8	4.3	0.16	103.7	4.96951	0.089	Bala × Aucena	Bala
Price_2002_RT_21	RT	8	3.6	0.104	103.7	7.6454	0.061	Bala × Aucena	Bala
Bhattarai_2018-2_RDW_4	RDW	8	2.2	0.044	104.55	29.5	0.03	N-22 × Cocodrie	N-22
Yun_2019_RL_1	RL	8	3.08	0.078	107.85	35.9	0.3	M-203 × M-206	M-206
Manickavelu_2006_CT_3	CT	8	2.13	0.108	112.75	34.3	1.338	IR58821 × IR 52561	IR58821
Babu_2003_dHD_2	HD	8	3.73	0.089	116.91	8.8	2.33	CT9993 × IR62266	IR62266
Lanceras_2004_dPH_12	PH	8	7.66	0.212	119.8	44.2	15.8	CT9993 × IR62266	CT9993
Lanceras_2004_dPH_14	PH	8	8.12	0.202	119.8	31.9	15.73	CT9993 × IR62266	CT9993
Lanceras_2004_dPH_16	PH	8	8.1	0.191	119.8	31.9	15.14	CT9993 × IR62266	CT9993
Lanceras_2004_dPH_18	PH	8	7.61	0.186	131.1	31.9	13.49	CT9993 × IR62266	CT9993
Price_2002_RL_25	RL	8	3.4	0.131	136.6	6.06963	0.027	Bala × Aucena	Bala
Kumar_2007_dHD_4	HD	9	3.5	0.0997	44.2865	0.3	1.36	CT9993 × IR62266	IR62266
Srinivasan_2008_dHD_1	HD	9	3.92	0.158	45.9308	5.4	4.11	CT9993 × IR62266	IR62266
Yue_2005_LR_10	LR	9	3.7	0.0833	47.3714	9.9	0.22	ZenShan 97 × IRAT109	IRAT109
Yue_2005_LR_12	LR	9	5.3	0.2354	47.3714	9.9	0.45	ZenShan 97 × IRAT109	IRAT109
Yue_2006_RSA_14	RDR	9	3.6	0.0799	64.3	28.2	1.86	ZenShan 97B × IRAT109	ZenShan 97B
Sellamanthu_2011_dHD_3	HD	9	5.6	0.241	64.9	17.6	5.47	CT9993 × IR62266	CT9993
Li_2011a_RT_12	RT	9	3	0.02	70.1	61.62	0.02	Yuefu × IRAT109	IRAT109
Li_2011a_RT_5	RT	9	3	0.02	70.1	61.62	0.02	Yuefu × IRAT109	IRAT109
Sabar_2019_RL_3	RL	9	3.5	0.0911	72.45	12.9	0.08	IR55419 × Super Basmati	IR55419
Xing_2014_dPH_4	PH	9	2.76	0.0605	73.1262	12.6	3.57	Xiaobaijingzi × Kongyu 131	Xiaobaijingzi
Manickavelu_2006_CT_4	CT	9	2.41	0.065	76.9137	1.8	1.015	IR58821 × IR 52561	IR52561
Horii_2006_RL_6	RL	9	2.49	0.11	77.3	14.4	0.96	Akihikari × IRAT109	Akihikari
Catolos_2017a_RSA_4	RDR	9	3	0.1	78.2	2.8	16.76	IR64 × Dular	Dular
Lang_2013_dHD_3	HD	9	3	0.0457	79.3551	50.6	4.4	OM1490 × WAB880	WAB880
Sandhu_2013a_dPH_3	PH	9	4.7	0.677	80.9947	51.2	8.33	MASARB25 × Pusa Basmati 1460	Pusa Basmati 1460
Horii_2006_RDW_3	RDW	9	2.63	0.08	82.05	4.9	0.84	Akihikari × IRAT109	Akihikari
Qu_2008_RL_13	RL	9	7.51	0.1	82.15	6.5	2.69	Yuefu × IRAT109	IRAT109
Qu_2008_RL_14	RL	9	4.73	0.1	82.15	6.5	1.28	Yuefu × IRAT109	IRAT109
Qu_2008_RL_15	RL	9	7.38	0.1	82.15	6.5	2.69	Yuefu × IRAT109	IRAT109
Qu_2008_RL_16	RL	9	9.48	0.1	82.15	6.5	3.59	Yuefu × IRAT109	IRAT109
Cui_2004_dTN_20	TN	9	3.41	0.0455	85.4275	28.3	0.7	Zhenshan 97 × Minghui 63	Minghui 63
Cui_2004_dTN_26	TN	9	3.04	0.0406	85.4275	28.3	0.59	Zhenshan 97 × Minghui 63	Minghui 63
Subashri_2009_LR_4	LR	9	1.58	0.1	86.9	4.2	0.5	Norungan × IR64	IR64
Uga_2013_RSA_1	RDR	9	3	0.1	90.55	27.5		IR64 × Dro1-NIL	-
Yue_2006_RL_20	RL	9	4.4	0.1959	90.6	8.4	4.04	ZenShan 97B × IRAT109	IRAT109
Zheng_2003_RL_3	RL	9	2.99	0.134	91.1913	5.6	2.84	IR1552 × Azucena	Azucena
Yue_2005_dHD_4	HD	9	2.6	0.0703	91.425	17	1.03	ZenShan 97 × IRAT109	ZenShan 97
Yue_2005_DRI_5	DRI	9	2.4	0.049	91.425	17	0.28	ZenShan 97 × IRAT109	IRAT109
Sandhu_2016_RL_7	RL	9	3	0.381	91.5	29.4	3171.95	KaliAus × AUS276	KaliAus
Li_2015_RL_2	RL	9	26.3	0.325	92.4	5.5		Yuefu × IRAT109	IRAT109
Li_2015_RT_1	RT	9	26.3	0.325	92.4	5.5		Yuefu × IRAT109	IRAT109
Li_2005_RDW_30	RDW	9	3.77	0.185	94.05	29.1	0.102	Yuefu × IRAT109	IRAT109
Babu_2003_RWC_2	RWC	9	8.59	0.588	94.4519	10.4	7.73	CT9993 × IR62266	CT9993
Kamoshita_2002a_RT_2	RT	9	5.3	0.151	94.8676	12.4	0.02	IR58821 × IR52561	IR58821
Babu_2003_dHD_3	HD	9	4.48	0.238	95.1326	5.4	1.8	CT9993 × IR62266	IR62266
Courtois_2003_RL_2	RL	9	3.4	0.082	96.5	9.8	3.06	IAC65 × Co39	IAC65
Price_2002_RT_17	RT	9	4.9	0.181	98.8	4.39294	0.088	Bala × Aucena	Aucena
Price_2002_RT_18	RT	9	5	0.181	98.8	4.39294	0.082	Bala × Aucena	Aucena
Price_2002_RT_22	RT	9	4.3	0.13	98.8	6.11632	0.072	Bala × Aucena	Aucena
Wang2_2012_dPH_6	PH	9	4.33	0.1	99.2051	15.3	12.53	Teqing × Binam	Binam
Uga_2011_RSA_1	RDR	9	26.9	0.666	105.8	39.6	16.1	IR64 × Kinandang Patong	Kinandang Patong
Sandhu_2016_RDW_8	RDW	9	3	0.431	118.6	6	2.176	KaliAus × AUS276	KaliAus
Price_2002_RDW_3	RDW	9	5.8	0.131	122.6	6.06963	0.083	Bala × Aucena	Aucena
Price_2002_RL_26	RL	9	3.9	0.129	122.6	6.16374	0.033	Bala × Aucena	Aucena
Price_2002_RN_33	RN	9	5.9	0.116	122.6	6.8545	0.079	Bala × Aucena	Aucena
Price_2002_RT_13	RT	9	5	0.115	122.6	6.9141	0.063	Bala × Aucena	Aucena
Price_2002_RT_19	RT	9	6.9	0.146	122.6	5.44604	0.076	Bala × Aucena	Aucena
Price_2002_RT_23	RT	9	3.8	0.109	122.6	7.2947	0.054	Bala × Aucena	Aucena
Steele_2006_RT_2	RT	9	3	0.13	125.2	5.2		IR64 × Azucena	Azucena
Ikeda_2007_RN_4	RN	9	2.7	0.086	128.1	11	0.71	Otomemochi × Yumenohatamochi	Otomemochi
Price_2002_RT_11	RT	9	3.5	0.1	133.9	7.07561	0.051	Bala × Aucena	Aucena
Ikeda_2007_RL_5	RL	9	2.7	0.134	135.3	3.4	0.76	Otomemochi × Yumenohatamochi	Otomemochi
Price_2002_RL_24	RL	10	3.9	0.09	1.9	6.31734	0.034	Bala × Aucena	Bala
Price_2002_RT_14	RT	10	3.3	0.075	1.9	7.20081	0.051	Bala × Aucena	Bala
Babu_2003_dYLD_12	YLD	10	4.41	0.114	16.65	0.3	12.84	CT9993 × IR62266	IR62266
Li_2005_RT_12	RT	10	0	0.046	20.05	0	0.051	Yuefu × IRAT109	IRAT109
Kitomi_2015c_RSA_2	RDR	10	4.35	0.103	21.8	6	5	Kinandang Patong × Tachisugata	Kinandang Patong
Lanceras_2004_dYLD_6	YLD	10	3.32	0.095	23.1	15.8	0.29	CT9993 × IR62266	IR62266
Cui_2004_dHD_38	HD	10	7.12	0.0806	24.8109	23.3	2.29	Zhenshan 97 × Minghui 63	Minghui 63
Yue_2008_dPH_4	PH	10	2.6	0.0486	25.0367	8	3.21	Zhenshan 97 × IRAT109	IRAT109
Luo_2015_RSA_6	RDR	10	3	0.1	25.05	2.1	1.31	Zhenshan 97B × IRAT109	Zhenshan 97B
Yue_2006_RSA_15	RDR	10	2.4	0.0506	27.8	3.4	1.5	ZenShan 97B × IRAT109	ZenShan 97B
Yue_2005_DRI_6	DRI	10	4.5	0.1549	27.9931	4.7	0.5	ZenShan 97 × IRAT109	ZenShan 97
Cui_2004_dTN_29	TN	10	6.39	0.0801	36.8509	6.5	0.48	Zhenshan 97 × Minghui 63	Minghui 63
Cui_2004_dTN_32	TN	10	5.58	0.0701	36.8509	6.5	0.4	Zhenshan 97 × Minghui 63	Minghui 63
Li_2005_RT_9	RT	10	6.94	0.017	38.1	61	0.068	Yuefu × IRAT109	IRAT109
Kitomi_2015c_RSA_8	RDR	10	3.12	0.062	45.7	10	3.5	Kinandang Patong × Tachisugata	Kinandang Patong
Cui_2004_dHD_37	HD	10	3.83	0.0354	46.446	45.9	1.52	Zhenshan 97 × Minghui 63	Minghui 63
Lang_2013_dHD_4	HD	10	3	0.0533	48.8696	43.4	3.4	OM1490 × WAB880	WAB880
Kitomi_2015a_RSA_8	RDR	10	3.17	0.106	55.6	5	2	Kinandang Patong × Momiroman	Kinandang Patong
Wang_2013b_dYLD_5	YLD	10	3.12	0.0619	61.0203	42.2	3.41	Tarom Molaei × Teqing	Tarom Molaei
Lang_2013_dYLD_11	YLD	10	3	0.0261	63.3	55.4	4	OM1490 × WAB880	WAB880
Yue_2008_dPH_5	PH	10	2.4	0.0479	67.4598	21	3.15	Zhenshan 97 × IRAT109	Zhenshan 97
Cui_2004_dHD_35	HD	11	6.25	0.065	19.8393	5.3	2.26	Zhenshan 97 × Minghui 63	Minghui 63
Wang_2013a_dYLD_6	YLD	11	3.77	0.085	22.3405	27.9	3.16	Tarom Molaei × IR64	Tarom Molaei
Yue_2006_RL_18	RL	11	2.8	0.0619	22.8	29.6	1.67	ZenShan 97B × IRAT109	IRAT109
Yue_2006_RSA_12	RDR	11	3.2	0.1318	22.8	29.6	2.53	ZenShan 97B × IRAT109	IRAT109
Sellamanthu_2011_dYLD_1	YLD	11	3.22	0.155	29.4	13.7	58	CT9993 × IR62266	CT9993
Sandhu_2013b_dPH_2	PH	11	3.5	0.426	32.5769	49	5.682	HKR47 × MAS26	HKR47
Babu_2003_LR_6	LR	11	6.78	0.165	36.45	1.3	0.4	CT9993 × IR62266	IR62266
Cui_2004_dHD_39	HD	11	6.2	0.0573	38.0068	2.2	1.93	Zhenshan 97 × Minghui 63	Minghui 63
Li_2005_RT_13	RT	11	3.45	0.13	40.1	46.2	0.086	Yuefu × IRAT109	IRAT109
Li_2005_RT_3	RT	11	5.66	0.05	44.2	8.2	0.112	Yuefu × IRAT109	IRAT109
Sandhu_2016_RDW_9	RDW	11	3	0.614	56.5	9	0.504	KaliAus × AUS276	KaliAus
Sabar_2019_RL_4	RL	11	3.3	0.0385	58.35	20.1	0.1	IR55419 × Super Basmati	IR55419
Li_2005_RN_25	RN	11	5.5	0.052	60.5	9.8	3.216	Yuefu × IRAT109	IRAT109
Li_2005_RT_14	RT	11	7.44	0.046	60.5	9.8	0.049	Yuefu × IRAT109	IRAT109
Kitomi_2015c_RSA_3	RDR	11	3.08	0.064	61	10	1.7	Kinandang Patong × Tachisugata	Kinandang Patong
Kobayashi_2003_dTN_7	TN	11	2.2	0.055	61.4712	15.6	54.1	Milyang23 × Akihikari	Milyang23
Horii_2006_RDW_4	RDW	11	4.5	0.14	61.65	26.7	1.01	Akihikari × IRAT109	Akihikari
Cui_2003_dGW_9	GW	11	7.38	0.0343	61.9263	5.5	0.45	Zhenshan 97 × Minghui 63	Minghui 63
Kitomi_2015b_RSA_9	RDR	11	3	0.044	62.9	15	2.5	Kinandang Patong × Yumeaoba	Kinandang Patong
Wang2_2012_dPH_7	PH	11	3.03	0.1	64	11.1	10.53	Teqing × Binam	Binam
Wang2_2012_dYLD_8	YLD	11	3.55	0.1	64	11.1	0.56	Teqing × Binam	Binam
Sandhu_2016_RL_10	RL	11	3	0.443	66.9	8	2633.43	KaliAus × AUS276	KaliAus
Kobayashi_2003_dTN_8	TN	11	4.2	0.097	67.0396	8.8	41.6	Milyang23 × Akihikari	Milyang23
Yue_2005_LD_15	LD	11	4.1	0.1905	71.6663	7.9	0.36	ZenShan 97 × IRAT109	IRAT109
Sellamanthu_2011_DRI_2	DRI	11	3.65	0.198	78.7	11.2	0.33	CT9993 × IR62266	CT9993
Wang_2013b_dGW_3	GW	11	2.69	0.0567	87.4944	17.2	0.93	Tarom Molaei × Teqing	Tarom Molaei
Sandhu_2013a_dPH_4	PH	11	3.9	0.21	88.5262	17.2	4.85	MASARB25 × Pusa Basmati 1460	Pusa Basmati 1460
Price_2002_RN_34	RN	11	3.5	0.066	91.3	12.0473	0.055	Bala × Aucena	Aucena
Price_2002_RT_15	RT	11	3.8	0.119	92.4	6.6817	0.064	Bala × Aucena	Bala
Yun_2019_RDW_4	RDW	11	3.39	0.111	106.65	30.3	0.37	M-203 × M-206	M-203
Srinivasan_2008_RWC_2	RWC	11	3.16	0.125	107.927	21.8	9.94	CT9993 × IR62266	CT9993
Sandhu_2016_RDW_3	RDW	11	3	0.458	114.1	11	0.954	KaliAus × AUS276	AUS276
Moncada_2001_dGW_11	GW	11	4.03	0.085	116.958	10.1		Caiapo × IRGC105491	IRGC105491
Moncada_2001_dGW_12	GW	11	6.95	0.092	116.958	10.1		Caiapo × IRGC105491	IRGC105491
Yue_2005_dHD_5	HD	11	2.7	0.1908	118.062	13.2	1.8	ZenShan 97 × IRAT109	ZenShan 97
Li_2005_RDW_31	RDW	11	2.79	0.022	120.2	2.8	0.035	Yuefu × IRAT109	IRAT109
Li_2005_RDW_34	RDW	11	4.18	0.054	120.2	2.8	0.026	Yuefu × IRAT109	IRAT109
Niones_2015_RN_2	RN	12	1.2	0.096	36.85	20.3		Nipponbare × Kasalath	Kasalath
Lang_2013_dYLD_12	YLD	12	3	0.1389	38.4624	16.6	4.5	OM1490 × WAB880	WAB880
Prince_2015_LR_4	LR	12	5.23	0.273	44.5643	0.83	0.33	IR20 × Nootripathu	IR20
Xu_2018a_dHD_3	HD	12	3.67	0.2184	44.8	11.11	1.93	D123 × Shennong265	Shennong265
Bhattarai_2018-2_RL_1	RL	12	2.2	0.051	45.55	2.9	2.35	N-22 × Cocodrie	N-22
Bernier_2007_dHD_8	HD	12	7.9	0.05	46.7808	21	3.3	Vandana × Way Rarem	Way Rarem
Bernier_2007_dHD_9	HD	12	5.8	0.06	46.7808	21	2.9	Vandana × Way Rarem	Way Rarem
Bernier_2007_dYLD_1	YLD	12	29.7	0.3	48.2676	10.3	221	Vandana × Way Rarem	Way Rarem
Bernier_2007_dYLD_2	YLD	12	21.2	0.24	48.2676	10.3	146	Vandana × Way Rarem	Way Rarem
Xu_2018a_dPH_1	PH	12	3.7	0.1311	49.55	1.42	4.07	D123 × Shennong265	D123
Bernier_2007_dPH_11	PH	12	9.1	0.08	49.7545	22.1	2.2	Vandana × Way Rarem	Way Rarem
Bernier_2007_dPH_12	PH	12	4.9	0.01	49.7545	22.1	0.7	Vandana × Way Rarem	Way Rarem
Sandhu_2016_RL_4	RL	12	3	0.365	50.4	2.2	3494.44	KaliAus × AUS276	AUS276
Srinivasan_2008_dHD_2	HD	12	2.99	0.123	51.5776	2.7	4.08	CT9993 × IR62266	IR62266
Yue_2008_dPH_12	PH	12	2.9	0.0494	52.9333	13.1	2.95	Zhenshan 97 × IRAT109	IRAT109
Li_2005_RT_15	RT	12	3.09	0.072	54.3	14.6	0.064	Yuefu × IRAT109	IRAT109
Li_2005_RDW_35	RDW	12	5.23	0.256	55.85	2.7	0.179	Yuefu × IRAT109	IRAT109
Babu_2003_dYLD_13	YLD	12	7.5	0.223	56.9129	9.8	18	CT9993 × IR62266	CT9993
Xing_2014_dYLD_6	YLD	12	2.92	0.0927	61.0488	12.6	3.37	Xiaobaijingzi × Kongyu 131	Kongyu 131
Sellamanthu_2011_dGW_4	GW	12	3.93	0.219	77.5	19.4	0.2	CT9993 × IR62266	CT9993
Li_2005_RT_11	RT	12	5.9	0.074	77.75	8.7	0.166	Yuefu × IRAT109	IRAT109
Yue_2008_dPH_6	PH	12	2.8	0.0559	87.554	10.9	6.08	Zhenshan 97 × IRAT109	IRAT109
Li_2005_RT_10	RT	12	3.1	0.055	88.2	6.4	0.064	Yuefu × IRAT109	IRAT109
Lin_2007_dGW_6	GW	12	2.4	0.08	88.2	36.7		Taichung 189 × Milyang 23	Milyang 23
Courtois_2003_RL_3	RL	12	4.2	0.14	91.7	0	3.78	IAC65 × Co39	IAC65
