# Supplementary material for: Meta-QTL and ortho-MQTL analyses identified genomic regions controlling rice yield, yield-related traits and root architecture under water deficit conditions
Source: Sci Rep. 2021 Mar 25;11:6942. doi: 10.1038/s41598-021-86259-2 (PMC7994909; doi:10.1038/s41598-021-86259-2)
Supplement: Supplementary file 5 — Supplementary Information 5. [file 41598_2021_86259_MOESM5_ESM.xlsx]

## Sheet: Sheet2
Comprehensive Meta-QTL and ortho-MQTL analyses identified genomic regions controlling rice yield, yield-related traits and root architecture under water deficit conditions
Bahman Khahani1, Elahe Tavakol1*, Vahid Shariati 2*, Laura Rossini3
1 Department of Plant Genetics and Production, College of Agriculture, Shiraz University, Shiraz, Iran.
2 NIGEB Genome Center, National Institute of genetic Engineering and Biotechnology, Tehran, Iran.
3 Università degli Studi di Milano – DiSAA, Milano, Italy
* Corresponding Authors
E-mail: elahetavackol@gmail.com, vshariati@nigeb.ac.ir

## Sheet: Sheet1
Ortho-MQTL	MQTL in Rice	Rice Accession number	Rice Gene name	Rice Gene Description	Rice Chr	Maize gene stable ID	Maize gene start	Maize Gene End	Maize Gene Description	Maize Chr
ortho-MQTL-PH7	MQTL-PH7	Os04g0609500		Transferase family protein. (Os04t0609500-00)	4	Zm00001d026268	142399024	142400904	Transferase	10
ortho-MQTL-PH7	MQTL-PH7	Os04g0609600	OsPP2C44, PP2C44, OsPP69	Similar to Protein phosphatase type 2C. (Os04t0609600-01)	4	Zm00001d026269	142406258	142407949	Probable protein phosphatase 2C 9	10
ortho-MQTL-PH7	MQTL-PH7	Os04g0609700		Zinc finger, RING/FYVE/PHD-type domain containing protein. (Os04t0609700-01);Similar to H0702G05.10 protein. (Os04t0609700-02)	4	Zm00001d026270	142437417	142472462	RING/FYVE/PHD zinc finger superfamily protein	10
ortho-MQTL-PH7	MQTL-PH7	Os04g0610400	OsAP2-39, OsERF#077, OsERF077, OsERF77, AP2/EREBP#149, AP2/EREBP149	APETALA-2-like transcription Factor, Control of the abscisic acid (ABA)/gibberellin (GA) balance (Os04t0610400-01)	4	Zm00001d026271	142611393	142612061	Putative AP2/EREBP transcription factor superfamily protein	10
ortho-MQTL-PH7	MQTL-PH7	Os04g0610800	CPO, CPOX, LLM1, RLIN1	Similar to Coproporphyrinogen III oxidase (Fragment). (Os04t0610800-01)	4	Zm00001d026277	142707254	142721455	coproporphyrinogen III oxidase2	10
ortho-MQTL-PH7	MQTL-PH7	Os04g0611300		Conserved hypothetical protein. (Os04t0611300-01)	4	Zm00001d026278	142737422	142739168	Whole genome shotgun sequence of line PN40024 scaffold_11.assembly12x (Fragment)	10
ortho-MQTL-PH7	MQTL-PH7	Os04g0611500		Nucleotide-binding, alpha-beta plait domain containing protein. (Os04t0611500-01)	4	Zm00001d026280	142742171	142747858	nucleotide binding;nucleic acid binding;RNA binding	10
ortho-MQTL-PH7	MQTL-PH7	Os04g0612500		Similar to 36.4 kDa proline-rich protein. (Os04t0612500-01);Similar to Prolin rich protein. (Os04t0612500-02)	4	Zm00001d026282	142759486	142759971	Bifunctional inhibitor/lipid-transfer protein/seed storage 2S albumin superfamily protein	10
ortho-MQTL-PH7	MQTL-PH7	Os04g0612600		Similar to Coatomer-like protein, epsilon subunit. (Os04t0612600-01);Similar to Coatomer-like protein, epsilon subunit. (Os04t0612600-02)	4	Zm00001d026283	142760846	142765876	coatomer protein2	10
ortho-MQTL-PH7	MQTL-PH7	Os04g0612900		Vacuolar ATPase assembly integral membrane protein VMA21-like domain domain containing protein. (Os04t0612900-01)	4	Zm00001d026284	142767423	142768557	Vacuolar ATPase assembly integral membrane protein VMA21-like domain	10
ortho-MQTL-PH7	MQTL-PH7	Os04g0613300		Protein of unknown function DUF2358 domain containing protein. (Os04t0613300-01)	4	Zm00001d026285	142830921	142833263	OSJNBa0070C17.17 protein; protein	10
ortho-MQTL-PH7	MQTL-PH7	Os04g0613500		Similar to 40S ribosomal protein S11. (Os04t0613500-00)	4	Zm00001d026286	142863674	142866331	ribosomal protein S11	10
ortho-MQTL-PH7	MQTL-PH7	Os04g0613600		Similar to 40S ribosomal protein S11. (Os04t0613600-00)	4	Zm00001d026286	142863674	142866331	ribosomal protein S11	10
ortho-MQTL-PH7	MQTL-PH7	Os04g0613700	OsUAP2	Similar to UDP-N-acetylglucosamine pyrophosphorylase. (Os04t0613700-01);Similar to cDNA clone:J013000B13, full insert sequence. (Os04t0613700-02);Non-protein coding transcript. (Os04t0613700-03)	4	Zm00001d026287	142866476	142870798	UDP-N-acetylglucosamine diphosphorylase 2	10
ortho-MQTL-PH7	MQTL-PH7	Os04g0613800		Methyl-CpG DNA binding domain containing protein. (Os04t0613800-01);Methyl-CpG DNA binding domain containing protein. (Os04t0613800-02);Hypothetical conserved gene. (Os04t0613800-03)	4	Zm00001d026288	142887361	142891016	methyl binding domain123	10
ortho-MQTL-PH7	MQTL-PH7	Os04g0613900	OsHAK11	Similar to Potassium transporter 18. (Os04t0613900-01)	4	Zm00001d026289	142956463	142961794	Potassium transporter 10	10
ortho-MQTL-PH7	MQTL-PH7	Os04g0614000		Similar to Peroxisomal 2,4-dienoyl-CoA reductase (EC 1.3.1.34). (Os04t0614000-01)	4	Zm00001d026290	142970716	142981629	NAD(P)-binding Rossmann-fold superfamily protein	10
ortho-MQTL-PH7	MQTL-PH7	Os04g0614650		Similar to OSIGBa0126B18.8 protein. (Os04t0614650-00)	4	Zm00001d026295	143128213	143138549		10
ortho-MQTL-PH7	MQTL-PH7	Os04g0615000	nal1, cul1, GPS, SPIKE, SPIKE/LSCHL4/NAL1/GPS, SPIKE/NAL1, LSCHL4, qFLW4	Control of lateral leaf growth, panicle number (Os04t0615000-01)	4	Zm00001d026296	143156312	143161817	Trypsin family protein	10
ortho-MQTL-PH7	MQTL-PH7	Os04g0615600		Similar to H0525G02.3 protein. (Os04t0615600-01)	4	Zm00001d026298	143168656	143170119	Putative heavy metal transport/detoxification superfamily protein	10
ortho-MQTL-PH7	MQTL-PH7	Os04g0615700	OsAGO2	Argonaute and Dicer protein, PAZ domain containing protein. (Os04t0615700-01)	4	Zm00001d026300	143197942	143203163	argonaute2b	10
ortho-MQTL-PH7	MQTL-PH7	Os04g0615800	OsAGO3	Similar to H0525G02.5 protein. (Os04t0615800-01)	4	Zm00001d026300	143197942	143203163	argonaute2b	10
ortho-MQTL-PH7	MQTL-PH7	Os04g0615900		FAR1 domain containing protein. (Os04t0615900-01)	4	Zm00001d026301	143204083	143209377	Protein FAR1-RELATED SEQUENCE 5	10
ortho-MQTL-PH7	MQTL-PH7	Os04g0616000		Similar to H0525G02.7 protein. (Os04t0616000-01)	4	Zm00001d026302	143209576	143212715	OSJNBa0008M17.14 protein; protein	10
ortho-MQTL-PH7	MQTL-PH7	Os04g0616300		Similar to H0525G02.10 protein. (Os04t0616300-01)	4	Zm00001d026303	143231316	143239636	Putative leucine-rich repeat receptor-like protein kinase family protein	10
ortho-MQTL-PH7	MQTL-PH7	Os04g0616400		Similar to H0525G02.12 protein. (Os04t0616400-01);Similar to H0525G02.11 protein. (Os04t0616400-02)	4	Zm00001d026303	143231316	143239636	Putative leucine-rich repeat receptor-like protein kinase family protein	10
ortho-MQTL-PH7	MQTL-PH7	Os04g0616500		Similar to H0525G02.11 protein. (Os04t0616500-01)	4	Zm00001d026303	143231316	143239636	Putative leucine-rich repeat receptor-like protein kinase family protein	10
ortho-MQTL-PH7	MQTL-PH7	Os04g0616600		Serine/threonine protein kinase-related domain containing protein. (Os04t0616600-01)	4	Zm00001d026303	143231316	143239636	Putative leucine-rich repeat receptor-like protein kinase family protein	10
ortho-MQTL-PH7	MQTL-PH7	Os04g0616700		Hypothetical conserved gene. (Os04t0616700-01);Hypothetical conserved gene. (Os04t0616700-02);Similar to H0525G02.12 protein. (Os04t0616700-03);Similar to H0525G02.12 protein. (Os04t0616700-04)	4	Zm00001d026303	143231316	143239636	Putative leucine-rich repeat receptor-like protein kinase family protein	10
ortho-MQTL-PH7	MQTL-PH7	Os04g0616300		Similar to H0525G02.10 protein. (Os04t0616300-01)	4	Zm00001d026306	143271399	143283473	Putative leucine-rich repeat receptor-like protein kinase family protein	10
ortho-MQTL-PH7	MQTL-PH7	Os04g0616400		Similar to H0525G02.12 protein. (Os04t0616400-01);Similar to H0525G02.11 protein. (Os04t0616400-02)	4	Zm00001d026306	143271399	143283473	Putative leucine-rich repeat receptor-like protein kinase family protein	10
ortho-MQTL-PH7	MQTL-PH7	Os04g0616500		Similar to H0525G02.11 protein. (Os04t0616500-01)	4	Zm00001d026306	143271399	143283473	Putative leucine-rich repeat receptor-like protein kinase family protein	10
ortho-MQTL-PH7	MQTL-PH7	Os04g0616600		Serine/threonine protein kinase-related domain containing protein. (Os04t0616600-01)	4	Zm00001d026306	143271399	143283473	Putative leucine-rich repeat receptor-like protein kinase family protein	10
ortho-MQTL-PH7	MQTL-PH7	Os04g0616700		Hypothetical conserved gene. (Os04t0616700-01);Hypothetical conserved gene. (Os04t0616700-02);Similar to H0525G02.12 protein. (Os04t0616700-03);Similar to H0525G02.12 protein. (Os04t0616700-04)	4	Zm00001d026306	143271399	143283473	Putative leucine-rich repeat receptor-like protein kinase family protein	10
ortho-MQTL-PH7	MQTL-PH7	Os04g0617050	OsSAUR21	Similar to H0313F03.1 protein. (Os04t0617050-01)	4	Zm00001d026308	143309469	143309843	Auxin-responsive protein SAUR71	10
ortho-MQTL-PH7	MQTL-PH7	Os04g0618050		Pentatricopeptide repeat containing protein. (Os04t0618050-01)	4	Zm00001d026310	143361789	143362886	Pentatricopeptide repeat-containing protein mitochondrial	10
ortho-MQTL-PH7	MQTL-PH7	Os04g0618200		Similar to cDNA clone:J013046D23, full insert sequence. (Os04t0618200-01);Similar to H0313F03.11 protein. (Os04t0618200-02)	4	Zm00001d026311	143365795	143369286	NAD(P)-binding Rossmann-fold superfamily protein	10
ortho-MQTL-PH7	MQTL-PH7	Os04g0618500		Similar to Gamma-SNAP (Fragment). (Os04t0618500-01)	4	Zm00001d026312	143369710	143373664	Gamma-soluble NSF attachment protein	10
ortho-MQTL-PH7	MQTL-PH7	Os04g0617600		Similar to Cdc48 cell division control protein 48, AAA family. (Os04t0617600-01)	4	Zm00001d026313	143375559	143380908		10
ortho-MQTL-PH7	MQTL-PH7	Os04g0618600	OsbHLH101	Similar to Long hypocotyl in far-red 1 (bHLH-like protein HFR1) (Reduced phytochrome signaling) (Basic helix-loop-helix FBI1 protein) (Basic helix-loop-helix protein 26) (bHLH26) (AtbHLH026) (Reduced sensitivity to far-red light). (Os04t0618600-01)	4	Zm00001d026317	143490316	143494748	Transcription factor PIF4	10
ortho-MQTL-PH7	MQTL-PH7	Os04g0619300	OsFbox232, Os_F0576, Ctb1	Similar to H0114G12.4 protein. (Os04t0619300-01);Similar to L1332.8 protein. (Os04t0619300-02)	4	Zm00001d026321	143570399	143571745	F-box/kelch-repeat protein	10
ortho-MQTL-PH7	MQTL-PH7	Os04g0619400	OsRLCK160	Protein kinase, core domain containing protein. (Os04t0619400-01)	4	Zm00001d026322	143572991	143576712	Protein kinase superfamily protein	10
ortho-MQTL-PH7	MQTL-PH7	Os04g0619700	OsWD40-110, OsFbox233, Os_F0069	Similar to H0114G12.8 protein. (Os04t0619700-01)	4	Zm00001d026326	143599140	143600834	F-box domain containing protein%3B F-box domain containing protein isoform 1%3B F-box domain containing protein isoform 2%3B F-box domain containing protein isoform 3%3B F-box domain containing protein isoform 4	10
ortho-MQTL-PH7	MQTL-PH7	Os04g0619800		Similar to H0714H04.3 protein. (Os04t0619800-00)	4	Zm00001d026329	143622658	143623730	OSJNBa0058K23.15 protein; protein	10
ortho-MQTL-PH7	MQTL-PH7	Os04g0620400		SIT4 phosphatase-associated protein family protein. (Os04t0620400-01)	4	Zm00001d026331	143632251	143644255	SIT4 phosphatase-associated family protein	10
ortho-MQTL-PH7	MQTL-PH7	Os04g0622000		Similar to bromodomain containing protein. (Os04t0622000-00)	4	Zm00001d026333	143647928	143649894	Bromodomain containing protein	10
ortho-MQTL-YLD2	MQTL-YLD2	Os02g0655600		Protein of unknown function DUF676, hydrolase-like domain containing protein. (Os02t0655600-01);Similar to predicted protein. (Os02t0655600-02)	2	Zm00001d017470	196852395	196857257	alpha/beta-Hydrolases superfamily protein	5
ortho-MQTL-YLD2	MQTL-YLD2	Os02g0655700	OsCAT2	Amino acid/polyamine transporter I family protein. (Os02t0655700-01)	2	Zm00001d017472	196958513	196962505	Cationic amino acid transporter 9 chloroplastic	5
ortho-MQTL-YLD2	MQTL-YLD2	Os02g0655800		Serine/threonine protein kinase domain containing protein. (Os02t0655800-01);Serine/threonine protein kinase domain containing protein. (Os02t0655800-02)	2	Zm00001d017473	196995199	196997750	Protein kinase superfamily protein	5
ortho-MQTL-YLD2	MQTL-YLD2	Os02g0656100		Conserved hypothetical protein. (Os02t0656100-01);Conserved hypothetical protein. (Os02t0656100-02)	2	Zm00001d017474	197000100	197001338		5
ortho-MQTL-YLD2	MQTL-YLD2	Os02g0656300	APC8, OsAPC8	Similar to Anaphase-promoting complex subunit 8-like protein. (Os02t0656300-01)	2	Zm00001d017475	197045577	197051258	Anaphase-promoting complex subunit 8	5
ortho-MQTL-YLD2	MQTL-YLD2	Os02g0656500	OsDjA1	DnaJ-like protein. (Os02t0656500-01);Similar to DnaJ-like protein. (Os02t0656500-02)	2	Zm00001d017476	197139091	197145688	Chaperone protein dnaJ 3	5
ortho-MQTL-YLD2	MQTL-YLD2	Os02g0656600	OsERF#032, OsERF032, OsERF32, AP2/EREBP#021, AP2/EREBP21, OsDREB4-1|CR223	Similar to Dehydration responsive element binding protein 2B (DREB2B protein). (Os02t0656600-00)	2	Zm00001d017477	197146884	197147717	Ethylene-responsive transcription factor ERF035	5
ortho-MQTL-YLD2	MQTL-YLD2	Os02g0657000	OsERF#035, OsERF035, OsERF35, AP2/EREBP#148, AP2/EREBP148, OsAP211, ARAG1	AP2 domain-containing protein Rap211. (Os02t0657000-01)	2	Zm00001d017480	197251323	197252009	Ethylene-responsive transcription factor ERF035	5
ortho-MQTL-YLD2	MQTL-YLD2	Os02g0657700		Uncharacterised conserved protein UCP012943 domain containing protein. (Os02t0657700-01)	2	Zm00001d017482	197272187	197275723	Uncharacterised conserved protein (UCP012943)	5
ortho-MQTL-YLD2	MQTL-YLD2	Os02g0658100	OsTIP2;1, TIP2-1, TIP2	Similar to tonoplast intrinsic protein2. (Os02t0658100-01)	2	Zm00001d017485	197280407	197281892	tonoplast intrinsic protein2	5
ortho-MQTL-YLD2	MQTL-YLD2	Os02g0658200		Zinc finger, PHD-type domain containing protein. (Os02t0658200-01)	2	Zm00001d017486	197360610	197361301	Zinc ion binding protein	5
ortho-MQTL-YLD2	MQTL-YLD2	Os02g0658300		Conserved hypothetical protein. (Os02t0658300-01)	2	Zm00001d017491	197432144	197434405		5
ortho-MQTL-YLD2	MQTL-YLD2	Os02g0658500	Os_F0751	Similar to Leucine Rich Repeat family protein. (Os02t0658500-01)	2	Zm00001d017492	197502471	197507129	Leucine Rich Repeat family protein	5
ortho-MQTL-YLD2	MQTL-YLD2	Os02g0658800	OsEXPB11, osaEXPb1.20	Beta-expansin. (Os02t0658800-01)	2	Zm00001d017494	197532011	197533798	Expansin-B4	5
ortho-MQTL-YLD2	MQTL-YLD2	Os02g0658800	OsEXPB11, osaEXPb1.20	Beta-expansin. (Os02t0658800-01)	2	Zm00001d017495	197539628	197541548	Expansin-B4	5
ortho-MQTL-YLD2	MQTL-YLD2	Os02g0659500		Zinc finger, C2H2-type domain containing protein. (Os02t0659500-01)	2	Zm00001d017497	197614187	197615137	Zinc finger protein ZAT9	5
ortho-MQTL-YLD2	MQTL-YLD2	Os02g0659700		Similar to OSIGBa0143N19.8 protein. (Os02t0659700-00)	2	Zm00001d017499	197640444	197641542	Acyl-acyl carrier protein thioesterase ATL3 chloroplastic	5
ortho-MQTL-YLD2	MQTL-YLD2	Os02g0660800		Similar to OSIGBa0143N19.7 protein. (Os02t0660800-00)	2	Zm00001d017499	197640444	197641542	Acyl-acyl carrier protein thioesterase ATL3 chloroplastic	5
ortho-MQTL-YLD2	MQTL-YLD2	Os02g0659700		Similar to OSIGBa0143N19.8 protein. (Os02t0659700-00)	2	Zm00001d017500	197645886	197646921	Acyl-acyl carrier protein thioesterase ATL3 chloroplastic	5
ortho-MQTL-YLD2	MQTL-YLD2	Os02g0660800		Similar to OSIGBa0143N19.7 protein. (Os02t0660800-00)	2	Zm00001d017500	197645886	197646921	Acyl-acyl carrier protein thioesterase ATL3 chloroplastic	5
ortho-MQTL-YLD2	MQTL-YLD2	Os02g0661000		Similar to peroxisomal biogenesis factor 19. (Os02t0661000-00)	2	Zm00001d017501	197647531	197655122	Peroxisome biogenesis protein 19-1	5
ortho-MQTL-YLD2	MQTL-YLD2	Os02g0661100	OsTPP1, OsTPS	Similar to Trehalose-6-phosphate phosphatase. (Os02t0661100-01);Similar to Trehalose-phosphate phosphatase. (Os02t0661100-02)	2	Zm00001d017502	197722483	197728745	trehalose-6-phosphate phosphatase6	5
ortho-MQTL-YLD2	MQTL-YLD2	Os02g0661300		Conserved hypothetical protein. (Os02t0661300-01)	2	Zm00001d017503	197730625	197735534	Protein INAPERTURATE POLLEN1	5
ortho-MQTL-YLD2	MQTL-YLD2	Os02g0661600		Conserved hypothetical protein. (Os02t0661600-00)	2	Zm00001d017504	197789156	197790037	zinc finger (C2H2 type) family protein	5
ortho-MQTL-YLD2	MQTL-YLD2	Os02g0662000	RCc3, OsHyPRP01, HyP/GRP01, OsHyPRP1, HyP/GRP1, OsRcc3	RCc3 protein. (Os02t0662000-01)	2	Zm00001d017508	197911900	197912280	Cortical cell-delineating protein	5
ortho-MQTL-YLD2	MQTL-YLD2	Os02g0662100	OsHyPRP02, HyP/GRP02, OsHyPRP2, HyP/GRP2	Similar to Tfm5 protein. (Os02t0662100-01)	2	Zm00001d017510	197996036	197996422	Cortical cell-delineating protein	5
ortho-MQTL-YLD2	MQTL-YLD2	Os02g0662200		YbaK/aminoacyl-tRNA synthetase associated region domain containing protein. (Os02t0662200-01)	2	Zm00001d017512	198082033	198085866	YbaK/aminoacyl-tRNA synthetase-associated domain	5
ortho-MQTL-YLD2	MQTL-YLD2	Os02g0662700	OsSCL1, SCL1, OsHAM1, HAM1, OsSCL6-Iib	Similar to Scl1 protein (Fragment). (Os02t0662700-01);Similar to Scl1 protein (Fragment). (Os02t0662700-02)	2	Zm00001d017513	198244236	198246356	Scarecrow-like protein 6	5
ortho-MQTL-YLD2	MQTL-YLD2	Os02g0663100	OsHAM2, HAM2, OsSCL6-Iia	GRAS transcription factor domain containing protein. (Os02t0663100-01)	2	Zm00001d017513	198244236	198246356	Scarecrow-like protein 6	5
ortho-MQTL-YLD2	MQTL-YLD2	Os02g0663300	OsWD40-48, OsSTA70	BEACH domain domain containing protein. (Os02t0663300-00)	2	Zm00001d017514	198262429	198288552	BEACH domain-containing protein C2	5
ortho-MQTL-YLD2	MQTL-YLD2	Os02g0663800	OsADF1	Similar to Actin-depolymerizing factor (ADF). (Os02t0663800-01)	2	Zm00001d017516	198490145	198492974	Actin-depolymerizing factor	5
ortho-MQTL-YLD2	MQTL-YLD2	Os02g0664700		Conserved hypothetical protein. (Os02t0664700-01);Similar to cDNA clone:J013020D20, full insert sequence. (Os02t0664700-02)	2	Zm00001d017523	198637922	198642027		5
ortho-MQTL-YLD2	MQTL-YLD2	Os02g0665300	OsSP1, OsSub20, SUB20	Peptidase S8, subtilisin-related domain containing protein. (Os02t0665300-01);Peptidase S8, subtilisin-related domain containing protein. (Os02t0665300-02)	2	Zm00001d017524	198700069	198702420	Subtilisin-like protease SBT1.9	5
ortho-MQTL-YLD2	MQTL-YLD2	Os02g0666300	OsSP1, OsSub20, SUB20	Peptidase S8, subtilisin-related domain containing protein. (Os02t0665300-01);Peptidase S8, subtilisin-related domain containing protein. (Os02t0665300-02)	2	Zm00001d017525	198706889	198720905	Mitogen-activated protein kinase kinase kinase YODA	5
ortho-MQTL-YLD2	MQTL-YLD2	Os02g0666200	OsPIP1a, OsPIP1;1, PIP1a, RWC-1, PIP1-1, RWC1, OsPIP1-1, PIP1;1, PIP1-5	Aquaporin. (Os02t0666200-01);Aquaporin. (Os02t0666200-02)	2	Zm00001d017526	198707054	198710453	Aquaporin PIP1-2	5
ortho-MQTL-YLD2	MQTL-YLD2	Os02g0666500		Similar to Cytochrome P450. (Os02t0666500-01)	2	Zm00001d017528	198865922	198867526	Cytochrome P450 CYP86A35	5
ortho-MQTL-YLD2	MQTL-YLD2	Os02g0666600		Harpin-induced 1 domain containing protein. (Os02t0666600-01)	2	Zm00001d017530	198876950	198877534	Late embryogenesis abundant (LEA) hydroxyproline-rich glycoprotein family	5
ortho-MQTL-YLD2	MQTL-YLD2	Os02g0666700		Permease for cytosine/purines, uracil, thiamine, allantoin family protein. (Os02t0666700-01)	2	Zm00001d017531	198880654	198882279	Purine-uracil permease NCS1	5
ortho-MQTL-YLD2	MQTL-YLD2	Os02g0666900		Zinc finger, RING-type domain containing protein. (Os02t0666900-00)	2	Zm00001d017532	198922115	198922576	RING-H2 finger protein ATL5J	5
ortho-MQTL-YLD2	MQTL-YLD2	Os02g0667100		Conserved hypothetical protein. (Os02t0667100-00)	2	Zm00001d017534	198936195	198936590		5
ortho-MQTL-YLD2	MQTL-YLD2	Os02g0667300		Alcohol dehydrogenase superfamily, zinc-containing protein. (Os02t0667300-01)	2	Zm00001d017535	198941356	198941736		5
ortho-MQTL-YLD2	MQTL-YLD2	Os02g0667500		Similar to tetracycline transporter protein. (Os02t0667500-01);Hypothetical conserved gene. (Os02t0667500-02)	2	Zm00001d017536	198948566	198952033	Major facilitator superfamily protein	5
ortho-MQTL-YLD2	MQTL-YLD2	Os02g0667600		Similar to cDNA clone:002-146-F05, full insert sequence. (Os02t0667600-01);Hypothetical conserved gene. (Os02t0667600-02);Harpin-induced 1 domain containing protein. (Os02t0667600-03)	2	Zm00001d017537	198956550	198960993		5
ortho-MQTL-YLD2	MQTL-YLD2	Os02g0668000		Membrane protein, At2g17000, predicted domain containing protein. (Os02t0668000-01);Hypothetical protein. (Os02t0668000-02)	2	Zm00001d017539	199057191	199061399	Mechanosensitive ion channel protein 6	5
ortho-MQTL-YLD2	MQTL-YLD2	Os02g0668100	OsGGPPS2, OsGRP	Similar to Geranylgeranyl-diphosphate synthase. (Os02t0668100-01);Similar to Geranylgeranyl-diphosphate synthase. (Os02t0668100-02);Similar to Geranylgeranyl-diphosphate synthase. (Os02t0668100-03);Similar to predicted protein. (Os02t0668100-04)	2	Zm00001d017540	199061996	199063027	geranylgeranyl pyrophosphate synthase4	5
ortho-MQTL-YLD2	MQTL-YLD2	Os02g0668400		tRNA pseudouridine synthase family protein. (Os02t0668400-00)	2	Zm00001d017544	199136710	199142020	Pseudouridine synthase family protein	5
ortho-MQTL-YLD2	MQTL-YLD2	Os02g0668500		Cellular retinaldehyde-binding/triple function, C-terminal domain containing protein. (Os02t0668500-01);Similar to cellular retinaldehyde-binding/triple function, C-terminal. (Os02t0668500-02)	2	Zm00001d017545	199141404	199144529	SEC14 cytosolic factor family protein / phosphoglyceride transfer family protein	5
ortho-MQTL-YLD2	MQTL-YLD2	Os02g0669100	LIP9, OsLIP9, lip9, DHN1, DIP1, OsLEA23, OsDhn1, COR410, OsLEA23/DIP1, DIP1/OsLEA23	Dehydrin family protein. (Os02t0669100-01)	2	Zm00001d017547	199270955	199272496	Dehydrin COR410	5
ortho-MQTL-YLD2	MQTL-YLD2	Os02g0669900		Similar to H0211B05.8 protein. (Os02t0669900-01)	2	Zm00001d017553	199392112	199396013	BZIP transcription factor	5
ortho-MQTL-YLD2	MQTL-YLD2	Os02g0670900	OsANT3	Similar to amino acid transport protein. (Os02t0670900-02);Similar to amino acid transport protein. (Os02t0670900-05)	2	Zm00001d017557	199518262	199519560	Amino acid transporter ANTL2	5
ortho-MQTL-YLD2	MQTL-YLD2	Os02g0671200	Os_F0676	Protein of unknown function DUF295 domain containing protein. (Os02t0671200-01)	2	Zm00001d017558	199523068	199524126		5
ortho-MQTL-YLD2	MQTL-YLD2	Os02g0671300	OsbHLH076	Basic helix-loop-helix dimerisation region bHLH domain containing protein. (Os02t0671300-01)	2	Zm00001d017559	199535385	199538423	basic helix-loop-helix (bHLH) DNA-binding superfamily protein	5
ortho-MQTL-YLD2	MQTL-YLD2	Os02g0672100	OsIDD4, IDD4, SID1	C2H2-type zinc finger transcription factor, Promotion of flowering (Os02t0672100-01)	2	Zm00001d017560	199613954	199621606	indeterminate domain p10	5
ortho-MQTL-YLD2	MQTL-YLD2	Os02g0672400		Sugar transporter, conserved site domain containing protein. (Os02t0672400-01);Sugar transporter, conserved site domain containing protein. (Os02t0672400-02)	2	Zm00001d017564	199688648	199695375		5
ortho-MQTL-YLD2	MQTL-YLD2	Os02g0673100	OsALMT7	Similar to ALMT3. (Os02t0673100-01);Similar to ALMT3. (Os02t0673100-02)	2	Zm00001d017571	199954355	199956369	Aluminum-activated malate transporter 10	5
ortho-MQTL-YLD2	MQTL-YLD2	Os02g0673500		Basic helix-loop-helix dimerisation region bHLH domain containing protein. (Os02t0673500-01)	2	Zm00001d017573	200047657	200053076	Transcription factor bHLH157	5
ortho-MQTL-YLD2	MQTL-YLD2	Os02g0673600		ORMDL family protein. (Os02t0673600-01)	2	Zm00001d017574	200131675	200141300	ORMDL family protein	5
ortho-MQTL-YLD2	MQTL-YLD2	Os02g0673700	OsDof2, OsDof9, Dof9, OsDof-9	Similar to OSIGBa0103M18.3 protein. (Os02t0673700-01);Similar to OSIGBa0103M18.3 protein. (Os02t0673700-02)	2	Zm00001d017575	200157732	200159935	Dof zinc finger protein DOF2.5	5
ortho-MQTL-YLD2	MQTL-YLD2	Os02g0675400		Similar to OSIGBa0111L12.2 protein. (Os02t0675400-00)	2	Zm00001d017582	200612130	200616453	cytochrome P450 family 87 subfamily A polypeptide 2	5
ortho-MQTL-YLD2	MQTL-YLD2	Os02g0676000		Membrane bound O-acyl transferase, MBOAT family protein. (Os02t0676000-01);Similar to predicted protein. (Os02t0676000-02)	2	Zm00001d017584	200700839	200710960	Lysophospholipid acyltransferase 1	5
ortho-MQTL-YLD2	MQTL-YLD2	Os02g0676400		Multi antimicrobial extrusion protein MatE family protein. (Os02t0676400-00)	2	Zm00001d017590	200820486	200822192	Protein DETOXIFICATION 49	5
ortho-MQTL-YLD3	MQTL-YLD3	Os03g0726700	TAC3	Control of tiller angle (Os03t0726700-01)	3	Zm00001d033857	276045738	276047507	EPIDERMAL PATTERNING FACTOR-like protein 2	1
ortho-MQTL-YLD3	MQTL-YLD3	Os03g0727000	OSKN1, Oskn1, OsKN1, OSH1/Oskn1, HB75	Similar to Homeobox protein. (Os03t0727000-01);Knotted1-like homeobox protein, Shoot apical meristem maintenance, Embryogenesis (Os03t0727000-02)	3	Zm00001d033859	276073335	276081242	Homeotic protein knotted-1	1
ortho-MQTL-YLD3	MQTL-YLD3	Os03g0727100		Conserved hypothetical protein. (Os03t0727100-01)	3	Zm00001d033860	276301178	276304181		1
ortho-MQTL-YLD3	MQTL-YLD3	Os03g0727200	OsH3, H3, HOS13	Similar to HOS13 protein (Fragment). (Os03t0727200-00)	3	Zm00001d033861	276344334	276366296	Knotted 1-type homeobox protein 3	1
ortho-MQTL-YLD3	MQTL-YLD3	Os03g0727600	ACC1*, OsACS1, Os-ACS1, ACC1	ACC synthase, Ethylene biosynthesis (Os03t0727600-01)	3	Zm00001d033862	276519506	276521984	1-aminocyclopropane-1-carboxylate synthase6	1
ortho-MQTL-YLD3	MQTL-YLD3	Os03g0727800	OsFbox172, Os_F0303	Cyclin-like F-box domain containing protein. (Os03t0727800-01)	3	Zm00001d033863	276669046	276670464		1
ortho-MQTL-YLD3	MQTL-YLD3	Os03g0727900		GTP1/OBG domain containing protein. (Os03t0727900-01)	3	Zm00001d033866	276738050	276755133	GTP-binding protein chloroplastic	1
ortho-MQTL-YLD3	MQTL-YLD3	Os03g0728200		Pentatricopeptide repeat domain containing protein. (Os03t0728200-00)	3	Zm00001d033869	276803098	276804885	empty pericarp4	1
ortho-MQTL-YLD3	MQTL-YLD3	Os03g0728900	OsbHLH084	Helix-loop-helix DNA-binding domain containing protein. (Os03t0728900-00)	3	Zm00001d033870	276811932	276815539	Transcription factor bHLH62	1
ortho-MQTL-YLD3	MQTL-YLD3	Os03g0729000	OsEGY3	Similar to Peptidase, M50 family. (Os03t0729000-01)	3	Zm00001d033872	276987081	276989761	Peptidase%2C M50 family	1
ortho-MQTL-YLD3	MQTL-YLD3	Os03g0729100		Protein of unknown function DUF3054 domain containing protein. (Os03t0729100-01)	3	Zm00001d033873	277023034	277026661		1
ortho-MQTL-YLD3	MQTL-YLD3	Os03g0729300		Thioredoxin-like fold domain containing protein. (Os03t0729300-01)	3	Zm00001d033874	277052957	277060142	Thioredoxin superfamily protein	1
ortho-MQTL-YLD3	MQTL-YLD3	Os03g0729500	OsGRF6	Transcription factor, Floral organ development (Os03t0729500-01)	3	Zm00001d033876	277130907	277134992	Growth-regulating factor 2	1
ortho-MQTL-YLD3	MQTL-YLD3	Os03g0729600		Conserved hypothetical protein. (Os03t0729600-01)	3	Zm00001d033877	277201501	277202268		1
ortho-MQTL-YLD3	MQTL-YLD3	Os03g0729800	OsSTA113	Hypothetical conserved gene. (Os03t0729800-00)	3	Zm00001d033878	277214464	277217303	ACT domain-containing protein ACR1	1
ortho-MQTL-YLD3	MQTL-YLD3	Os03g0729900		BSD domain containing protein. (Os03t0729900-01)	3	Zm00001d033879	277217624	277224681	BSD domain containing protein	1
ortho-MQTL-YLD3	MQTL-YLD3	Os03g0730200		Hypothetical conserved gene. (Os03t0730200-00)	3	Zm00001d033883	277354273	277354749		1
ortho-MQTL-YLD3	MQTL-YLD3	Os03g0728500		Forkhead-associated domain containing protein. (Os03t0728500-01)	3	Zm00001d033884	277357877	277359445	SMAD/FHA domain-containing protein	1
ortho-MQTL-YLD3	MQTL-YLD3	Os03g0730800	OsECA2, OsER3ATP3	Calcium-transporting ATPase 3, endoplasmic reticulum-type (EC 3.6.3.8). (Os03t0730800-01)	3	Zm00001d033886	277447305	277479291	calcium pump4	1
ortho-MQTL-YLD3	MQTL-YLD3	Os03g0731050		Similar to OSIGBa0138E08-OSIGBa0161L23.2 protein. (Os03t0731050-00)	3	Zm00001d033890	277601212	277604035	Core-2/I-branching beta-16-N-acetylglucosaminyltransferase family protein	1
ortho-MQTL-YLD3	MQTL-YLD3	Os03g0731050		Similar to OSIGBa0138E08-OSIGBa0161L23.2 protein. (Os03t0731050-00)	3	Zm00001d033891	277636846	277639269	Core-2/I-branching beta-16-N-acetylglucosaminyltransferase family protein	1
ortho-MQTL-YLD3	MQTL-YLD3	Os03g0731050		Similar to OSIGBa0138E08-OSIGBa0161L23.2 protein. (Os03t0731050-00)	3	Zm00001d033892	277641447	277644180	Core-2/I-branching beta-16-N-acetylglucosaminyltransferase family protein	1
ortho-MQTL-YLD3	MQTL-YLD3	Os03g0731100		Photosystem I reaction centre subunit N family protein. (Os03t0731100-01)	3	Zm00001d033893	277646079	277647046		1
ortho-MQTL-YLD3	MQTL-YLD3	Os03g0731500		Similar to Major surface glycoprotein-like. (Os03t0731500-01);Similar to Major surface glycoprotein-like. (Os03t0731500-02)	3	Zm00001d033895	277649984	277660006	metalloendopeptidases;zinc ion binding	1
ortho-MQTL-YLD3	MQTL-YLD3	Os03g0731900	OsHDR	Similar to Isopentenyl/dimethylallyl diphosphate synthase (Fragment). (Os03t0731900-01)	3	Zm00001d033896	277726512	277729830	lemon white1	1
ortho-MQTL-YLD3	MQTL-YLD3	Os03g0733000		Conserved hypothetical protein. (Os03t0733000-01)	3	Zm00001d033897	277823164	277827165	Expressed protein; protein	1
ortho-MQTL-YLD3	MQTL-YLD3	Os03g0732100		Similar to Homeodomain protein JUBEL1. (Os03t0732100-01)	3	Zm00001d033898	277881879	277892452	BEL1-like homeodomain protein 4	1
ortho-MQTL-YLD3	MQTL-YLD3	Os03g0733000		Conserved hypothetical protein. (Os03t0733000-01)	3	Zm00001d033899	278051515	278051762	Expressed protein; protein	1
ortho-MQTL-YLD3	MQTL-YLD3	Os03g0733600	OsGIF3, MKB3	SSXT family protein. (Os03t0733600-01)	3	Zm00001d033905	278134999	278138569	growth-regulating-factor-inteacting factor1	1
ortho-MQTL-YLD3	MQTL-YLD3	Os03g0733800	ERO1, Ero1, OsEro1	Endoplasmic reticulum oxidoreductin 1 family protein. (Os03t0733800-00)	3	Zm00001d033906	278181341	278185821	Endoplasmic oxidoreductin-1	1
ortho-MQTL-YLD3	MQTL-YLD3	Os03g0734200		Conserved hypothetical protein. (Os03t0734200-01)	3	Zm00001d033909	278287593	278288252	Expressed protein; protein	1
ortho-MQTL-YLD3	MQTL-YLD3	Os03g0735000	OsAGPL1, OsAPL1, APL1, OsAGPL3, AGPL3	Similar to Glucose-1-phosphate adenylyltransferase large subunit 2 (EC 2.7.7.27) (ADP-glucose synthase) (ADP-glucose pyrophosphorylase) (AGPASE S) (Alpha-D-glucose-1-phosphate adenyl transferase) (BLPL) (Fragment). (Os03t0735000-01);Similar to Glucose-1-phosphate adenylyltransferase. (Os03t0735000-02)	3	Zm00001d033910	278289784	278294463	ADP glucose pyrophosphorylase large subunit leaf1	1
ortho-MQTL-YLD3	MQTL-YLD3	Os03g0735100	OsWD40-87	Quinoprotein amine dehydrogenase, beta chain-like domain containing protein. (Os03t0735100-01)	3	Zm00001d033912	278373877	278379364	Transducin family protein / WD-40 repeat family protein	1
ortho-MQTL-YLD3	MQTL-YLD3	Os03g0735300		Alba, DNA/RNA-binding protein family protein. (Os03t0735300-01);Hypothetical conserved gene. (Os03t0735300-02)	3	Zm00001d033913	278405119	278408427	Alba DNA/RNA-binding protein	1
ortho-MQTL-YLD3	MQTL-YLD3	Os03g0735900		Phospholipid/glycerol acyltransferase domain containing protein. (Os03t0735900-00)	3	Zm00001d033915	278510725	278512383	Glycerol-3-phosphate acyltransferase 5	1
ortho-MQTL-YLD3	MQTL-YLD3	Os03g0736200		Pentatricopeptide repeat domain containing protein. (Os03t0736200-00)	3	Zm00001d033916	278527183	278528710	Pentatricopeptide repeat-containing protein	1
ortho-MQTL-YLD3	MQTL-YLD3	Os03g0736300	OsGH9A3	Similar to CEL6=CELLULASE 6 (Fragment). (Os03t0736300-01);Similar to Endoglucanase 10. (Os03t0736300-02)	3	Zm00001d033917	278529542	278532916	Endo-1%2C4-beta-glucanase Cel1	1
ortho-MQTL-YLD3	MQTL-YLD3	Os03g0736500	KN, OsKNOLLE	Syntaxin-related protein KNOLLE (Syntaxin 111) (AtSYP111). (Os03t0736500-01)	3	Zm00001d033919	278614529	278615470	Syntaxin-related protein KNOLLE	1
ortho-MQTL-YLD3	MQTL-YLD3	Os03g0736900		Similar to Sorghum bicolor protein targeted either to mitochondria or chloroplast proteins T50848. (Os03t0736900-01)	3	Zm00001d033924	278688075	278688791		1
ortho-MQTL-YLD3	MQTL-YLD3	Os03g0737000	OsCBSX4, OsCBSX4a, OsCBSX4b, OsCBSX4c, OsCBSX4d, OsCBSX4e, OsCBSX4f	Cystathionine beta-synthase, core domain containing protein. (Os03t0737000-01);Hypothetical gene. (Os03t0737000-02);Similar to CBS domain containing protein, expressed. (Os03t0737000-03)	3	Zm00001d033925	278704407	278706905	cystathionine beta synthase domain protein1	1
ortho-MQTL-YLD3	MQTL-YLD3	Os03g0737600	Os;cycH;1, Orasa;CycH1;1, cycH1, CYCH1	Cyclin H-1. (Os03t0737600-01)	3	Zm00001d033928	278731364	278737406	Cyclin-H1-1	1
ortho-MQTL-YLD3	MQTL-YLD3	Os03g0737701	OsMIK, LPA	Myo-inositol kinase, Phytic acid (PA) biosynthesis (Os03t0737701-01)	3	Zm00001d033929	278737384	278740927	pfkB-like carbohydrate kinase family protein	1
ortho-MQTL-YLD3	MQTL-YLD3	Os03g0737800		Vps51/Vps67 domain containing protein. (Os03t0737800-01)	3	Zm00001d033930	278799246	278801153	Vps51/Vps67 family (components of vesicular transport) protein	1
ortho-MQTL-YLD3	MQTL-YLD3	Os03g0737900		Similar to predicted protein. (Os03t0737900-01)	3	Zm00001d033932	278898437	278901893		1
ortho-MQTL-YLD3	MQTL-YLD3	Os03g0738000	OsWD40-88	WD40 repeat-like domain containing protein. (Os03t0738000-01)	3	Zm00001d033933	278902031	278907452	Transducin/WD40 repeat-like superfamily protein	1
ortho-MQTL-YLD3	MQTL-YLD3	Os03g0738900		NPH3 domain containing protein. (Os03t0738900-00)	3	Zm00001d033941	279275948	279278883	BTB/POZ domain-containing protein	1
ortho-MQTL-YLD3	MQTL-YLD3	Os03g0740200		Conserved hypothetical protein. (Os03t0740200-00)	3	Zm00001d033943	279336319	279336819		1
ortho-MQTL-YLD4	MQTL-YLD4	Os04g0580800	OsRFPH2-6	Zinc finger, RING/FYVE/PHD-type domain containing protein. (Os04t0580800-01)	4	Zm00001d026002	135815743	135816228	Putative RING zinc finger domain superfamily protein	10
ortho-MQTL-YLD4	MQTL-YLD4	Os04g0581400	RAVL1	B3 DNA binding domain containing protein, Brassinosteroid homeostasis (Os04t0581400-01)	4	Zm00001d026005	135849250	135850464	B3 domain-containing transcription factor NGA2	10
ortho-MQTL-YLD4	MQTL-YLD4	Os04g0582700		Conserved hypothetical protein. (Os04t0582700-00)	4	Zm00001d026010	135896388	135908452	P-loop containing nucleoside triphosphate hydrolases superfamily protein	10
ortho-MQTL-YLD4	MQTL-YLD4	Os04g0583200		Conserved hypothetical protein. (Os04t0583200-01)	4	Zm00001d026012	135966636	135967690	OSJNBa0088A01.13 protein; protein	10
ortho-MQTL-YLD4	MQTL-YLD4	Os04g0583500	OsEXPA10, OsEXP10, osaEXPa1.28	Expansin, Al-inducible expansin, Root cell elongation (Os04t0583500-01);Similar to Expansin-A10. (Os04t0583500-02)	4	Zm00001d026014	136038819	136049423	Expansin-A13	10
ortho-MQTL-YLD4	MQTL-YLD4	Os04g0583900	LHY, LHY-like_chr.4, OsMYB511	Similar to LHY protein. (Os04t0583900-01)	4	Zm00001d026017	136073204	136075724	Protein REVEILLE 1	10
ortho-MQTL-YLD4	MQTL-YLD4	Os04g0584600	OsCDPK13, OsCPK13, OsCDPK7, OsCPK13-1, OsCPK13-2	Similar to Calcium dependent protein kinase. (Os04t0584600-01);Similar to Calcium-dependent protein kinase. (Os04t0584600-02);Similar to cDNA clone:001-041-E12, full insert sequence. (Os04t0584600-03)	4	Zm00001d026018	136174872	136179753	calcium dependent protein kinase4	10
ortho-MQTL-YLD4	MQTL-YLD4	Os04g0584900		Conserved hypothetical protein. (Os04t0584900-01);Hypothetical conserved gene. (Os04t0584900-02)	4	Zm00001d026020	136228251	136231070	Protein MULTIPLE CHLOROPLAST DIVISION SITE 1	10
ortho-MQTL-YLD4	MQTL-YLD4	Os04g0585000		Similar to RING-H2 finger protein ATL1R. (Os04t0585000-01)	4	Zm00001d026021	136246172	136246774	Putative RING zinc finger domain superfamily protein	10
ortho-MQTL-YLD4	MQTL-YLD4	Os04g0585300		Similar to H0307D04.2 protein. (Os04t0585300-01)	4	Zm00001d026022	136253289	136260329	Nucleolar complex protein 4	10
ortho-MQTL-YLD4	MQTL-YLD4	Os04g0585600		Similar to H0307D04.4 protein. (Os04t0585600-01)	4	Zm00001d026025	136295659	136298978		10
ortho-MQTL-YLD4	MQTL-YLD4	Os04g0585700		Protein of unknown function DUF581 family protein. (Os04t0585700-01)	4	Zm00001d026026	136307170	136309172		10
ortho-MQTL-YLD4	MQTL-YLD4	Os04g0586200		Similar to H0307D04.13 protein. (Os04t0586200-01)	4	Zm00001d026029	136369632	136369946	OSJNBa0013K16.16 protein; protein	10
ortho-MQTL-YLD4	MQTL-YLD4	Os04g0586700		Zinc finger, RING/FYVE/PHD-type domain containing protein. (Os04t0586700-01)	4	Zm00001d026032	136409385	136410503	Putative RING zinc finger domain superfamily protein	10
ortho-MQTL-YLD4	MQTL-YLD4	Os04g0590200		Protein of unknown function DUF296 domain containing protein. (Os04t0590200-01)	4	Zm00001d026035	136503442	136504374	AT-hook motif nuclear-localized protein 21	10
ortho-MQTL-YLD4	MQTL-YLD4	Os04g0589900	OsAHP1	Protein of unknown function DUF296 domain containing protein. (Os04t0589900-01);Similar to AT-hook protein 1. (Os04t0589900-02);Protein of unknown function DUF296 domain containing protein. (Os04t0589900-03)	4	Zm00001d026036	136545479	136549919	AT-hook motif nuclear-localized protein 13	10
ortho-MQTL-YLD4	MQTL-YLD4	Os04g0589800	OsLEA1	Late embryogenesis abundant (LEA) group 1 family protein. (Os04t0589800-01)	4	Zm00001d026037	136624597	136624935	Seed maturation protein	10
ortho-MQTL-YLD4	MQTL-YLD4	Os04g0589700	OsPUB35	Zinc finger, RING/FYVE/PHD-type domain containing protein. (Os04t0589700-01)	4	Zm00001d026040	136648713	136650056	E3 ubiquitin-protein ligase PUB23	10
ortho-MQTL-YLD4	MQTL-YLD4	Os04g0588700	OsABCC7, OsMRP7	ABC transporter-like domain containing protein. (Os04t0588700-01)	4	Zm00001d026041	136741604	136765374	ABC transporter C family member 9	10
ortho-MQTL-YLD4	MQTL-YLD4	Os04g0591100		Protein of unknown function DUF597 family protein. (Os04t0591100-01)	4	Zm00001d026047	136891564	136893726	PLATZ transcription factor family protein	10
ortho-MQTL-YLD4	MQTL-YLD4	Os04g0580300		GRAS transcription factor domain containing protein. (Os04t0580300-01)	4	Zm00001d026050	137005720	137007591		10
ortho-MQTL-YLD4	MQTL-YLD4	Os04g0579700		Similar to Predicted protein. (Os04t0579700-01)	4	Zm00001d026051	137105334	137107748	BTB/POZ domain-containing protein	10
ortho-MQTL-YLD4	MQTL-YLD4	Os04g0579200		Zinc finger, RING/FYVE/PHD-type domain containing protein. (Os04t0579200-01)	4	Zm00001d026053	137213193	137213756	Putative RING zinc finger domain superfamily protein	10
ortho-MQTL-YLD4	MQTL-YLD4	Os04g0578800		Protein of unknown function DUF604 family protein. (Os04t0578800-01);Protein of unknown function DUF604 family protein. (Os04t0578800-02)	4	Zm00001d026055	137223044	137225822	Putative DUF604-domain containing/glycosyltransferase-related family protein	10
ortho-MQTL-YLD4	MQTL-YLD4	Os04g0578400	OsBCH2, OsHYD1	Similar to Beta-ring hydroxylase (Fragment). (Os04t0578400-01)	4	Zm00001d026056	137257366	137260572	hydroxylase3	10
ortho-MQTL-YLD4	MQTL-YLD4	Os04g0594400		Aldo/keto reductase domain containing protein. (Os04t0594400-01)	4	Zm00001d026150	139811494	139812959	Binding partner of ACD11 1	10
ortho-MQTL-YLD4	MQTL-YLD4	Os04g0592400		t-snare domain containing protein. (Os04t0592400-01);Hypothetical conserved gene. (Os04t0592400-02)	4	Zm00001d026193	140677876	140680877	Putative WEB family protein chloroplastic	10
ortho-MQTL-YLD4	MQTL-YLD4	Os04g0592600		Similar to OSIGBa0142I02-OSIGBa0101B20.17 protein. (Os04t0592600-01)	4	Zm00001d026194	140686240	140689007	SNARE associated Golgi protein family	10
ortho-MQTL-YLD4	MQTL-YLD4	Os04g0592700	OsWD40-108	WD40 repeat-like domain containing protein. (Os04t0592700-01)	4	Zm00001d026195	140696583	140704624	Transducin family protein / WD-40 repeat family protein	10
ortho-MQTL-YLD4	MQTL-YLD4	Os04g0593200		Myb transcription factor domain containing protein. (Os04t0593200-01)	4	Zm00001d026197	140757698	140759098	MYB transcription factor9	10
ortho-MQTL-YLD4	MQTL-YLD4	Os04g0593500		Similar to OSIGBa0142I02-OSIGBa0101B20.21 protein. (Os04t0593500-00)	4	Zm00001d026200	140835506	140836343	S-norcoclaurine synthase	10
ortho-MQTL-YLD4	MQTL-YLD4	Os04g0594100	OsMYB58/63	MYB transcription factor, Regulation of cellulose biosynthesis during secondary cell wall formation (Os04t0594100-01)	4	Zm00001d026203	140869750	140871173	Putative MYB DNA-binding domain superfamily protein	10
ortho-MQTL-YLD4	MQTL-YLD4	Os04g0594100	OsMYB58/63	MYB transcription factor, Regulation of cellulose biosynthesis during secondary cell wall formation (Os04t0594100-01)	4	Zm00001d026204	140872548	140874240	Putative MYB DNA-binding domain superfamily protein	10
ortho-MQTL-YLD4	MQTL-YLD4	Os04g0594400		Aldo/keto reductase domain containing protein. (Os04t0594400-01)	4	Zm00001d026206	140895681	140899119	Putative RNA recognition motif containing family protein	10
ortho-MQTL-YLD4	MQTL-YLD4	Os04g0594800	OsOPT6	Similar to OSIGBa0142I02-OSIGBa0101B20.31 protein. (Os04t0594800-01)	4	Zm00001d026207	140946552	140949521	Oligopeptide transporter 4	10
ortho-MQTL-YLD4	MQTL-YLD4	Os04g0596300		Protein of unknown function DUF760 family protein. (Os04t0596300-01);Similar to predicted protein. (Os04t0596300-02)	4	Zm00001d026211	140995440	141000793	UV-B-induced protein chloroplastic	10
ortho-MQTL-YLD4	MQTL-YLD4	Os04g0596400		Similar to UPF0195 protein CG30152. (Os04t0596400-01)	4	Zm00001d026212	141035340	141038053	Protein AE7	10
ortho-MQTL-YLD4	MQTL-YLD4	Os04g0596500		Non-protein coding transcript. (Os04t0596500-01);Translation elongation factor EFTu/EF1A, C-terminal domain containing protein. (Os04t0596500-02)	4	Zm00001d026213	141041899	141053154	Translation elongation factor EF1A/initiation factor IF2gamma family protein	10
ortho-MQTL-YLD4	MQTL-YLD4	Os04g0597000		Similar to Secretory carrier membrane protein. (Os04t0597000-01);Similar to Secretory carrier membrane protein. (Os04t0597000-02)	4	Zm00001d026214	141182614	141188938	Secretory carrier-associated membrane protein 4	10
ortho-MQTL-YLD4	MQTL-YLD4	Os04g0597300	OsWRKY37	Similar to WERKY protein (Fragment). (Os04t0597300-01)	4	Zm00001d026218	141366825	141369972	Putative WRKY DNA-binding domain superfamily protein	10
ortho-MQTL-YLD4	MQTL-YLD4	Os04g0597501		Similar to OSJNba0093F12.10 protein. (Os04t0597501-00)	4	Zm00001d026220	141431446	141432345		10
ortho-MQTL-YLD4	MQTL-YLD4	Os04g0597600	OsPTR5	TGF-beta receptor, type I/II extracellular region family protein. (Os04t0597600-01)	4	Zm00001d026221	141436801	141438999	Protein NRT1/ PTR FAMILY 8.3	10
ortho-MQTL-YLD4	MQTL-YLD4	Os04g0597800	OsPTR6, OsNRT1;2, PTR6|OsNPF7.3	TGF-beta receptor, type I/II extracellular region family protein. (Os04t0597800-01)	4	Zm00001d026221	141436801	141438999	Protein NRT1/ PTR FAMILY 8.3	10
ortho-MQTL-YLD4	MQTL-YLD4	Os04g0598000	OsPTR6, OsNRT1;2, PTR6|OsNPF7.3	TGF-beta receptor, type I/II extracellular region family protein. (Os04t0597800-01)	4	Zm00001d026223	141450912	141452580	Hydrogen peroxide-induced 1	10
ortho-MQTL-YLD4	MQTL-YLD4	Os04g0598300	RFL, OSL, FL, APO2, APO2/RFL, SSC, SSC/RFL/APO2	Probable transcription factor, Control of inflorescence, Flower development (Os04t0598300-01)	4	Zm00001d026231	141561862	141564767	Zea floricaula/leafy1	10
ortho-MQTL-YLD4	MQTL-YLD4	Os04g0599400		Scramblase family protein. (Os04t0599400-01)	4	Zm00001d026235	141655206	141657151	scramblase-related	10
ortho-MQTL-YLD4	MQTL-YLD4	Os04g0600500	OsBRXL3	Disease resistance/zinc finger/chromosome condensation-like region domain containing protein. (Os04t0600500-01)	4	Zm00001d026237	141669523	141675761	Protein BREVIS RADIX	10
ortho-MQTL-YLD4	MQTL-YLD4	Os04g0600800	COLD1	Regulator of G-protein signaling, Chilling tolerance (Os04t0600800-01)	4	Zm00001d026239	141705335	141710281	GPCR-type G protein 2	10
ortho-MQTL-YLD4	MQTL-YLD4	Os04g0600900	OsGRF3	Similar to B0403H10-OSIGBa0105A11.9 protein. (Os04t0600900-01);Transcriptional activator/repressor, Reguration of KNOX gene, Oskn2 (Regulator of meristem function) (Os04t0600900-02)	4	Zm00001d026240	141714589	141718409	Growth-regulating factor	10
ortho-MQTL-YLD4	MQTL-YLD4	Os04g0601500		Similar to B0403H10-OSIGBa0105A11.11 protein. (Os04t0601500-00)	4	Zm00001d026241	141726352	141728004	EF hand family protein	10
ortho-MQTL-YLD4	MQTL-YLD4	Os04g0601800	WSP1	Similar to Plastid protein. (Os04t0601800-01)	4	Zm00001d026243	141735511	141738663	Multiple organellar RNA editing factor 2 chloroplastic	10
ortho-MQTL-YLD4	MQTL-YLD4	Os04g0602000		Similar to B0403H10-OSIGBa0105A11.12 protein. (Os04t0602000-00)	4	Zm00001d026243	141735511	141738663	Multiple organellar RNA editing factor 2 chloroplastic	10
ortho-MQTL-YLD4	MQTL-YLD4	Os04g0602200		Bacterial extracellular solute-binding protein, family 1 protein. (Os04t0602200-01)	4	Zm00001d026244	141740263	141743415	putrescine-binding periplasmic protein-related	10
ortho-MQTL-YLD4	MQTL-YLD4	Os04g0602300		Similar to B0403H10-OSIGBa0105A11.17 protein. (Os04t0602300-01)	4	Zm00001d026245	141743929	141746414	Trihelix transcription factor GT-3b	10
ortho-MQTL-YLD4	MQTL-YLD4	Os04g0602800		Similar to Yarrowia lipolytica chromosome D of strain CLIB99 of Yarrowia lipolytica. (Os04t0602800-01);Similar to B0403H10-OSIGBa0105A11.22 protein. (Os04t0602800-02)	4	Zm00001d026246	141781998	141789379	yeast YAK1-related gene 1	10
ortho-MQTL-YLD4	MQTL-YLD4	Os04g0603200	OsRMT1, RMT1	Similar to C-terminal zinc-finger (Fragment). (Os04t0603200-01);Similar to OSIGBa0118P15.2 protein. (Os04t0603200-03)	4	Zm00001d026248	141805246	141808514	Putative RING zinc finger domain superfamily protein isoform 1%3B Putative RING zinc finger domain superfamily protein isoform 2	10
ortho-MQTL-YLD4	MQTL-YLD4	Os04g0604000	VLN4, OsVLN4, Os VLN4	Similar to Actin filament bundling protein P-115-ABP. (Os04t0604000-01);Similar to Actin filament bundling protein P-115-ABP. (Os04t0604000-02)	4	Zm00001d026249	141894651	141903608	Villin-4	10
ortho-MQTL-YLD4	MQTL-YLD4	Os04g0604300	OsXTH9, OsXET9, XTH1, OsXTH1	Similar to Xyloglucan endotransglucosylase/hydrolase protein 24 precursor (EC 2.4.1.207) (At-XTH24) (XTH-24) (Meristem protein 5) (MERI-5 protein) (MERI5 protein) (Endo-xyloglucan transferase) (Xyloglucan endo-1,4-beta-D-glucanase). (Os04t0604300-01)	4	Zm00001d026250	141994182	141995509	Probable xyloglucan endotransglucosylase/hydrolase protein 21	10
ortho-MQTL-YLD4	MQTL-YLD4	Os04g0604800	OsXTH7	Similar to OSIGBa0118P15.11 protein. (Os04t0604800-00)	4	Zm00001d026251	142016433	142018131	Probable xyloglucan endotransglucosylase/hydrolase protein 21	10
ortho-MQTL-YLD4	MQTL-YLD4	Os04g0605100	OsWRKY68	WRKY transcription factor 68. (Os04t0605100-01)	4	Zm00001d026252	142052895	142054459	Probable WRKY transcription factor 11	10
ortho-MQTL-YLD4	MQTL-YLD4	Os04g0605500	osACA11, OsACA6, OsACA5, OsPM4ATP8	P-type IIB Ca(2+) ATPase, Stress tolerance (Os04t0605500-01);Similar to Calcium-transporting ATPase 8, plasma membrane-type (EC 3.6.3.8) (Ca(2+)-ATPase isoform 8). (Os04t0605500-02);Similar to P-type ATPase (Fragment). (Os04t0605500-03)	4	Zm00001d026253	142057742	142080822	Calcium-transporting ATPase 9 plasma membrane-type	10
ortho-MQTL-YLD4	MQTL-YLD4	Os04g0605900	rpl7	Similar to 60S ribosomal protein L7-2. (Os04t0605900-01)	4	Zm00001d026254	142134479	142136691	60S ribosomal protein L7-2	10
ortho-MQTL-YLD4	MQTL-YLD4	Os04g0606200		Similar to OSIGBa0113I13.1 protein. (Os04t0606200-01)	4	Zm00001d026255	142140533	142140760	Methionyl-tRNA synthetase	10
ortho-MQTL-YLD4	MQTL-YLD4	Os04g0606400		Similar to Mannosyl-oligosaccharide 1,2-alpha-mannosidase (EC 3.2.1.113). (Os04t0606400-01);Similar to OSIGBa0113I13.2 protein. (Os04t0606400-02)	4	Zm00001d026257	142147684	142154633	Mannosyl-oligosaccharide 12-alpha-mannosidase MNS1	10
ortho-MQTL-YLD4	MQTL-YLD4	Os04g0606500	OsLig4, Lig4	Similar to DNA ligase. (Os04t0606450-01)	4	Zm00001d026258	142157661	142162299	Ubiquitin-specific protease family C19-related protein	10
ortho-MQTL-YLD4	MQTL-YLD4	Os04g0606700		Similar to OSIGBa0113I13.5 protein. (Os04t0606700-01)	4	Zm00001d026259	142269137	142269586		10
ortho-MQTL-YLD4	MQTL-YLD4	Os04g0606800		Similar to OSIGBa0113I13.6 protein. (Os04t0606800-01)	4	Zm00001d026260	142285582	142291449		10
ortho-MQTL-YLD4	MQTL-YLD4	Os04g0607100		Similar to OSIGBa0113I13.9 protein. (Os04t0607100-01)	4	Zm00001d026261	142291677	142296479	Core-2/I-branching beta-16-N-acetylglucosaminyltransferase family protein	10
ortho-MQTL-YLD4	MQTL-YLD4	Os04g0608300	OsSAUR20	Auxin responsive SAUR protein domain containing protein. (Os04t0608300-01)	4	Zm00001d026262	142339502	142340011	SAUR-like auxin-responsive protein family	10
ortho-MQTL-YLD4	MQTL-YLD4	Os04g0608400		Nuclear pore complex, nucleoporin 88 domain containing protein. (Os04t0608400-01);Nuclear pore complex, nucleoporin 88 domain containing protein. (Os04t0608400-02);Nuclear pore complex, nucleoporin 88 domain containing protein. (Os04t0608400-03)	4	Zm00001d026263	142347105	142359053	Nuclear pore complex protein NUP88	10
ortho-MQTL-YLD4	MQTL-YLD4	Os04g0608500	OsRpn2b, Rpn2b	Similar to 26S proteasome subunit RPN2a. (Os04t0608500-01)	4	Zm00001d026265	142361347	142368169	26S proteasome non-ATPase regulatory subunit 1 homolog B	10
ortho-MQTL-YLD4	MQTL-YLD4	Os04g0608600		Alkyl hydroperoxide reductase subunit C/ Thiol specific antioxidant domain containing protein. (Os04t0608600-01)	4	Zm00001d026266	142373486	142375459	Probable nucleoredoxin 3	10
ortho-MQTL-YLD4	MQTL-YLD4	Os04g0608900	OsDPK4	Similar to Serine/thronine protein kinase-like protein. (Os04t0608900-01)	4	Zm00001d026267	142376205	142380294	Protein kinase superfamily protein	10
ortho-MQTL-YLD6	MQTL-YLD6	Os08g0104800		Conserved hypothetical protein. (Os08t0104800-01)	8	Zm00001d035005	1580635	1581624		6
ortho-MQTL-YLD6	MQTL-YLD6	Os08g0104900	OsUGT2	Protein of unknown function DUF6, transmembrane domain containing protein. (Os08t0104900-01);Protein of unknown function DUF6, transmembrane domain containing protein. (Os08t0104900-02)	8	Zm00001d035007	1587121	1589211	GDP-mannose transporter GONST5	6
ortho-MQTL-YLD6	MQTL-YLD6	Os08g0105000	Ehd3	Homeodomain (PHD) transcriptional regulator, Flowering promoter (Os08t0105000-01);Zinc finger, RING/FYVE/PHD-type domain containing protein. (Os08t0105000-02);Similar to PHD-finger family protein. (Os08t0105000-03)	8	Zm00001d035008	1589350	1593458	RING/FYVE/PHD-type zinc finger family protein	6
ortho-MQTL-YLD6	MQTL-YLD6	Os08g0107500		Uncharacterised protein family, Shwachman-Bodian-Diamond syndrome related domain containing protein. (Os08t0107500-01)	8	Zm00001d035014	1838710	1842269	sequence-specific DNA binding transcription factors	6
ortho-MQTL-YLD6	MQTL-YLD6	Os08g0107400		Similar to GDP-mannose transporter. (Os08t0107400-01);Similar to predicted protein. (Os08t0107400-02)	8	Zm00001d035015	1843376	1848804	GDP-mannose transporter GONST1	6
ortho-MQTL-YLD6	MQTL-YLD6	Os08g0108100	OsPMEI28	Pectinesterase inhibitor domain containing protein. (Os08t0108100-01)	8	Zm00001d035020	1979873	1980595	Cell wall / vacuolar inhibitor of fructosidase 2	6
ortho-MQTL-YLD6	MQTL-YLD6	Os08g0108100	OsPMEI28	Pectinesterase inhibitor domain containing protein. (Os08t0108100-01)	8	Zm00001d035021	1989940	1990641	Cell wall / vacuolar inhibitor of fructosidase 2	6
ortho-MQTL-YLD6	MQTL-YLD6	Os08g0108200		G-protein, beta subunit family protein. (Os08t0108200-01)	8	Zm00001d035023	2023761	2029181	Chromatin assembly factor 1 subunit FAS2	6
ortho-MQTL-YLD6	MQTL-YLD6	Os08g0108300	OsWD40-152	Pistil-specific extensin-like protein family protein. (Os08t0108300-01)	8	Zm00001d035024	2029427	2030407		6
ortho-MQTL-YLD6	MQTL-YLD6	Os08g0108500	OsbHLH124	Similar to Transcription factor LAX PANICLE. (Os08t0108500-01)	8	Zm00001d035027	2121872	2122879	Transcription factor IND	6
ortho-MQTL-YLD6	MQTL-YLD6	Os08g0108700		Glycolipid transfer protein domain domain containing protein. (Os08t0108700-00)	8	Zm00001d035028	2257666	2260007	Putative glycolipid transfer protein (GLTP) family protein	6
ortho-MQTL-YLD6	MQTL-YLD6	Os08g0109000		ENTH/VHS domain containing protein. (Os08t0109000-01)	8	Zm00001d035029	2395367	2400258	Protein transporter%3B Putative VHS/GAT domain containing family protein isoform 1%3B Putative VHS/GAT domain containing family protein isoform 2	6
ortho-MQTL-YLD6	MQTL-YLD6	Os08g0109100		Similar to SAC domain protein 1 (FIG4-like protein AtFIG4). (Os08t0109100-01);Similar to predicted protein. (Os08t0109100-02)	8	Zm00001d035030	2402490	2409609	Phosphoinositide phosphatase SAC1	6
ortho-MQTL-YLD6	MQTL-YLD6	Os08g0109200		Similar to S-glutathione dehydrogenase/class III alcohol dehydrogenase. (Os08t0109200-01)	8	Zm00001d035032	2454457	2462132	GroES-like zinc-binding alcohol dehydrogenase family protein	6
ortho-MQTL-YLD6	MQTL-YLD6	Os08g0109300	OsAK1	Homolog of Arabidopsis ADENOSINE MONOPHOSPHATE KINASE 2 (AMK2), A member of adenylate kinase (AK) family (Os08t0109300-01)	8	Zm00001d035034	2462763	2465579	adenylate kinase1	6
ortho-MQTL-YLD6	MQTL-YLD6	Os08g0109800	OsCRR2	Regulator of chromosome condensation/beta-lactamase-inhibitor protein II domain containing protein. (Os08t0109800-01)	8	Zm00001d035035	2629622	2632216	Putative CRINKLY4-like receptor protein kinase family protein	6
ortho-MQTL-YLD6	MQTL-YLD6	Os08g0113100	OsFKII, OsFK1	Similar to Fructokinase (Fragment). (Os08t0113100-01);Similar to cDNA clone:J023041C07, full insert sequence. (Os08t0113100-02)	8	Zm00001d035037	2749867	2752420	Fructokinase-2	6
ortho-MQTL-YLD6	MQTL-YLD6	Os08g0113100	OsFKII, OsFK1	Similar to Fructokinase (Fragment). (Os08t0113100-01);Similar to cDNA clone:J023041C07, full insert sequence. (Os08t0113100-02)	8	Zm00001d035038	2749869	2752983	Fructokinase-like 1 chloroplastic	6
ortho-MQTL-YLD6	MQTL-YLD6	Os08g0110400		Protein of unknown function DUF266, plant family protein. (Os08t0110400-01)	8	Zm00001d035039	2915191	2918505	Core-2/I-branching beta-16-N-acetylglucosaminyltransferase family protein	6
ortho-MQTL-YLD6	MQTL-YLD6	Os08g0110500	OsPUB15, PUB15	U-box/ARM repeat E3 ligase, Stress response, Regulation of cell death, Blast disease resistance (Os08t0110500-01)	8	Zm00001d035040	2922110	2930058	Putative ARM repeat-containing protein containing family protein isoform 1%3B Putative ARM repeat-containing protein containing family protein isoform 2%3B Putative ARM repeat-containing protein containing family protein isoform 3	6
ortho-MQTL-YLD6	MQTL-YLD6	Os08g0110700	FSE1	DDHD domain containing protein. (Os08t0110700-01)	8	Zm00001d035041	2930352	2945593	Phospholipase SGR2	6
ortho-MQTL-YLD6	MQTL-YLD6	Os08g0111200		Beta-glucosidase, GBA2 type domain containing protein. (Os08t0111200-01);Similar to predicted protein. (Os08t0111200-02)	8	Zm00001d035046	3073940	3078802	Non-lysosomal glucosylceramidase	6
ortho-MQTL-YLD6	MQTL-YLD6	Os08g0112400		Pentatricopeptide repeat domain containing protein. (Os08t0112400-01)	8	Zm00001d035048	3086730	3108794	Pentatricopeptide repeat-containing protein	6
ortho-MQTL-YLD6	MQTL-YLD6	Os08g0112500	Orysa;CKL10	Similar to Cyclin-dependent protein kinase-like protein. (Os08t0112500-01);Hypothetical conserved gene. (Os08t0112500-02)	8	Zm00001d035050	3217441	3223266		6
ortho-MQTL-YLD6	MQTL-YLD6	Os08g0112600		Conserved hypothetical protein. (Os08t0112600-01)	8	Zm00001d035052	3230939	3233671		6
ortho-MQTL-YLD6	MQTL-YLD6	Os08g0112700	OsMADS26, FDRMADS3, RMADS220	MADS-box transcription factor, Regulator of both biotic and abiotic stress responses (Os08t0112700-01)	8	Zm00001d035053	3271721	3274263	Putative MADS-box transcription factor family protein	6
ortho-MQTL-YLD6	MQTL-YLD6	Os08g0112800		Rickettsia 17 kDa surface antigen family protein. (Os08t0112800-01)	8	Zm00001d035054	3285705	3286769	Succinate dehydrogenase subunit 6 mitochondrial	6
ortho-MQTL-YLD6	MQTL-YLD6	Os08g0112900	OsGELP95	Lipase, GDSL domain containing protein. (Os08t0112900-01)	8	Zm00001d035056	3352342	3357658	GDSL esterase/lipase	6
ortho-MQTL-YLD6	MQTL-YLD6	Os08g0111800		Transferase family protein. (Os08t0111800-00)	8	Zm00001d035057	3353897	3362722	HXXXD-type acyl-transferase family protein	6
ortho-MQTL-YLD6	MQTL-YLD6	Os08g0112900	OsGELP95	Lipase, GDSL domain containing protein. (Os08t0112900-01)	8	Zm00001d035063	3469975	3471537	GDSL esterase/lipase	6
ortho-MQTL-YLD6	MQTL-YLD6	Os08g0111800		Transferase family protein. (Os08t0111800-00)	8	Zm00001d035064	3473940	3475403	HXXXD-type acyl-transferase family protein	6
ortho-MQTL-YLD6	MQTL-YLD6	Os08g0113200	BIP113	RNA-processing protein, HAT helix domain containing protein. (Os08t0113200-01)	8	Zm00001d035065	3644758	3653000	EMBRYO DEFECTIVE 140	6
